# Supplementary material for: Development and Characterization of Genomic and Expressed SSRs in Citrus by Genome-Wide Analysis
Source: PLoS One. 2013 Oct 28;8(10):e75149. doi: 10.1371/journal.pone.0075149 (PMC3810390; doi:10.1371/journal.pone.0075149)
Supplement: Table S1 — List of genomic-SSR markers along with their motifs and location in genome. (XLS) [file pone.0075149.s001.xls]

## Sheet: From 1 to 65535
ID	SSR nr.	SSR type	SSR	size	start	end
scaffold_1	1	p4	(AATA)4	16	37857	37872
scaffold_1	2	p4	(TGTT)4	16	59498	59513
scaffold_1	3	p2	(AT)9	18	68761	68778
scaffold_1	4	p2	(TA)6	12	73000	73011
scaffold_1	5	p6	(GGTCCG)3	18	73361	73378
scaffold_1	6	p5	(AGAAG)4	20	81912	81931
scaffold_1	7	p4	(TCTT)4	16	82271	82286
scaffold_1	8	p8	(ATCTGCTC)3	24	84525	84548
scaffold_1	9	p4	(AATA)5	20	85859	85878
scaffold_1	10	p4	(AATA)5	20	87495	87514
scaffold_1	11	p3	(ATA)7	21	87827	87847
scaffold_1	12	p6	(CGAATG)3	18	92086	92103
scaffold_1	13	p7	(ATAAAAA)3	21	93318	93338
scaffold_1	14	p5	(GGGTC)3	15	93561	93575
scaffold_1	15	p6	(GTGGAT)3	18	93755	93772
scaffold_1	16	p4	(CCCT)5	20	95099	95118
scaffold_1	17	p3	(TTA)6	18	105864	105881
scaffold_1	18	p6	(GCGGAG)4	24	106851	106874
scaffold_1	19	p3	(AAT)5	15	114491	114505
scaffold_1	20	p3	(GCC)6	18	116860	116877
scaffold_1	21	p4	(ATTT)5	20	123824	123843
scaffold_1	22	p2	(AT)13	26	124448	124473
scaffold_1	23	p6	(AGATGA)3	18	130539	130556
scaffold_1	24	p3	(TTG)5	15	131994	132008
scaffold_1	25	p2	(AT)8	16	140035	140050
scaffold_1	26	p2	(AC)8	16	155228	155243
scaffold_1	27	p3	(AAT)8	24	158677	158700
scaffold_1	28	p5	(AGCAA)3	15	161436	161450
scaffold_1	29	p2	(AT)15	30	161890	161919
scaffold_1	30	p2	(AC)8	16	165089	165104
scaffold_1	31	p4	(TTAA)9	36	165293	165328
scaffold_1	32	p3	(ATT)14	42	165566	165607
scaffold_1	33	p2	(TA)9	18	165841	165858
scaffold_1	34	p2	(GA)10	20	173557	173576
scaffold_1	35	p3	(TTA)6	18	177846	177863
scaffold_1	36	p6	(CACAAC)3	18	180613	180630
scaffold_1	37	p3	(TTC)6	18	181428	181445
scaffold_1	38	p3	(TTA)8	24	181628	181651
scaffold_1	39	p6	(AAAATA)3	18	182992	183009
scaffold_1	40	c*	(ATTA)4attttatttaaaaaaaaaaagaactg(GAAAA)3(AAAAGA)5*	78	192736	192813
scaffold_1	41	p6	(CTTTCT)3	18	193226	193243
scaffold_1	42	p8	(AAAAAAGA)4	32	198978	199009
scaffold_1	43	c*	(TA)7(TATT)4*	28	200575	200602
scaffold_1	44	p2	(TC)10	20	203037	203056
scaffold_1	45	p2	(TG)7	14	207576	207589
scaffold_1	46	p6	(TCTCCC)4	24	207881	207904
scaffold_1	47	p3	(TAA)9	27	210793	210819
scaffold_1	48	p3	(TAA)5	15	211265	211279
scaffold_1	49	c	(TC)6ctcccaccacatgcttcattctctcgtctttctctgatttttcttgataattaggattttccataaataaatttgaaggtagaatagttccagatag(ATATA)3	124	214097	214220
scaffold_1	50	p2	(AT)10	20	214454	214473
scaffold_1	51	p2	(AG)10	20	215453	215472
scaffold_1	52	p5	(TCTTC)4	20	217952	217971
scaffold_1	53	p6	(TTTTGT)3	18	220706	220723
scaffold_1	54	p3	(AGC)5	15	232124	232138
scaffold_1	55	p6	(ACTTTT)3	18	233181	233198
scaffold_1	56	p2	(TA)10	20	233398	233417
scaffold_1	57	p2	(AC)10	20	235432	235451
scaffold_1	58	p3	(AAT)6	18	236539	236556
scaffold_1	59	p6	(CCAAGA)3	18	237251	237268
scaffold_1	60	p5	(TATTT)3	15	238573	238587
scaffold_1	61	p2	(TA)11	22	239238	239259
scaffold_1	62	p3	(TTA)5	15	240376	240390
scaffold_1	63	p2	(AT)12	24	241875	241898
scaffold_1	64	p2	(CT)9	18	246533	246550
scaffold_1	65	p3	(AAT)5	15	247596	247610
scaffold_1	66	c	(TCTCT)5gtctgtattcgatttgttgaggtttattaaacgcgtcggtcgccgcaccttcccgttcactcacaatttctctttctttta(AATTTT)3	124	247810	247933
scaffold_1	67	c	(TTATT)3tttttgtattatataattaaataaata(TTATT)3	57	248325	248381
scaffold_1	68	p2	(AT)15	30	249751	249780
scaffold_1	69	p4	(AGCC)4	16	250502	250517
scaffold_1	70	p3	(CTT)6	18	251031	251048
scaffold_1	71	p2	(TG)20	40	251868	251907
scaffold_1	72	p2	(TG)6	12	252739	252750
scaffold_1	73	p2	(AT)6	12	254408	254419
scaffold_1	74	p5	(ATATT)4	20	256494	256513
scaffold_1	75	c*	(AT)18(ATATA)3*	47	257230	257276
scaffold_1	76	p2	(CT)10	20	259289	259308
scaffold_1	77	p2	(AT)7	14	259427	259440
scaffold_1	78	p3	(ATG)6	18	259962	259979
scaffold_1	79	p2	(GT)9	18	262141	262158
scaffold_1	80	p4	(AAAT)4	16	264044	264059
scaffold_1	81	p3	(TTA)13	39	264603	264641
scaffold_1	82	p4	(ATTT)5	20	265772	265791
scaffold_1	83	p3	(ATA)7	21	269499	269519
scaffold_1	84	p2	(AG)7	14	269756	269769
scaffold_1	85	p2	(AT)14	28	270916	270943
scaffold_1	86	c	(AT)6agacacaaacacat(AG)12	50	271129	271178
scaffold_1	87	p2	(TA)8	16	271747	271762
scaffold_1	88	p2	(TA)8	16	271966	271981
scaffold_1	89	p3	(TAA)7	21	274440	274460
scaffold_1	90	p4	(TATC)4	16	275569	275584
scaffold_1	91	c	(TG)7c(GT)11	37	285644	285680
scaffold_1	92	p2	(TC)7	14	286543	286556
scaffold_1	93	p2	(TA)7	14	289301	289314
scaffold_1	94	p5	(GTTAG)3	15	289634	289648
scaffold_1	95	p4	(TTTA)5	20	290006	290025
scaffold_1	96	p5	(TTTCT)3	15	292523	292537
scaffold_1	97	p5	(AAATA)3	15	302122	302136
scaffold_1	98	p4	(AATA)4	16	306420	306435
scaffold_1	99	p2	(AT)6	12	306892	306903
scaffold_1	100	p3	(ATT)5	15	311839	311853
scaffold_1	101	p4	(AAAT)5	20	312524	312543
scaffold_1	102	p2	(TA)8	16	312803	312818
scaffold_1	103	p4	(ATAG)4	16	327678	327693
scaffold_1	104	p2	(CT)9	18	328871	328888
scaffold_1	105	p7	(AAAAATT)3	21	330766	330786
scaffold_1	106	p2	(AT)9	18	331886	331903
scaffold_1	107	c	(GTGC)5gtgtgtg(TA)16	59	332064	332122
scaffold_1	108	p2	(AT)7	14	332881	332894
scaffold_1	109	p6	(ATTTAT)3	18	339357	339374
scaffold_1	110	p3	(AAG)5	15	340490	340504
scaffold_1	111	p3	(TTA)7	21	340690	340710
scaffold_1	112	p3	(TAA)5	15	343873	343887
scaffold_1	113	p3	(AAT)5	15	344861	344875
scaffold_1	114	p6	(TCTTTT)3	18	345367	345384
scaffold_1	115	p2	(TG)7	14	351598	351611
scaffold_1	116	p2	(AT)9	18	352958	352975
scaffold_1	117	c*	(ATATAC)4(ATAC)5*ata(TG)8	59	353317	353375
scaffold_1	118	c	(TA)7(GA)10	34	356721	356754
scaffold_1	119	p2	(TA)10	20	357450	357469
scaffold_1	120	p2	(TC)8	16	357998	358013
scaffold_1	121	p2	(TC)6	12	358123	358134
scaffold_1	122	p2	(TC)6	12	358250	358261
scaffold_1	123	p3	(TGG)5	15	359476	359490
scaffold_1	124	p2	(GT)7	14	359930	359943
scaffold_1	125	p3	(AAT)5	15	360131	360145
scaffold_1	126	c	(AT)8aatatttttattgtgcacatataataattaataactaaaataaatatttta(TATTTT)4gttatctctatgtagttagtagtagtag(TAA)14	161	362678	362838
scaffold_1	127	p2	(AG)14	28	364021	364048
scaffold_1	128	p5	(AAAAT)4	20	369389	369408
scaffold_1	129	p2	(AT)6	12	378766	378777
scaffold_1	130	p2	(AG)11	22	381875	381896
scaffold_1	131	p3	(ATT)6	18	384922	384939
scaffold_1	132	p5	(GGTCA)4	20	385403	385422
scaffold_1	133	p2	(TC)7	14	385702	385715
scaffold_1	134	p3	(TTA)6	18	400094	400111
scaffold_1	135	p2	(TA)6	12	404401	404412
scaffold_1	136	p3	(TTA)6	18	413204	413221
scaffold_1	137	p2	(AT)9	18	413452	413469
scaffold_1	138	p5	(TTTCT)4	20	413989	414008
scaffold_1	139	p2	(AT)8	16	416159	416174
scaffold_1	140	p3	(AAT)8	24	420160	420183
scaffold_1	141	p2	(AT)7	14	422085	422098
scaffold_1	142	c	(TC)24(TA)15	78	425882	425959
scaffold_1	143	p3	(AAT)6	18	426335	426352
scaffold_1	144	p4	(CTTC)5	20	427487	427506
scaffold_1	145	c	(AAAAAAT)3aa(AAT)7	44	438954	438997
scaffold_1	146	p5	(AAACC)3	15	441852	441866
scaffold_1	147	c	(AC)11(AT)9	40	442985	443024
scaffold_1	148	p3	(TAC)5	15	450482	450496
scaffold_1	149	p2	(GA)7	14	452472	452485
scaffold_1	150	c	(ATA)5aaataacgggaaaaatgaaaaatagaccgcaaagttcgctctaattaattagtaaatcggtttatttcacaagggacggaatcgaacgatgtaccatgac(AACCA)3aactataagggatatgggtttattcgtgacttcttatttgaattaggcaaattttagaggtctgtgtgtaatttccttaataataacttaat(ATTA)4	238	455785	456022
scaffold_1	151	p4	(TTTC)4	16	476871	476886
scaffold_1	152	p2	(AG)11	22	480116	480137
scaffold_1	153	p5	(ATTTT)3	15	481867	481881
scaffold_1	154	c	(AT)17aatattttggtagatacatatatgttatactatcgataaat(TA)6	87	483333	483419
scaffold_1	155	p3	(TTA)6	18	483796	483813
scaffold_1	156	p4	(AAAT)4	16	484088	484103
scaffold_1	157	p2	(TA)6	12	486870	486881
scaffold_1	158	p2	(GT)8	16	489420	489435
scaffold_1	159	p2	(AC)13	26	492622	492647
scaffold_1	160	p6	(CTCTGC)3	18	497769	497786
scaffold_1	161	p2	(TC)6	12	498044	498055
scaffold_1	162	p5	(ACCTT)3	15	502211	502225
scaffold_1	163	p3	(TTA)7	21	508135	508155
scaffold_1	164	p4	(ATAC)6	24	511123	511146
scaffold_1	165	p3	(TCT)5	15	512366	512380
scaffold_1	166	p3	(TTC)6	18	512858	512875
scaffold_1	167	c	(CTC)7cttcttcagtttcttct(TCG)9	65	513028	513092
scaffold_1	168	c	(TTCA)7tagat(ATCAC)3	48	513328	513375
scaffold_1	169	p3	(TCT)5	15	513549	513563
scaffold_1	170	c	(TGAAGT)3tgaagatgaaaaaaggattaaatggaaattataccatttctgctctctctagttagtcgaccaccacc(TCGA)4tcgctttgcagcagttgtgttgtaagcaaaaggacaagagt(GGTGTG)4ggtgtaggttaaggatataataaataaaactgctgagtttgaaacacggctttgcctaaagactataatagttgc(TGT)5(GGT)5	272	513883	514154
scaffold_1	171	p6	(AAATAA)3	18	515542	515559
scaffold_1	172	p2	(TA)12	24	519728	519751
scaffold_1	173	c	(CT)14ttctctcatctttcccttttatttttta(ATT)5	71	524266	524336
scaffold_1	174	p4	(TTAA)5	20	527154	527173
scaffold_1	175	p2	(TC)6	12	527314	527325
scaffold_1	176	p3	(GGC)5	15	528717	528731
scaffold_1	177	p7	(TTCTTTT)3	21	530404	530424
scaffold_1	178	p2	(TA)8	16	531230	531245
scaffold_1	179	p2	(AC)6	12	531372	531383
scaffold_1	180	p3	(AAT)5	15	533471	533485
scaffold_1	181	p6	(GTATTC)3	18	535573	535590
scaffold_1	182	p3	(TAT)5	15	536628	536642
scaffold_1	183	p2	(TA)7	14	541605	541618
scaffold_1	184	p2	(TG)9	18	553688	553705
scaffold_1	185	p5	(AATAA)3	15	554295	554309
scaffold_1	186	p2	(GA)10	20	556713	556732
scaffold_1	187	p7	(TTTTTTC)4	28	562575	562602
scaffold_1	188	p2	(AT)26	52	564731	564782
scaffold_1	189	p3	(TGC)7	21	570721	570741
scaffold_1	190	p6	(ATTTTT)3	18	573004	573021
scaffold_1	191	p3	(ATG)5	15	576317	576331
scaffold_1	192	p3	(ATC)8	24	576739	576762
scaffold_1	193	p7	(ATTTATT)3	21	577013	577033
scaffold_1	194	p3	(ATT)5	15	577825	577839
scaffold_1	195	p5	(ATTTT)6	30	583508	583537
scaffold_1	196	p6	(AATAAA)3	18	588520	588537
scaffold_1	197	p3	(GAA)7	21	589264	589284
scaffold_1	198	p6	(CTCTTT)4	24	590089	590112
scaffold_1	199	p3	(AAT)6	18	590781	590798
scaffold_1	200	p5	(AAAAT)4	20	591401	591420
scaffold_1	201	p6	(TTAAAA)3	18	591632	591649
scaffold_1	202	p4	(ATAA)4	16	595694	595709
scaffold_1	203	p3	(ATT)8	24	597144	597167
scaffold_1	204	c	(CAA)5aaaataacaattataataataatttttattattcatcatcaataaaaa(ATT)7	84	597439	597522
scaffold_1	205	p6	(TTTTTC)3	18	604308	604325
scaffold_1	206	p3	(TCT)6	18	607441	607458
scaffold_1	207	p3	(ATT)7	21	608621	608641
scaffold_1	208	c	(TACA)4taatttatcgatattataaaatatacaaatatatcaatatattacacatttacactattgaggttttaat(TA)6	98	608924	609021
scaffold_1	209	p3	(ATT)5	15	613262	613276
scaffold_1	210	p4	(ATTA)4	16	613457	613472
scaffold_1	211	p2	(AC)10	20	614524	614543
scaffold_1	212	p3	(TAT)6	18	622074	622091
scaffold_1	213	c	(TTTTA)3attttttttaaatcacatggtaatgctatcatctctccccccc(CT)6	70	622357	622426
scaffold_1	214	p6	(CAAAAC)3	18	627044	627061
scaffold_1	215	p2	(TG)10	20	632285	632304
scaffold_1	216	p3	(GCA)5	15	633166	633180
scaffold_1	217	p3	(TTA)10	30	639366	639395
scaffold_1	218	p3	(GCA)5	15	639939	639953
scaffold_1	219	p7	(CTTTTTT)3	21	640581	640601
scaffold_1	220	p2	(AC)7	14	648853	648866
scaffold_1	221	c	(TC)6(TA)7tttggtgcctaatatatttgagaaatgttcaattctgttgccaactatcttttttttaaata(ATT)5	103	649427	649529
scaffold_1	222	p2	(TA)11	22	657365	657386
scaffold_1	223	c	(ATAC)4agaacatatatacatatgtacatatacaa(ATAC)4(ATGC)4(GT)12	101	657640	657740
scaffold_1	224	p2	(AC)7	14	659786	659799
scaffold_1	225	c	(TC)29catatatgtacatatggcgcccgatatatttgaaaaatgttcaatcatgttgccaactaactaattgtatcctttttaaaaa(ATT)7	161	665844	666004
scaffold_1	226	p6	(TTATTT)3	18	667495	667512
scaffold_1	227	p5	(TCTCA)5	25	669356	669380
scaffold_1	228	c*	(AT)10(ATATA)3*	31	671554	671584
scaffold_1	229	p2	(TA)6	12	683971	683982
scaffold_1	230	p2	(TG)8	16	684273	684288
scaffold_1	231	p5	(TTCGG)3	15	685143	685157
scaffold_1	232	c	(TC)18(TA)30tctatgtatatatggcgcctgatatatttgagaaatgttcaattatgttgccaactatcttttttttaaaaaaa(ATT)7	191	689262	689452
scaffold_1	233	p6	(TTTTTA)3	18	696461	696478
scaffold_1	234	p2	(GT)6	12	704887	704898
scaffold_1	235	p2	(AC)10	20	706822	706841
scaffold_1	236	p3	(CAT)5	15	708252	708266
scaffold_1	237	p3	(ATT)5	15	708376	708390
scaffold_1	238	p6	(AATAAA)3	18	713978	713995
scaffold_1	239	p2	(GA)7	14	723419	723432
scaffold_1	240	p2	(AT)8	16	727846	727861
scaffold_1	241	p5	(TGGAT)3	15	728889	728903
scaffold_1	242	p2	(AG)8	16	733005	733020
scaffold_1	243	p6	(TCCCAC)3	18	734012	734029
scaffold_1	244	p2	(AG)10	20	734433	734452
scaffold_1	245	p4	(TTTA)6	24	735268	735291
scaffold_1	246	p2	(AT)17	34	737622	737655
scaffold_1	247	p2	(AT)7	14	737830	737843
scaffold_1	248	p2	(TA)12	24	738062	738085
scaffold_1	249	p2	(TC)6	12	738671	738682
scaffold_1	250	c	(AAATAA)4tattaataataatatcaacaataat(AAC)5	64	743701	743764
scaffold_1	251	p3	(AAT)7	21	748322	748342
scaffold_1	252	p2	(CT)6	12	753491	753502
scaffold_1	253	p4	(TTAT)4	16	753843	753858
scaffold_1	254	p2	(TG)6	12	755659	755670
scaffold_1	255	p3	(ATT)5	15	756829	756843
scaffold_1	256	c	(AAAAGG)3aa(AG)10	40	758927	758966
scaffold_1	257	p3	(TAT)8	24	765698	765721
scaffold_1	258	p5	(ATTTT)3	15	776665	776679
scaffold_1	259	p2	(AC)6	12	777824	777835
scaffold_1	260	p3	(AAT)6	18	779789	779806
scaffold_1	261	p5	(TGGGG)3	15	780179	780193
scaffold_1	262	p5	(ATTAC)3	15	782663	782677
scaffold_1	263	p2	(AG)7	14	784600	784613
scaffold_1	264	p2	(TA)12	24	786638	786661
scaffold_1	265	p2	(AC)8	16	790794	790809
scaffold_1	266	p2	(AT)6	12	794485	794496
scaffold_1	267	p2	(AT)8	16	802696	802711
scaffold_1	268	p2	(GA)6	12	804482	804493
scaffold_1	269	p2	(AT)6	12	807428	807439
scaffold_1	270	p4	(AAAT)5	20	810500	810519
scaffold_1	271	p5	(ATAAT)3	15	817399	817413
scaffold_1	272	c	(CTTTTG)3tttt(ATA)5	37	817708	817744
scaffold_1	273	p5	(TAATA)3	15	818002	818016
scaffold_1	274	p2	(TA)13	26	821016	821041
scaffold_1	275	p2	(AT)6	12	823115	823126
scaffold_1	276	p2	(AC)6	12	827434	827445
scaffold_1	277	p2	(AC)14	28	829516	829543
scaffold_1	278	p2	(TG)17	34	839507	839540
scaffold_1	279	p4	(TTTC)4	16	842123	842138
scaffold_1	280	p2	(TA)7	14	845076	845089
scaffold_1	281	p2	(AT)7	14	847854	847867
scaffold_1	282	p2	(AG)8	16	856929	856944
scaffold_1	283	p4	(TATG)4	16	858298	858313
scaffold_1	284	p3	(ATT)5	15	872389	872403
scaffold_1	285	p2	(GT)6	12	877728	877739
scaffold_1	286	p6	(AAAAAC)3	18	881522	881539
scaffold_1	287	p6	(TTTTTA)4	24	882095	882118
scaffold_1	288	p2	(AT)6	12	885439	885450
scaffold_1	289	p6	(GAAGAT)3	18	885830	885847
scaffold_1	290	p2	(TA)9	18	886359	886376
scaffold_1	291	p3	(TTG)8	24	886529	886552
scaffold_1	292	p2	(AT)10	20	888510	888529
scaffold_1	293	c	(AC)9(AT)6	30	890958	890987
scaffold_1	294	p2	(TA)7	14	891102	891115
scaffold_1	295	p2	(TC)14	28	891258	891285
scaffold_1	296	p2	(TA)8	16	891987	892002
scaffold_1	297	p2	(TA)7	14	901388	901401
scaffold_1	298	c*	(AT)9(ATGT)4*	32	903386	903417
scaffold_1	299	p2	(TA)9	18	908972	908989
scaffold_1	300	p2	(TG)6	12	909674	909685
scaffold_1	301	p4	(ATGA)4	16	913484	913499
scaffold_1	302	p2	(AT)9	18	919171	919188
scaffold_1	303	p2	(GA)10	20	919304	919323
scaffold_1	304	p7	(TTTTTCT)3	21	920151	920171
scaffold_1	305	p5	(ACAAA)3	15	923597	923611
scaffold_1	306	p4	(AATT)4	16	931568	931583
scaffold_1	307	p5	(ATTAA)3	15	940042	940056
scaffold_1	308	p4	(TTTC)4	16	943046	943061
scaffold_1	309	p6	(CCTTTG)3	18	945841	945858
scaffold_1	310	p10	(TTAAAATATT)3	30	946893	946922
scaffold_1	311	p4	(TAAA)4	16	953239	953254
scaffold_1	312	p5	(TTTTC)3	15	962579	962593
scaffold_1	313	c*	(AG)7(AGAAAA)3*	30	966428	966457
scaffold_1	314	p5	(AATAA)3	15	972391	972405
scaffold_1	315	p3	(TAA)5	15	972546	972560
scaffold_1	316	p2	(CT)9	18	973358	973375
scaffold_1	317	p2	(TA)7	14	974732	974745
scaffold_1	318	p2	(GA)13	26	974921	974946
scaffold_1	319	p3	(AAT)8	24	975553	975576
scaffold_1	320	p2	(AT)8	16	980248	980263
scaffold_1	321	p3	(TCT)5	15	984776	984790
scaffold_1	322	p2	(CT)12	24	989303	989326
scaffold_1	323	c	(TGCA)5cggctctacgattaagcataaagcaaaaaccaactcgacttgcacaattattatgcac(AT)10	98	990838	990935
scaffold_1	324	p3	(TTA)5	15	994181	994195
scaffold_1	325	p2	(GA)6	12	994571	994582
scaffold_1	326	p2	(AG)17	34	995729	995762
scaffold_1	327	p2	(AG)9	18	995907	995924
scaffold_1	328	p5	(CTAAT)4	20	1001170	1001189
scaffold_1	329	p5	(CCCTC)4	20	1001665	1001684
scaffold_1	330	p3	(TTA)7	21	1008778	1008798
scaffold_1	331	p2	(GT)6	12	1015570	1015581
scaffold_1	332	c	(AC)18(AT)6	48	1026460	1026507
scaffold_1	333	p4	(AAAT)4	16	1028109	1028124
scaffold_1	334	p5	(TTTAT)3	15	1028605	1028619
scaffold_1	335	p6	(CAAAAA)3	18	1029238	1029255
scaffold_1	336	p6	(ATGCCC)3	18	1029528	1029545
scaffold_1	337	p3	(TCC)5	15	1033656	1033670
scaffold_1	338	c	(CCTCCA)3cctcctcccccttccccttctcctttttcagtaacatctccatctacctctgttacgaactcttttccaaac(CCACCT)3	108	1033891	1033998
scaffold_1	339	p2	(TG)6	12	1045257	1045268
scaffold_1	340	p2	(TA)23	46	1045529	1045574
scaffold_1	341	p2	(TC)14	28	1046050	1046077
scaffold_1	342	c	(AAATA)3atgtttcattttatatttggcctccttttattaaatttaatataattatattt(AATAA)3	83	1048263	1048345
scaffold_1	343	p6	(AATTAA)3	18	1048564	1048581
scaffold_1	344	p2	(AT)7	14	1048956	1048969
scaffold_1	345	p5	(ACCCG)3	15	1049605	1049619
scaffold_1	346	p2	(AT)24	48	1053087	1053134
scaffold_1	347	p3	(ATT)13	39	1053517	1053555
scaffold_1	348	p3	(ATT)5	15	1054131	1054145
scaffold_1	349	p3	(TAT)5	15	1062755	1062769
scaffold_1	350	p5	(AAAAG)3	15	1063708	1063722
scaffold_1	351	p2	(GT)8	16	1065486	1065501
scaffold_1	352	p2	(AC)6	12	1068743	1068754
scaffold_1	353	p3	(AAG)7	21	1076234	1076254
scaffold_1	354	p2	(GT)10	20	1077944	1077963
scaffold_1	355	p2	(AC)9	18	1078578	1078595
scaffold_1	356	p6	(TATATT)3	18	1080193	1080210
scaffold_1	357	p3	(TTA)5	15	1091290	1091304
scaffold_1	358	p3	(AAG)6	18	1094848	1094865
scaffold_1	359	p2	(TA)7	14	1098610	1098623
scaffold_1	360	p2	(CT)7	14	1099785	1099798
scaffold_1	361	p2	(TC)13	26	1101952	1101977
scaffold_1	362	p5	(CAAAA)3	15	1102645	1102659
scaffold_1	363	p6	(AATAAA)3	18	1106367	1106384
scaffold_1	364	p2	(TC)7	14	1111384	1111397
scaffold_1	365	p2	(TA)17	34	1112796	1112829
scaffold_1	366	p5	(TATAA)4	20	1113919	1113938
scaffold_1	367	p4	(ATTT)4	16	1114357	1114372
scaffold_1	368	c	(ATTA)4taatatat(ATTA)4	40	1115176	1115215
scaffold_1	369	p2	(TA)8	16	1136094	1136109
scaffold_1	370	p2	(GA)9	18	1137013	1137030
scaffold_1	371	p6	(AAAAAT)3	18	1142618	1142635
scaffold_1	372	p5	(GGGGA)5	25	1146630	1146654
scaffold_1	373	p5	(ATTAG)4	20	1147115	1147134
scaffold_1	374	c*	(TAAAA)3(AAAATA)3*	24	1147404	1147427
scaffold_1	375	p2	(AT)10	20	1147631	1147650
scaffold_1	376	p5	(TTTTC)3	15	1147968	1147982
scaffold_1	377	p2	(AT)8	16	1149277	1149292
scaffold_1	378	p5	(ATAAA)3	15	1149508	1149522
scaffold_1	379	p7	(TAAAAAA)3	21	1153615	1153635
scaffold_1	380	p2	(GT)11	22	1164192	1164213
scaffold_1	381	c	(TA)10tgtg(TGTA)5	44	1166543	1166586
scaffold_1	382	p3	(TTG)5	15	1169434	1169448
scaffold_1	383	p2	(TA)6	12	1180091	1180102
scaffold_1	384	p2	(TA)9	18	1180398	1180415
scaffold_1	385	p2	(CT)8	16	1193837	1193852
scaffold_1	386	p2	(TG)7	14	1198930	1198943
scaffold_1	387	p2	(AT)6	12	1199218	1199229
scaffold_1	388	p2	(CT)8	16	1200148	1200163
scaffold_1	389	p5	(ATAAA)3	15	1202444	1202458
scaffold_1	390	p6	(ATTTGA)3	18	1202891	1202908
scaffold_1	391	p2	(AT)6	12	1206434	1206445
scaffold_1	392	p9	(TCATCCTCA)3	27	1206824	1206850
scaffold_1	393	p5	(TGAGT)3	15	1208413	1208427
scaffold_1	394	c	(TC)11tg(TA)7(TG)10	58	1210690	1210747
scaffold_1	395	p7	(AGTGATG)4	28	1211352	1211379
scaffold_1	396	p2	(CT)13	26	1212430	1212455
scaffold_1	397	p2	(GC)6	12	1220430	1220441
scaffold_1	398	p6	(ATATTT)3	18	1226427	1226444
scaffold_1	399	p5	(AAAAG)3	15	1228751	1228765
scaffold_1	400	p5	(ATTTT)3	15	1233171	1233185
scaffold_1	401	p2	(AT)11	22	1236623	1236644
scaffold_1	402	p2	(TA)14	28	1237223	1237250
scaffold_1	403	p4	(TCAA)4	16	1238063	1238078
scaffold_1	404	p6	(CAAAAG)4	24	1240733	1240756
scaffold_1	405	c	(TA)10(GT)10	40	1243523	1243562
scaffold_1	406	p5	(AAAAT)3	15	1244066	1244080
scaffold_1	407	p5	(AAACA)3	15	1244895	1244909
scaffold_1	408	p3	(CGA)5	15	1245954	1245968
scaffold_1	409	p3	(TGG)5	15	1246916	1246930
scaffold_1	410	p4	(AATA)4	16	1254495	1254510
scaffold_1	411	p5	(AAATA)3	15	1264945	1264959
scaffold_1	412	p3	(ATT)6	18	1266085	1266102
scaffold_1	413	p5	(CAATC)3	15	1267928	1267942
scaffold_1	414	p5	(CAATC)3	15	1268723	1268737
scaffold_1	415	p3	(TCA)7	21	1270638	1270658
scaffold_1	416	p2	(TC)6	12	1271915	1271926
scaffold_1	417	p2	(TA)6	12	1274267	1274278
scaffold_1	418	p5	(TTTAT)3	15	1283775	1283789
scaffold_1	419	p2	(TC)6	12	1295854	1295865
scaffold_1	420	p2	(GA)7	14	1296304	1296317
scaffold_1	421	p3	(TAA)5	15	1305736	1305750
scaffold_1	422	p3	(TTA)6	18	1306457	1306474
scaffold_1	423	p3	(AGA)7	21	1309294	1309314
scaffold_1	424	c	(AATAAA)3attattaataatgataatattagtaaaaataataataacaataattaataataactaaaataataaagttaacaaaatt(TGA)7(TAA)5	133	1311115	1311247
scaffold_1	425	c	(TTA)6tgaaaaataattttttc(ATA)5	50	1319139	1319188
scaffold_1	426	p6	(ATATCC)3	18	1325457	1325474
scaffold_1	427	p2	(AT)8	16	1325638	1325653
scaffold_1	428	p5	(AATAA)3	15	1325878	1325892
scaffold_1	429	p5	(AATTC)3	15	1326278	1326292
scaffold_1	430	p2	(TC)8	16	1326703	1326718
scaffold_1	431	p5	(AATTT)3	15	1327326	1327340
scaffold_1	432	p3	(ATT)7	21	1327698	1327718
scaffold_1	433	p2	(AC)8	16	1347261	1347276
scaffold_1	434	p5	(AAAAG)3	15	1349212	1349226
scaffold_1	435	p6	(TTTTAT)3	18	1349503	1349520
scaffold_1	436	p2	(TG)6	12	1358090	1358101
scaffold_1	437	p2	(GT)7	14	1358554	1358567
scaffold_1	438	p3	(TAA)5	15	1359710	1359724
scaffold_1	439	p4	(ATAC)4	16	1362200	1362215
scaffold_1	440	p2	(AT)11	22	1365861	1365882
scaffold_1	441	p7	(TAAAATA)3	21	1366425	1366445
scaffold_1	442	p2	(AT)12	24	1367455	1367478
scaffold_1	443	p5	(GAGAA)3	15	1368017	1368031
scaffold_1	444	p4	(ATAC)5	20	1368935	1368954
scaffold_1	445	p5	(CTTTT)3	15	1382816	1382830
scaffold_1	446	p4	(ATTT)4	16	1386181	1386196
scaffold_1	447	p5	(TCGGA)3	15	1387213	1387227
scaffold_1	448	p5	(AAATA)3	15	1391148	1391162
scaffold_1	449	c	(AAATA)3atcagtagtgagtcttataaaattaatattatttttaatattatttattttatttaaaaagaacttttttatagta(TTTAT)3ttaatattatttaatcataggcttattattatatttatttttaaaaaatatt(AAATA)3	173	1391339	1391511
scaffold_1	450	p2	(AT)10	20	1393891	1393910
scaffold_1	451	p2	(GA)9	18	1395119	1395136
scaffold_1	452	p3	(ATA)5	15	1396093	1396107
scaffold_1	453	p3	(ATT)6	18	1396779	1396796
scaffold_1	454	p2	(TC)9	18	1399750	1399767
scaffold_1	455	p3	(TTA)11	33	1399960	1399992
scaffold_1	456	p2	(TG)6	12	1400582	1400593
scaffold_1	457	p3	(ACA)5	15	1409235	1409249
scaffold_1	458	p4	(TTAT)4	16	1410463	1410478
scaffold_1	459	p4	(TTTA)4	16	1411393	1411408
scaffold_1	460	c	(GA)6acacacttatgtgcaaattacccaaatgggttacttactagtactagagcaagaaaatgattagattttcaaaattgggcttctatattattag(TAT)7	127	1411626	1411752
scaffold_1	461	p2	(GA)7	14	1412242	1412255
scaffold_1	462	p2	(AT)10	20	1413061	1413080
scaffold_1	463	c	(AC)18aacatatataccc(ACAT)4atatatagatatatatacacacacgcacatatatatacatatacatacacgggttgac(GGGTT)3	138	1414233	1414370
scaffold_1	464	p2	(AT)7	14	1414726	1414739
scaffold_1	465	c	(AAT)6gcctgatggggccatgaattcaaattcaaatgttgtacatgcatgcatgcaatgttccacttataatttagtggatg(GA)7	109	1415269	1415377
scaffold_1	466	p3	(TCT)5	15	1418982	1418996
scaffold_1	467	p3	(AAT)6	18	1419596	1419613
scaffold_1	468	p3	(AAT)8	24	1421404	1421427
scaffold_1	469	p5	(GATTT)3	15	1422933	1422947
scaffold_1	470	p2	(AT)9	18	1428036	1428053
scaffold_1	471	p5	(AATAA)3	15	1430507	1430521
scaffold_1	472	p2	(AT)8	16	1435497	1435512
scaffold_1	473	p2	(AT)14	28	1448918	1448945
scaffold_1	474	p3	(TAA)9	27	1450647	1450673
scaffold_1	475	p6	(TCTCTT)4	24	1454410	1454433
scaffold_1	476	p5	(AAAAG)3	15	1456572	1456586
scaffold_1	477	p2	(TG)6	12	1456814	1456825
scaffold_1	478	p3	(TTA)5	15	1458998	1459012
scaffold_1	479	p2	(CT)12	24	1461612	1461635
scaffold_1	480	c	(CT)8cctgcaaaacggcaacgcatagacacctatagatacttagacagatatagacggctatagac(AGAT)4agacagaaat(AC)6	116	1461746	1461861
scaffold_1	481	p2	(TA)6	12	1466800	1466811
scaffold_1	482	p5	(TCCCC)4	20	1468118	1468137
scaffold_1	483	p3	(TAA)6	18	1471588	1471605
scaffold_1	484	p2	(TA)10	20	1471957	1471976
scaffold_1	485	p5	(ACAAA)3	15	1478240	1478254
scaffold_1	486	c	(CT)6ttgtgtgaaat(AC)10(AT)6	55	1480237	1480291
scaffold_1	487	p2	(TA)8	16	1480394	1480409
scaffold_1	488	p2	(TA)7	14	1502881	1502894
scaffold_1	489	p3	(CAT)5	15	1505747	1505761
scaffold_1	490	p2	(AT)18	36	1507740	1507775
scaffold_1	491	p5	(AATAT)3	15	1510207	1510221
scaffold_1	492	p2	(TG)8	16	1513000	1513015
scaffold_1	493	p3	(AAT)5	15	1514096	1514110
scaffold_1	494	p2	(TC)6	12	1516487	1516498
scaffold_1	495	p5	(AAGAA)3	15	1523712	1523726
scaffold_1	496	p7	(ATAAAAA)3	21	1524227	1524247
scaffold_1	497	p3	(TAT)8	24	1527000	1527023
scaffold_1	498	p2	(AT)8	16	1528275	1528290
scaffold_1	499	c	(TAT)5(TAC)5	30	1528619	1528648
scaffold_1	500	p7	(AAAAAAG)3	21	1529470	1529490
scaffold_1	501	c	(TCTTT)3ttttttttcgttttgcttctgattttcgctggacagatacaacgaatatgaaatttctattaacaagatgataaa(AAAATT)3	108	1536371	1536478
scaffold_1	502	p3	(ATC)6	18	1536715	1536732
scaffold_1	503	p5	(GAATT)3	15	1539278	1539292
scaffold_1	504	p2	(AG)12	24	1542824	1542847
scaffold_1	505	p6	(ATTTTT)3	18	1549293	1549310
scaffold_1	506	c	(GTAA)5gtacctgaggggagtggcgtttggctggcgagaaaatgagaagttccatatccatgtg(AGAA)4	94	1553121	1553214
scaffold_1	507	p2	(CT)6	12	1555763	1555774
scaffold_1	508	p4	(AAAT)4	16	1570347	1570362
scaffold_1	509	p3	(ATT)7	21	1570556	1570576
scaffold_1	510	p2	(TA)7	14	1573950	1573963
scaffold_1	511	p4	(AAAT)4	16	1588721	1588736
scaffold_1	512	p2	(AT)13	26	1591636	1591661
scaffold_1	513	c	(AG)9g(GA)6	31	1596461	1596491
scaffold_1	514	p3	(AAG)5	15	1606290	1606304
scaffold_1	515	p2	(TG)6	12	1612197	1612208
scaffold_1	516	p2	(CT)7	14	1614500	1614513
scaffold_1	517	p5	(GGGGA)4	20	1614673	1614692
scaffold_1	518	p5	(GAGAA)3	15	1618874	1618888
scaffold_1	519	c*	(ATGATAATA)3(ATA)5*	36	1619032	1619067
scaffold_1	520	c	(TA)8cacacacatatatacatacatac(AT)21	81	1619207	1619287
scaffold_1	521	p4	(TTTA)5	20	1621840	1621859
scaffold_1	522	p5	(CAATC)3	15	1622868	1622882
scaffold_1	523	p5	(TTATT)3	15	1623419	1623433
scaffold_1	524	p5	(TTTAT)6	30	1625444	1625473
scaffold_1	525	p2	(CT)10	20	1634113	1634132
scaffold_1	526	p4	(TTTG)4	16	1634295	1634310
scaffold_1	527	p4	(TTAA)5	20	1645719	1645738
scaffold_1	528	p4	(ATGC)4	16	1646007	1646022
scaffold_1	529	p2	(AT)9	18	1646417	1646434
scaffold_1	530	p2	(TA)6	12	1646551	1646562
scaffold_1	531	p3	(AAG)7	21	1652024	1652044
scaffold_1	532	p6	(CTTTTT)4	24	1652344	1652367
scaffold_1	533	p3	(TGT)10	30	1660965	1660994
scaffold_1	534	p2	(GA)10	20	1663763	1663782
scaffold_1	535	p2	(TC)6	12	1674529	1674540
scaffold_1	536	p4	(GTAT)4	16	1674871	1674886
scaffold_1	537	p2	(CT)9	18	1679621	1679638
scaffold_1	538	p2	(TA)6	12	1679822	1679833
scaffold_1	539	p4	(TTTA)4	16	1680866	1680881
scaffold_1	540	p4	(AAAT)4	16	1685021	1685036
scaffold_1	541	p2	(AG)11	22	1689825	1689846
scaffold_1	542	p7	(AAAACAC)3	21	1690114	1690134
scaffold_1	543	p2	(AT)12	24	1690953	1690976
scaffold_1	544	p2	(TA)14	28	1691298	1691325
scaffold_1	545	p5	(CAACC)3	15	1695864	1695878
scaffold_1	546	p5	(CAACC)3	15	1696097	1696111
scaffold_1	547	p3	(TAT)5	15	1707985	1707999
scaffold_1	548	p5	(TTTAA)3	15	1713210	1713224
scaffold_1	549	p2	(AT)11	22	1724850	1724871
scaffold_1	550	p2	(TA)14	28	1727988	1728015
scaffold_1	551	p2	(TA)7	14	1744807	1744820
scaffold_1	552	p3	(ATA)6	18	1745292	1745309
scaffold_1	553	c	(GTTTTT)3tttctgttgttttttttttctt(TTG)7	61	1745562	1745622
scaffold_1	554	p6	(CCTGAG)3	18	1748847	1748864
scaffold_1	555	p2	(TA)20	40	1750074	1750113
scaffold_1	556	p2	(AG)15	30	1755290	1755319
scaffold_1	557	p3	(TTA)7	21	1755736	1755756
scaffold_1	558	p2	(TG)11	22	1759350	1759371
scaffold_1	559	c	(AGACCCT)3agcgctaac(ATT)6	48	1762711	1762758
scaffold_1	560	p2	(CT)6	12	1767319	1767330
scaffold_1	561	p2	(AT)7	14	1770013	1770026
scaffold_1	562	p2	(TG)7	14	1771634	1771647
scaffold_1	563	p3	(TCT)5	15	1777984	1777998
scaffold_1	564	p2	(CT)6	12	1778124	1778135
scaffold_1	565	c	(AAAAT)3atttattttagttatcagtaattatattacacaataaaaaagttat(TA)8(TTTA)5	97	1800818	1800914
scaffold_1	566	p2	(AC)13	26	1810482	1810507
scaffold_1	567	p2	(AT)7	14	1821399	1821412
scaffold_1	568	p3	(ATT)5	15	1822122	1822136
scaffold_1	569	p2	(AC)7	14	1831582	1831595
scaffold_1	570	p3	(TTA)6	18	1835700	1835717
scaffold_1	571	p2	(TG)6	12	1836580	1836591
scaffold_1	572	p3	(ATT)5	15	1838079	1838093
scaffold_1	573	p3	(TTA)8	24	1842508	1842531
scaffold_1	574	p5	(ATCTA)3	15	1846007	1846021
scaffold_1	575	p5	(TCCCC)4	20	1846496	1846515
scaffold_1	576	p3	(TAA)7	21	1849757	1849777
scaffold_1	577	p6	(TTTTTC)3	18	1857534	1857551
scaffold_1	578	c*	(TG)6(TGTA)6*tgtgtacatgta(TATG)4	62	1857990	1858051
scaffold_1	579	p5	(TCCCC)5	25	1864035	1864059
scaffold_1	580	p3	(AGC)5	15	1867617	1867631
scaffold_1	581	p2	(CT)6	12	1876691	1876702
scaffold_1	582	p2	(TG)7	14	1887063	1887076
scaffold_1	583	p2	(TA)7	14	1889313	1889326
scaffold_1	584	p4	(AATT)4	16	1901337	1901352
scaffold_1	585	p3	(TGT)5	15	1902176	1902190
scaffold_1	586	p2	(AT)6	12	1909971	1909982
scaffold_1	587	c	(AAT)8aaaacaacaaa(AAT)5	50	1914918	1914967
scaffold_1	588	p4	(ATTT)4	16	1923126	1923141
scaffold_1	589	p5	(TTTTA)3	15	1923813	1923827
scaffold_1	590	p3	(AAT)5	15	1924839	1924853
scaffold_1	591	p3	(CCA)7	21	1947229	1947249
scaffold_1	592	p5	(AAAAT)4	20	1951874	1951893
scaffold_1	593	p4	(TGAT)4	16	1958388	1958403
scaffold_1	594	p10	(CTTTGCCTAA)3	30	1959846	1959875
scaffold_1	595	p10	(CTTTGCCTAA)3	30	1965027	1965056
scaffold_1	596	p5	(TCCCT)3	15	1978625	1978639
scaffold_1	597	p2	(GA)8	16	1978844	1978859
scaffold_1	598	p2	(TG)9	18	1982324	1982341
scaffold_1	599	p2	(AT)8	16	1982705	1982720
scaffold_1	600	p3	(ATT)6	18	1983000	1983017
scaffold_1	601	p2	(TA)6	12	1984980	1984991
scaffold_1	602	p5	(GGGTT)3	15	1987275	1987289
scaffold_1	603	p6	(TTATTT)4	24	1992131	1992154
scaffold_1	604	p2	(TA)6	12	1993665	1993676
scaffold_1	605	p2	(TA)6	12	2003375	2003386
scaffold_1	606	p2	(AG)7	14	2005578	2005591
scaffold_1	607	p5	(TTTTA)3	15	2007756	2007770
scaffold_1	608	p3	(AAT)7	21	2010957	2010977
scaffold_1	609	p2	(CT)14	28	2014156	2014183
scaffold_1	610	p6	(TCGGCT)3	18	2023444	2023461
scaffold_1	611	p2	(TA)8	16	2025211	2025226
scaffold_1	612	p4	(TTTA)4	16	2035894	2035909
scaffold_1	613	p5	(TCCCT)3	15	2043529	2043543
scaffold_1	614	p2	(AG)13	26	2043748	2043773
scaffold_1	615	p2	(TG)9	18	2047198	2047215
scaffold_1	616	p2	(AT)9	18	2047577	2047594
scaffold_1	617	c	(TA)8acaatgtgaaagcctggcaactgctaactatagcagctatgagagatatcgcttcccttc(CCTTT)3	91	2050092	2050182
scaffold_1	618	p2	(GT)6	12	2051225	2051236
scaffold_1	619	p2	(AT)6	12	2051691	2051702
scaffold_1	620	c	(ATGT)5attataaaatcatttttaaataaattttttaaagttatattatgaaatgaatgatataatatctatatatc(TA)27	145	2056033	2056177
scaffold_1	621	p7	(AAAAAAT)3	21	2058438	2058458
scaffold_1	622	p5	(TTCTT)3	15	2067446	2067460
scaffold_1	623	p5	(GGGGA)4	20	2073183	2073202
scaffold_1	624	p5	(ATTAG)4	20	2073665	2073684
scaffold_1	625	p2	(TC)7	14	2076570	2076583
scaffold_1	626	p2	(AC)6	12	2080842	2080853
scaffold_1	627	p2	(TA)12	24	2082430	2082453
scaffold_1	628	c	(AC)9(AT)6	30	2083036	2083065
scaffold_1	629	p2	(AC)6	12	2085703	2085714
scaffold_1	630	p2	(AC)7	14	2085873	2085886
scaffold_1	631	p7	(AAAAAAT)3	21	2086814	2086834
scaffold_1	632	p2	(TA)18	36	2090624	2090659
scaffold_1	633	p2	(AT)17	34	2096302	2096335
scaffold_1	634	c	(AC)6atacacacaaaatataaataatta(AAAAT)3	51	2098549	2098599
scaffold_1	635	p5	(AAAAG)5	25	2100871	2100895
scaffold_1	636	p2	(TG)9	18	2103400	2103417
scaffold_1	637	p6	(TTAATG)3	18	2103773	2103790
scaffold_1	638	p3	(ATT)6	18	2104161	2104178
scaffold_1	639	p2	(TA)13	26	2107402	2107427
scaffold_1	640	c	(AT)8ttagatttcagcaaaaaactcatacgcatttagatttcaggaaaaaaaaaaaagagg(GA)6	85	2109496	2109580
scaffold_1	641	p6	(GCTTCT)3	18	2114096	2114113
scaffold_1	642	p3	(AAT)5	15	2118048	2118062
scaffold_1	643	p6	(TCTCTG)3	18	2124319	2124336
scaffold_1	644	p5	(TTATT)3	15	2134052	2134066
scaffold_1	645	p2	(TA)6	12	2134231	2134242
scaffold_1	646	p4	(TCTT)4	16	2139017	2139032
scaffold_1	647	p4	(AATT)4	16	2139588	2139603
scaffold_1	648	p2	(TA)10	20	2144360	2144379
scaffold_1	649	p3	(ATA)9	27	2150988	2151014
scaffold_1	650	c	(TTA)7attttatttttattattattaaattttattaactttattattttagttattattatta(ATT)8	103	2151167	2151269
scaffold_1	651	p3	(TTA)5	15	2151371	2151385
scaffold_1	652	c*	(TAA)5tgataagcgttaataatgataatattaataaaaatagtaataac(AATAATA)3(AAT)5*aaatattaataatgataatattaataaaaataatattaacaataattaatagtaactaaaataataaagttaataaaac(TAA)5	182	2151499	2151680
scaffold_1	653	p2	(AG)8	16	2152375	2152390
scaffold_1	654	p6	(TTTTAA)3	18	2154389	2154406
scaffold_1	655	p2	(GC)8	16	2157255	2157270
scaffold_1	656	p2	(TA)16	32	2160287	2160318
scaffold_1	657	p2	(TG)8	16	2176693	2176708
scaffold_1	658	p4	(TGAG)7	28	2176872	2176899
scaffold_1	659	p2	(AT)8	16	2177328	2177343
scaffold_1	660	p2	(AT)9	18	2177629	2177646
scaffold_1	661	p4	(AATT)4	16	2177780	2177795
scaffold_1	662	p3	(TAA)5	15	2177972	2177986
scaffold_1	663	p3	(TTC)5	15	2178773	2178787
scaffold_1	664	p3	(AAT)8	24	2179505	2179528
scaffold_1	665	p5	(ATTTT)3	15	2184151	2184165
scaffold_1	666	p2	(AT)10	20	2186170	2186189
scaffold_1	667	p4	(TCGC)5	20	2186850	2186869
scaffold_1	668	p2	(AT)9	18	2188569	2188586
scaffold_1	669	p4	(CATG)4	16	2190193	2190208
scaffold_1	670	p2	(AT)8	16	2198913	2198928
scaffold_1	671	p2	(TC)11	22	2206531	2206552
scaffold_1	672	p2	(TG)9	18	2208062	2208079
scaffold_1	673	p2	(TA)6	12	2209029	2209040
scaffold_1	674	p5	(TTTAA)3	15	2210460	2210474
scaffold_1	675	p3	(CAT)5	15	2219814	2219828
scaffold_1	676	p5	(TAATT)3	15	2224447	2224461
scaffold_1	677	p6	(TTATTT)3	18	2226200	2226217
scaffold_1	678	p2	(TA)9	18	2235767	2235784
scaffold_1	679	p5	(ATATA)3	15	2237328	2237342
scaffold_1	680	p2	(AC)7	14	2243308	2243321
scaffold_1	681	p5	(AAATT)3	15	2245803	2245817
scaffold_1	682	p5	(CATTT)3	15	2246120	2246134
scaffold_1	683	p5	(TAAAA)3	15	2260388	2260402
scaffold_1	684	p5	(ATATA)3	15	2269942	2269956
scaffold_1	685	p2	(AT)11	22	2283205	2283226
scaffold_1	686	p6	(AGAAGC)3	18	2284825	2284842
scaffold_1	687	p5	(ATATA)3	15	2285072	2285086
scaffold_1	688	p3	(TAA)5	15	2287960	2287974
scaffold_1	689	p5	(ATATA)3	15	2291601	2291615
scaffold_1	690	p2	(AG)6	12	2297865	2297876
scaffold_1	691	p2	(AT)11	22	2316200	2316221
scaffold_1	692	p2	(TA)11	22	2316566	2316587
scaffold_1	693	p4	(TATT)4	16	2316927	2316942
scaffold_1	694	p5	(ATATA)3	15	2318136	2318150
scaffold_1	695	p5	(AAATT)3	15	2328803	2328817
scaffold_1	696	p5	(CATTT)3	15	2329120	2329134
scaffold_1	697	p2	(TA)14	28	2343605	2343632
scaffold_1	698	p5	(ATATA)3	15	2345195	2345209
scaffold_1	699	c	(TC)6(TA)8	28	2364722	2364749
scaffold_1	700	c	(CT)15(AT)11	52	2383748	2383799
scaffold_1	701	p2	(GA)10	20	2396497	2396516
scaffold_1	702	p5	(TTAAT)3	15	2410244	2410258
scaffold_1	703	p2	(TA)7	14	2417000	2417013
scaffold_1	704	p2	(TA)10	20	2418403	2418422
scaffold_1	705	p2	(AT)6	12	2419034	2419045
scaffold_1	706	p4	(TTAT)4	16	2419960	2419975
scaffold_1	707	p4	(TCTT)6	24	2424521	2424544
scaffold_1	708	p6	(ACATAT)3	18	2424658	2424675
scaffold_1	709	p3	(TAT)5	15	2429759	2429773
scaffold_1	710	p3	(ATG)5	15	2430625	2430639
scaffold_1	711	p3	(ATC)5	15	2431829	2431843
scaffold_1	712	p2	(AT)8	16	2442808	2442823
scaffold_1	713	p7	(GAATCTG)3	21	2443880	2443900
scaffold_1	714	c	(TTA)11tt(GAGAAA)3	53	2444250	2444302
scaffold_1	715	p4	(TAAA)5	20	2444519	2444538
scaffold_1	716	c	(TATAT)5tatacgtttcttcaacatgatcttgatacattaggcgaatttatattgaattattgtcgataaatatgcaacgacgttcatattgacaaaa(TATAT)3	131	2447568	2447698
scaffold_1	717	p2	(AT)10	20	2452926	2452945
scaffold_1	718	p2	(TG)12	24	2453346	2453369
scaffold_1	719	c	(TC)8(AC)6	28	2454780	2454807
scaffold_1	720	p5	(GTGTT)4	20	2457547	2457566
scaffold_1	721	p2	(AT)8	16	2461008	2461023
scaffold_1	722	p4	(AATT)4	16	2462017	2462032
scaffold_1	723	p3	(AAT)6	18	2464957	2464974
scaffold_1	724	p3	(TCG)5	15	2468472	2468486
scaffold_1	725	p4	(ATAC)11	44	2469650	2469693
scaffold_1	726	p5	(TTTAT)3	15	2481697	2481711
scaffold_1	727	p5	(TTTTA)3	15	2481862	2481876
scaffold_1	728	c*	(AGCAACAAC)4(CAG)6*caatcccaacagccaccacatcagcaacaa(CAG)6caacagcaattgcaaatgcaacagatcctattgcagaggcatgctcaa(CAG)6	167	2483073	2483239
scaffold_1	729	p3	(CAG)5	15	2485157	2485171
scaffold_1	730	p2	(TA)8	16	2489447	2489462
scaffold_1	731	p6	(TTTATT)3	18	2490761	2490778
scaffold_1	732	p2	(TG)9	18	2491226	2491243
scaffold_1	733	p2	(AT)9	18	2494686	2494703
scaffold_1	734	p2	(AT)8	16	2496420	2496435
scaffold_1	735	p2	(TA)9	18	2501764	2501781
scaffold_1	736	p3	(AAG)5	15	2507541	2507555
scaffold_1	737	p3	(GCC)5	15	2512461	2512475
scaffold_1	738	p2	(AG)7	14	2517458	2517471
scaffold_1	739	p2	(AG)17	34	2518586	2518619
scaffold_1	740	p2	(AT)6	12	2520653	2520664
scaffold_1	741	p5	(TTTCT)3	15	2524925	2524939
scaffold_1	742	p6	(CCCCAC)3	18	2525751	2525768
scaffold_1	743	p6	(TGGGGA)3	18	2526136	2526153
scaffold_1	744	p5	(AAATT)3	15	2528272	2528286
scaffold_1	745	p2	(TA)9	18	2530840	2530857
scaffold_1	746	p2	(GC)6	12	2537506	2537517
scaffold_1	747	p3	(ACA)5	15	2539261	2539275
scaffold_1	748	p3	(TAA)5	15	2540261	2540275
scaffold_1	749	p3	(TTA)5	15	2542218	2542232
scaffold_1	750	p2	(TC)8	16	2543051	2543066
scaffold_1	751	p2	(TA)9	18	2544082	2544099
scaffold_1	752	p4	(TTTA)5	20	2550302	2550321
scaffold_1	753	p4	(ATTT)5	20	2551020	2551039
scaffold_1	754	p3	(AAT)5	15	2556021	2556035
scaffold_1	755	c	(TC)6cctcttctcg(CT)6	34	2565509	2565542
scaffold_1	756	p3	(GAT)7	21	2570035	2570055
scaffold_1	757	p3	(ATT)6	18	2573391	2573408
scaffold_1	758	p3	(AAT)7	21	2602318	2602338
scaffold_1	759	p6	(TCATCG)3	18	2602690	2602707
scaffold_1	760	c	(GAGAGC)4(GA)7	38	2603209	2603246
scaffold_1	761	p3	(TAT)5	15	2603608	2603622
scaffold_1	762	p5	(GAAAA)3	15	2624116	2624130
scaffold_1	763	p5	(AAAAG)3	15	2624465	2624479
scaffold_1	764	p4	(GTTT)5	20	2630041	2630060
scaffold_1	765	p2	(AT)17	34	2633861	2633894
scaffold_1	766	p4	(GAAA)5	20	2638917	2638936
scaffold_1	767	p2	(AT)6	12	2640918	2640929
scaffold_1	768	p3	(TGG)7	21	2644817	2644837
scaffold_1	769	c	(ATA)19(ATG)5	72	2651304	2651375
scaffold_1	770	p4	(ACAT)6	24	2652253	2652276
scaffold_1	771	p6	(GGTGAC)4	24	2658188	2658211
scaffold_1	772	p2	(TA)8	16	2659499	2659514
scaffold_1	773	p2	(CT)9	18	2666776	2666793
scaffold_1	774	p5	(AACCG)3	15	2668397	2668411
scaffold_1	775	p8	(GTATATAT)3	24	2668634	2668657
scaffold_1	776	p7	(TTTTTTA)3	21	2672447	2672467
scaffold_1	777	p4	(TTAA)5	20	2673467	2673486
scaffold_1	778	p3	(AAT)6	18	2682748	2682765
scaffold_1	779	p4	(TATT)4	16	2699605	2699620
scaffold_1	780	p2	(TA)7	14	2707888	2707901
scaffold_1	781	p3	(ATA)7	21	2709746	2709766
scaffold_1	782	p4	(AAAT)4	16	2715716	2715731
scaffold_1	783	p8	(TTTCTTCG)4	32	2716689	2716720
scaffold_1	784	p6	(TTTTTC)3	18	2725124	2725141
scaffold_1	785	p5	(CAAAA)3	15	2744173	2744187
scaffold_1	786	p3	(CTT)9	27	2745610	2745636
scaffold_1	787	p6	(TGGATA)3	18	2762763	2762780
scaffold_1	788	p5	(TTATT)3	15	2763025	2763039
scaffold_1	789	p2	(TA)15	30	2763196	2763225
scaffold_1	790	p6	(TGGATA)4	24	2763375	2763398
scaffold_1	791	p3	(AGA)5	15	2763822	2763836
scaffold_1	792	p3	(ATT)6	18	2769706	2769723
scaffold_1	793	p2	(GT)6	12	2780273	2780284
scaffold_1	794	p5	(TTTTC)3	15	2787772	2787786
scaffold_1	795	c	(TA)22attaaaacctcaatagtgtaaatgtgtaatatattggtagatatgtatattttataatatcgataaat(TATG)4	128	2790047	2790174
scaffold_1	796	p2	(TG)9	18	2794561	2794578
scaffold_1	797	p3	(AGA)5	15	2794915	2794929
scaffold_1	798	p4	(ATTT)6	24	2795221	2795244
scaffold_1	799	p2	(TC)6	12	2804221	2804232
scaffold_1	800	p2	(TC)7	14	2805325	2805338
scaffold_1	801	p6	(ATCCCA)4	24	2806225	2806248
scaffold_1	802	p3	(GAT)5	15	2807274	2807288
scaffold_1	803	p9	(TATCAATAT)5	45	2807761	2807805
scaffold_1	804	p5	(TTTTC)3	15	2809354	2809368
scaffold_1	805	p7	(CTTTTTT)3	21	2810192	2810212
scaffold_1	806	p5	(TTTTA)3	15	2811323	2811337
scaffold_1	807	c	(ATA)5att(TTA)9tgattgtgatgatgatg(ATT)5	77	2813818	2813894
scaffold_1	808	p4	(TCAC)4	16	2816099	2816114
scaffold_1	809	p2	(AC)6	12	2820537	2820548
scaffold_1	810	p4	(ATTA)4	16	2820959	2820974
scaffold_1	811	p2	(AG)7	14	2824944	2824957
scaffold_1	812	p6	(GGTTCT)3	18	2826316	2826333
scaffold_1	813	p7	(AGAGAAG)3	21	2840481	2840501
scaffold_1	814	p3	(ATT)6	18	2847065	2847082
scaffold_1	815	p3	(AAT)6	18	2847571	2847588
scaffold_1	816	p3	(GTC)5	15	2850594	2850608
scaffold_1	817	c	(CT)6cccagatttgtgtttacttgcaaaggtgtactgtcctgacacttgtgta(ATT)5	76	2853224	2853299
scaffold_1	818	p7	(TTTTTTA)3	21	2858232	2858252
scaffold_1	819	p6	(AGCCCG)3	18	2858927	2858944
scaffold_1	820	p2	(TA)6	12	2880030	2880041
scaffold_1	821	p2	(AT)7	14	2889318	2889331
scaffold_1	822	p4	(TTTA)4	16	2906279	2906294
scaffold_1	823	p2	(AC)7	14	2909142	2909155
scaffold_1	824	p4	(AAAG)4	16	2912575	2912590
scaffold_1	825	p5	(AGAAA)3	15	2920667	2920681
scaffold_1	826	p2	(AG)8	16	2922324	2922339
scaffold_1	827	p2	(TA)11	22	2923828	2923849
scaffold_1	828	p5	(TATTT)3	15	2928555	2928569
scaffold_1	829	p6	(CTTTTT)3	18	2935451	2935468
scaffold_1	830	p5	(TTGGG)3	15	2937440	2937454
scaffold_1	831	p2	(AT)7	14	2940802	2940815
scaffold_1	832	p5	(CAGAA)3	15	2942684	2942698
scaffold_1	833	p2	(GA)6	12	2942941	2942952
scaffold_1	834	p5	(AAACA)3	15	2943408	2943422
scaffold_1	835	p5	(TTTGA)4	20	2947820	2947839
scaffold_1	836	p2	(GT)8	16	2947970	2947985
scaffold_1	837	p6	(TTTTCT)3	18	2954781	2954798
scaffold_1	838	p5	(ACAAA)3	15	2956694	2956708
scaffold_1	839	p4	(ATAA)4	16	2957522	2957537
scaffold_1	840	p4	(AAAT)4	16	2962623	2962638
scaffold_1	841	p3	(AAT)6	18	2963804	2963821
scaffold_1	842	p2	(AT)9	18	2964015	2964032
scaffold_1	843	p2	(AC)6	12	2965300	2965311
scaffold_1	844	p2	(AG)8	16	2967311	2967326
scaffold_1	845	p2	(CT)7	14	2968264	2968277
scaffold_1	846	c	(TCTTT)3tattaaaggtttatactt(TA)13	59	2968428	2968486
scaffold_1	847	p2	(AT)6	12	2969073	2969084
scaffold_1	848	c	(TC)6ccccccttctctctctttcttaacgcacacactcac(CT)8	64	2971520	2971583
scaffold_1	849	p4	(ATTT)5	20	2978547	2978566
scaffold_1	850	p3	(TAA)5	15	2979173	2979187
scaffold_1	851	p2	(AT)9	18	2979342	2979359
scaffold_1	852	p2	(AC)6	12	2979747	2979758
scaffold_1	853	p2	(TC)6	12	2980216	2980227
scaffold_1	854	p2	(TA)7	14	2981468	2981481
scaffold_1	855	p5	(CTTTT)3	15	2981598	2981612
scaffold_1	856	p6	(AAAAAT)3	18	2983667	2983684
scaffold_1	857	p4	(TATT)5	20	2984805	2984824
scaffold_1	858	p6	(GGAGGC)3	18	2989538	2989555
scaffold_1	859	p2	(AG)9	18	2994857	2994874
scaffold_1	860	p5	(TTTTG)3	15	2999276	2999290
scaffold_1	861	p6	(AAATAA)3	18	3002533	3002550
scaffold_1	862	p2	(TA)7	14	3002871	3002884
scaffold_1	863	p2	(TA)6	12	3006988	3006999
scaffold_1	864	p6	(GTTGAA)4	24	3014093	3014116
scaffold_1	865	p2	(GT)7	14	3016156	3016169
scaffold_1	866	p5	(TTTTA)3	15	3025553	3025567
scaffold_1	867	p2	(AT)7	14	3026953	3026966
scaffold_1	868	c	(TA)9(GA)11	40	3027677	3027716
scaffold_1	869	p2	(AC)13	26	3028319	3028344
scaffold_1	870	p3	(AAG)7	21	3033702	3033722
scaffold_1	871	p5	(GGGGA)4	20	3040364	3040383
scaffold_1	872	p5	(AAAAG)3	15	3044986	3045000
scaffold_1	873	p4	(CTTT)4	16	3052465	3052480
scaffold_1	874	p6	(AAAAAT)4	24	3055779	3055802
scaffold_1	875	p5	(GCCAA)3	15	3057746	3057760
scaffold_1	876	p5	(TTTTA)3	15	3059136	3059150
scaffold_1	877	p4	(TTTC)5	20	3061058	3061077
scaffold_1	878	p2	(TA)6	12	3066247	3066258
scaffold_1	879	p2	(TA)7	14	3069612	3069625
scaffold_1	880	p2	(GC)7	14	3069969	3069982
scaffold_1	881	p3	(TTA)5	15	3079402	3079416
scaffold_1	882	c	(ATT)6tcagttaattttgttgttgttgttattattattattgttaaattttattaatttttttaattaacattattgtcataattattatttttagttt(TTA)7	133	3080951	3081083
scaffold_1	883	p2	(AT)6	12	3094909	3094920
scaffold_1	884	p2	(TA)10	20	3095457	3095476
scaffold_1	885	p6	(AAGAAT)3	18	3117828	3117845
scaffold_1	886	c	(ATT)7gttattattatttatcatgataattatgataattattattattataagaacttttaatcacaaaaattttaataaaaataacagt(AAC)5	121	3117949	3118069
scaffold_1	887	p5	(AAATT)3	15	3122374	3122388
scaffold_1	888	p2	(CT)6	12	3129675	3129686
scaffold_1	889	p5	(ATCTA)3	15	3130517	3130531
scaffold_1	890	p5	(TCCCC)4	20	3130961	3130980
scaffold_1	891	p3	(TGA)5	15	3135782	3135796
scaffold_1	892	p3	(AAT)12	36	3152449	3152484
scaffold_1	893	p6	(TTGGAC)3	18	3153597	3153614
scaffold_1	894	p5	(TTTAT)3	15	3154817	3154831
scaffold_1	895	p2	(TG)7	14	3156627	3156640
scaffold_1	896	p3	(AGA)5	15	3158228	3158242
scaffold_1	897	p3	(AGA)5	15	3167943	3167957
scaffold_1	898	p5	(AAAAT)3	15	3178290	3178304
scaffold_1	899	p2	(TA)8	16	3178663	3178678
scaffold_1	900	p5	(TATTT)3	15	3179822	3179836
scaffold_1	901	p2	(TG)7	14	3180846	3180859
scaffold_1	902	p6	(CTGTCT)3	18	3181091	3181108
scaffold_1	903	p2	(TA)6	12	3181454	3181465
scaffold_1	904	p2	(AT)8	16	3184187	3184202
scaffold_1	905	p3	(TAT)6	18	3185130	3185147
scaffold_1	906	p4	(TTTA)5	20	3187536	3187555
scaffold_1	907	p2	(TA)6	12	3187721	3187732
scaffold_1	908	p3	(AAT)6	18	3189037	3189054
scaffold_1	909	p5	(TCTTC)3	15	3190599	3190613
scaffold_1	910	c*	(AAGAG)3(AG)7*	25	3191373	3191397
scaffold_1	911	p5	(TATAT)3	15	3197273	3197287
scaffold_1	912	p3	(AAG)5	15	3199820	3199834
scaffold_1	913	p2	(AT)7	14	3201870	3201883
scaffold_1	914	c	(TTTA)5ataattaatttgggcag(TAT)5	52	3210869	3210920
scaffold_1	915	p4	(TTTA)4	16	3212202	3212217
scaffold_1	916	p2	(AC)10	20	3214797	3214816
scaffold_1	917	p4	(ATAC)4	16	3238454	3238469
scaffold_1	918	p5	(AAAAT)4	20	3238953	3238972
scaffold_1	919	p6	(ATTTTT)3	18	3240909	3240926
scaffold_1	920	p7	(TTTAATT)3	21	3242707	3242727
scaffold_1	921	p4	(TGTA)4	16	3242878	3242893
scaffold_1	922	p2	(AT)6	12	3248150	3248161
scaffold_1	923	c	(ATT)6atggaaatggattattttgttgacgttgatgaatccaattatg(ATT)5gaaatggattattattttgctgatgatggtattttttattttgattattgttattaatt(TTA)5atgataaactataattaattaatatactaacaacatatgaatataattaattaatatattaacaataattt(TAA)9	248	3249586	3249833
scaffold_1	924	p4	(TTTA)4	16	3250491	3250506
scaffold_1	925	p6	(AAATAA)3	18	3252669	3252686
scaffold_1	926	p4	(AAAG)5	20	3256324	3256343
scaffold_1	927	p2	(TG)6	12	3258031	3258042
scaffold_1	928	p2	(AT)10	20	3258217	3258236
scaffold_1	929	p2	(AC)13	26	3261284	3261309
scaffold_1	930	p2	(AT)6	12	3262569	3262580
scaffold_1	931	p2	(AT)14	28	3264815	3264842
scaffold_1	932	p2	(TA)7	14	3265164	3265177
scaffold_1	933	p2	(TA)6	12	3265386	3265397
scaffold_1	934	p3	(AAT)5	15	3267054	3267068
scaffold_1	935	p3	(TTC)5	15	3267446	3267460
scaffold_1	936	p2	(AG)22	44	3267593	3267636
scaffold_1	937	p5	(AAATA)3	15	3272958	3272972
scaffold_1	938	p4	(AAAG)7	28	3278744	3278771
scaffold_1	939	p6	(AAAAAC)3	18	3281482	3281499
scaffold_1	940	p2	(AC)9	18	3283837	3283854
scaffold_1	941	p2	(TC)10	20	3285599	3285618
scaffold_1	942	p4	(AAAG)11	44	3293537	3293580
scaffold_1	943	p5	(AAAAT)3	15	3294051	3294065
scaffold_1	944	p2	(AC)12	24	3295791	3295814
scaffold_1	945	p3	(AAT)5	15	3295992	3296006
scaffold_1	946	p5	(GTTTT)3	15	3296365	3296379
scaffold_1	947	p6	(AGTTTT)3	18	3301411	3301428
scaffold_1	948	p4	(TTTG)4	16	3302882	3302897
scaffold_1	949	p4	(AAAT)4	16	3306516	3306531
scaffold_1	950	p5	(GGGGA)4	20	3307168	3307187
scaffold_1	951	p9	(TCCTGCTCG)3	27	3307604	3307630
scaffold_1	952	p2	(AG)6	12	3324323	3324334
scaffold_1	953	p7	(TTTATAT)3	21	3327665	3327685
scaffold_1	954	p5	(TTTAA)3	15	3337092	3337106
scaffold_1	955	p2	(TA)6	12	3340748	3340759
scaffold_1	956	p2	(GA)7	14	3341910	3341923
scaffold_1	957	p6	(TTTTAA)3	18	3342085	3342102
scaffold_1	958	p5	(AAATA)4	20	3342344	3342363
scaffold_1	959	p2	(AT)8	16	3344357	3344372
scaffold_1	960	p3	(ATT)7	21	3346354	3346374
scaffold_1	961	p2	(CT)6	12	3346839	3346850
scaffold_1	962	p2	(GA)6	12	3348723	3348734
scaffold_1	963	p5	(TCAGC)3	15	3355484	3355498
scaffold_1	964	p2	(CT)6	12	3356118	3356129
scaffold_1	965	p2	(AC)10	20	3358026	3358045
scaffold_1	966	p4	(ATCA)4	16	3370918	3370933
scaffold_1	967	c	(ATTAT)3atttta(TAT)5	36	3377549	3377584
scaffold_1	968	c*	(CATA)12(AT)13*	71	3378715	3378785
scaffold_1	969	p2	(AT)9	18	3379031	3379048
scaffold_1	970	p6	(CCCCAC)3	18	3383093	3383110
scaffold_1	971	p4	(AATT)4	16	3383703	3383718
scaffold_1	972	p3	(TAT)5	15	3385492	3385506
scaffold_1	973	p3	(TAT)7	21	3389220	3389240
scaffold_1	974	p3	(AAT)8	24	3389686	3389709
scaffold_1	975	p2	(AC)9	18	3398727	3398744
scaffold_1	976	p5	(TTTTA)3	15	3405991	3406005
scaffold_1	977	p2	(AT)6	12	3406984	3406995
scaffold_1	978	p3	(CTG)7	21	3408015	3408035
scaffold_1	979	p3	(AAG)12	36	3408548	3408583
scaffold_1	980	p6	(ACACAT)4	24	3408749	3408772
scaffold_1	981	c	(ATAC)5(AT)9	38	3417732	3417769
scaffold_1	982	c	(CT)6agtagtctatcgtctaccatt(TC)6	45	3419053	3419097
scaffold_1	983	p3	(TAA)7	21	3419737	3419757
scaffold_1	984	p5	(AAAAG)3	15	3420914	3420928
scaffold_1	985	p4	(AAAT)4	16	3421649	3421664
scaffold_1	986	p4	(AACA)4	16	3424710	3424725
scaffold_1	987	p3	(ATA)5	15	3425092	3425106
scaffold_1	988	p5	(ATTTT)3	15	3426203	3426217
scaffold_1	989	c	(TTATT)3ttttgtgtgagagaaaa(AG)9	50	3428416	3428465
scaffold_1	990	c*	(ATA)5(AT)6*	24	3436750	3436773
scaffold_1	991	p5	(GAAAA)3	15	3438807	3438821
scaffold_1	992	c	(AT)7agagagaa(AG)7	36	3440820	3440855
scaffold_1	993	p2	(CT)12	24	3443733	3443756
scaffold_1	994	p2	(AG)6	12	3448735	3448746
scaffold_1	995	p6	(ATAAAA)3	18	3455554	3455571
scaffold_1	996	p4	(TTAA)5	20	3459832	3459851
scaffold_1	997	p5	(TTTTC)4	20	3461869	3461888
scaffold_1	998	p2	(AC)11	22	3463709	3463730
scaffold_1	999	p5	(ATTAT)3	15	3463981	3463995
scaffold_1	1000	c	(AAT)10atatgtgacaataattaattattattaccattatcattattatattaatata(AAT)5	97	3465564	3465660
scaffold_1	1001	p5	(AAAAG)3	15	3467983	3467997
scaffold_1	1002	p3	(TTA)8	24	3477822	3477845
scaffold_1	1003	c	(ATG)5(ATT)6	33	3484355	3484387
scaffold_1	1004	p2	(TA)9	18	3485701	3485718
scaffold_1	1005	p5	(TTTTC)3	15	3488222	3488236
scaffold_1	1006	p2	(AT)7	14	3502199	3502212
scaffold_1	1007	p3	(CTT)10	30	3506342	3506371
scaffold_1	1008	p5	(AAAAT)3	15	3513111	3513125
scaffold_1	1009	p2	(AT)22	44	3513801	3513844
scaffold_1	1010	p6	(TATTTA)4	24	3520077	3520100
scaffold_1	1011	p5	(AAAAG)3	15	3529442	3529456
scaffold_1	1012	p5	(AAAAG)3	15	3529710	3529724
scaffold_1	1013	p5	(TTATT)4	20	3531095	3531114
scaffold_1	1014	p4	(ATGC)4	16	3532221	3532236
scaffold_1	1015	p5	(TTTTA)3	15	3558424	3558438
scaffold_1	1016	p2	(AC)8	16	3572501	3572516
scaffold_1	1017	p3	(TCT)7	21	3574824	3574844
scaffold_1	1018	p2	(AT)9	18	3590350	3590367
scaffold_1	1019	p2	(AT)16	32	3591532	3591563
scaffold_1	1020	p4	(ATTT)4	16	3596104	3596119
scaffold_1	1021	p2	(CT)8	16	3599342	3599357
scaffold_1	1022	p3	(AAT)5	15	3602343	3602357
scaffold_1	1023	p3	(TTA)5	15	3603020	3603034
scaffold_1	1024	p4	(ATTT)4	16	3603989	3604004
scaffold_1	1025	p5	(AAAAG)3	15	3615800	3615814
scaffold_1	1026	p6	(TTTTCT)3	18	3626675	3626692
scaffold_1	1027	c	(TATTA)3taaattacatttattaaaaaaaaataaacatacttattttattagattt(AATAA)3	79	3631105	3631183
scaffold_1	1028	p2	(GT)6	12	3636844	3636855
scaffold_1	1029	c	(CA)7tatc(TA)19(GA)17	90	3648750	3648839
scaffold_1	1030	p5	(GAAAA)3	15	3651596	3651610
scaffold_1	1031	p2	(AT)9	18	3656442	3656459
scaffold_1	1032	p5	(CTCAT)3	15	3660791	3660805
scaffold_1	1033	p5	(ATAAA)3	15	3662708	3662722
scaffold_1	1034	c	(ATA)6aaataaccgag(AGAGAGA)3	50	3665367	3665416
scaffold_1	1035	p3	(AAT)7	21	3667208	3667228
scaffold_1	1036	p6	(GGTGGC)3	18	3670966	3670983
scaffold_1	1037	p3	(TTA)5	15	3675131	3675145
scaffold_1	1038	p3	(TTA)12	36	3675621	3675656
scaffold_1	1039	p5	(CAAAA)3	15	3677943	3677957
scaffold_1	1040	p3	(AAT)9	27	3686290	3686316
scaffold_1	1041	p5	(AAATA)3	15	3687481	3687495
scaffold_1	1042	p6	(ATTTTT)3	18	3687708	3687725
scaffold_1	1043	c*	(AT)6gtttttcaaagaaataaccaaaattttttattggggaaaacctttaaccagactgatacaattaagaaatatgtcaagctatgtgata(GTTT)4(TTA)8*	138	3687998	3688135
scaffold_1	1044	p2	(TA)16	32	3695782	3695813
scaffold_1	1045	p5	(CCTTC)3	15	3697543	3697557
scaffold_1	1046	p7	(CCGCAGC)3	21	3697848	3697868
scaffold_1	1047	p2	(TC)11	22	3708707	3708728
scaffold_1	1048	p2	(TG)7	14	3714711	3714724
scaffold_1	1049	p2	(TA)15	30	3728208	3728237
scaffold_1	1050	p2	(TA)6	12	3730830	3730841
scaffold_1	1051	p3	(GCC)5	15	3731307	3731321
scaffold_1	1052	c*	(TATTTT)4(TTTTA)4*	35	3743486	3743520
scaffold_1	1053	p2	(AT)6	12	3745673	3745684
scaffold_1	1054	p2	(GA)7	14	3751940	3751953
scaffold_1	1055	p4	(TATG)4	16	3752474	3752489
scaffold_1	1056	p2	(TA)9	18	3756584	3756601
scaffold_1	1057	p2	(TA)6	12	3756758	3756769
scaffold_1	1058	p2	(AG)11	22	3763146	3763167
scaffold_1	1059	p2	(TA)6	12	3766129	3766140
scaffold_1	1060	p5	(GGTTT)4	20	3769313	3769332
scaffold_1	1061	p5	(GTGAC)3	15	3769450	3769464
scaffold_1	1062	p3	(AAT)5	15	3770447	3770461
scaffold_1	1063	c*	(TGC)7(TGCTGCA)3*	36	3771096	3771131
scaffold_1	1064	p3	(ATA)5	15	3774158	3774172
scaffold_1	1065	c	(TA)14(GA)14	56	3774361	3774416
scaffold_1	1066	p7	(AATAAAA)3	21	3780602	3780622
scaffold_1	1067	p2	(CT)9	18	3781265	3781282
scaffold_1	1068	p6	(GGTCCG)3	18	3784776	3784793
scaffold_1	1069	p2	(TA)8	16	3792545	3792560
scaffold_1	1070	p2	(AG)11	22	3793951	3793972
scaffold_1	1071	p4	(TTAT)4	16	3796105	3796120
scaffold_1	1072	p5	(TCCCC)4	20	3800057	3800076
scaffold_1	1073	p2	(CA)7	14	3807346	3807359
scaffold_1	1074	c*	(TTATT)3(TC)7*	28	3810562	3810589
scaffold_1	1075	p2	(CT)9	18	3813309	3813326
scaffold_1	1076	p5	(GAGAA)4	20	3816499	3816518
scaffold_1	1077	c	(AG)19ggaaaaaaaggataagaaaagaagg(AAAGAA)3	81	3818510	3818590
scaffold_1	1078	p6	(TCCGGG)3	18	3821125	3821142
scaffold_1	1079	p6	(ACCCGG)3	18	3821346	3821363
scaffold_1	1080	p5	(AAAAG)5	25	3827740	3827764
scaffold_1	1081	p2	(AT)8	16	3828430	3828445
scaffold_1	1082	p2	(TA)13	26	3830434	3830459
scaffold_1	1083	p3	(TTA)7	21	3831265	3831285
scaffold_1	1084	p2	(AC)10	20	3839708	3839727
scaffold_1	1085	p2	(AT)6	12	3840921	3840932
scaffold_1	1086	p2	(AT)36	72	3841465	3841536
scaffold_1	1087	p3	(TAT)14	42	3842192	3842233
scaffold_1	1088	p2	(TA)8	16	3848825	3848840
scaffold_1	1089	p6	(AAAATT)3	18	3849474	3849491
scaffold_1	1090	p3	(GAC)5	15	3849760	3849774
scaffold_1	1091	p5	(GGGGA)3	15	3861497	3861511
scaffold_1	1092	p5	(ATTAG)4	20	3861979	3861998
scaffold_1	1093	p6	(ATTTTT)3	18	3866770	3866787
scaffold_1	1094	p2	(TG)6	12	3870913	3870924
scaffold_1	1095	p6	(TGGGAC)3	18	3893673	3893690
scaffold_1	1096	p2	(CT)17	34	3894020	3894053
scaffold_1	1097	p3	(TAA)6	18	3895247	3895264
scaffold_1	1098	p2	(TA)17	34	3913290	3913323
scaffold_1	1099	p3	(TAA)11	33	3919152	3919184
scaffold_1	1100	p2	(GT)7	14	3919989	3920002
scaffold_1	1101	p2	(GT)7	14	3922612	3922625
scaffold_1	1102	p2	(AT)8	16	3923458	3923473
scaffold_1	1103	p4	(TAAT)4	16	3926135	3926150
scaffold_1	1104	c	(TAAT)4atactattataataattattaataaaattattataagtaattcatatattattaattaattaatatatttttactaataattaatatattattaaca(ATAATT)3tttgaataaataatcacaataattaatatatattgttattg(TAAT)5ataatattataataataaaaatataattattataattaattcata(TAT)5	252	3926276	3926527
scaffold_1	1105	p6	(TTCATC)3	18	3927968	3927985
scaffold_1	1106	p4	(AGAA)4	16	3933089	3933104
scaffold_1	1107	p2	(TA)10	20	3936458	3936477
scaffold_1	1108	c	(AT)6(AC)8	28	3939466	3939493
scaffold_1	1109	p3	(TAA)5	15	3943528	3943542
scaffold_1	1110	p2	(AG)8	16	3948116	3948131
scaffold_1	1111	p5	(GGGGA)4	20	3950318	3950337
scaffold_1	1112	p5	(ATTAG)4	20	3950799	3950818
scaffold_1	1113	p3	(AAT)6	18	3951384	3951401
scaffold_1	1114	p6	(GAATCG)3	18	3951695	3951712
scaffold_1	1115	p4	(TAAT)4	16	3951872	3951887
scaffold_1	1116	p4	(TTAA)4	16	3952088	3952103
scaffold_1	1117	p4	(ATTA)4	16	3952256	3952271
scaffold_1	1118	c	(TAAT)6atactattataataattattaacaataattattataattaattcatatattataattaattaattaaattaatattattaaataa(ATAAT)3tattactactaaataatatattaatatattattaacaataattattaataattatattttttgaataaataatcacaataattaatatattattattg(TAAT)4	238	3952424	3952661
scaffold_1	1119	c	(TAAT)4atactattataataattattgttaataattattataattaattcatatattattatt(ATTA)4aattaatattattaaataa(ATAAT)3	123	3952851	3952973
scaffold_1	1120	p5	(AAAAT)3	15	3955871	3955885
scaffold_1	1121	p3	(ATA)6	18	3956306	3956323
scaffold_1	1122	p2	(TC)6	12	3957929	3957940
scaffold_1	1123	p2	(CT)12	24	3960117	3960140
scaffold_1	1124	p2	(AC)14	28	3964017	3964044
scaffold_1	1125	p8	(ATAATTAA)3	24	3967720	3967743
scaffold_1	1126	p3	(ATT)5	15	3968242	3968256
scaffold_1	1127	c	(TAA)5tagtaatccatttaaaaataata(ATT)6	56	3969086	3969141
scaffold_1	1128	p6	(TTTTAT)3	18	3972606	3972623
scaffold_1	1129	p5	(TCTTA)3	15	3972853	3972867
scaffold_1	1130	p2	(TG)8	16	3973050	3973065
scaffold_1	1131	p2	(AT)6	12	3974214	3974225
scaffold_1	1132	p2	(AT)20	40	3983678	3983717
scaffold_1	1133	c	(TAA)6(TTA)5	33	3985270	3985302
scaffold_1	1134	p3	(TTA)12	36	3985456	3985491
scaffold_1	1135	p3	(AAC)19	57	3985757	3985813
scaffold_1	1136	p8	(TTAAAAAA)3	24	3988919	3988942
scaffold_1	1137	p4	(TTTA)4	16	3989428	3989443
scaffold_1	1138	p5	(AGGGG)3	15	3990294	3990308
scaffold_1	1139	c	(TA)9(GATATA)3	36	3993510	3993545
scaffold_1	1140	p2	(TA)7	14	3993905	3993918
scaffold_1	1141	p4	(TTTA)4	16	3994702	3994717
scaffold_1	1142	p5	(GGGGA)4	20	3995512	3995531
scaffold_1	1143	p6	(AAAAAG)3	18	4017513	4017530
scaffold_1	1144	p5	(AAACA)3	15	4018311	4018325
scaffold_1	1145	p5	(GATTC)3	15	4018620	4018634
scaffold_1	1146	p5	(AAAAT)3	15	4018801	4018815
scaffold_1	1147	p2	(TA)6	12	4023173	4023184
scaffold_1	1148	p5	(AAAAT)3	15	4023764	4023778
scaffold_1	1149	p6	(CCCGAC)3	18	4024189	4024206
scaffold_1	1150	p6	(AAATGA)3	18	4027055	4027072
scaffold_1	1151	p3	(TTA)8	24	4027271	4027294
scaffold_1	1152	p4	(TTAT)4	16	4029458	4029473
scaffold_1	1153	p6	(CAGGAA)3	18	4030204	4030221
scaffold_1	1154	p3	(AGA)8	24	4030473	4030496
scaffold_1	1155	c	(ATT)5aacaagaataaaaagtattataattaatttatttattaattttttagttaaaatgt(TAA)5ttaacaataattactattaataattaatttttgaataataattag(AATAAC)3	149	4031897	4032045
scaffold_1	1156	p3	(TAA)5	15	4032737	4032751
scaffold_1	1157	p6	(ATTTTT)3	18	4036600	4036617
scaffold_1	1158	p3	(CTG)5	15	4043365	4043379
scaffold_1	1159	p2	(AT)8	16	4044305	4044320
scaffold_1	1160	p6	(ACACGA)3	18	4045277	4045294
scaffold_1	1161	p6	(TTTTAT)3	18	4045503	4045520
scaffold_1	1162	p3	(TAA)5	15	4047666	4047680
scaffold_1	1163	p2	(AC)6	12	4047936	4047947
scaffold_1	1164	p2	(AG)14	28	4056032	4056059
scaffold_1	1165	p4	(TTTA)4	16	4067618	4067633
scaffold_1	1166	p2	(CT)10	20	4070904	4070923
scaffold_1	1167	p2	(TA)7	14	4088766	4088779
scaffold_1	1168	c	(TTAT)4atagttat(AC)7	38	4090709	4090746
scaffold_1	1169	p7	(AATGATG)3	21	4096282	4096302
scaffold_1	1170	p2	(TA)22	44	4106331	4106374
scaffold_1	1171	p3	(TTC)9	27	4106690	4106716
scaffold_1	1172	p2	(CA)12	24	4108984	4109007
scaffold_1	1173	p3	(AGC)5	15	4110415	4110429
scaffold_1	1174	c	(AG)14ggatgaggatatgagaagagagattccttcgaagtcatccactcatcta(AAAAC)3	92	4112522	4112613
scaffold_1	1175	p2	(AC)8	16	4113035	4113050
scaffold_1	1176	p2	(AG)7	14	4113231	4113244
scaffold_1	1177	p7	(TTTTTTC)3	21	4113812	4113832
scaffold_1	1178	p2	(AT)7	14	4119346	4119359
scaffold_1	1179	p4	(AAAT)4	16	4123192	4123207
scaffold_1	1180	p2	(AT)6	12	4127833	4127844
scaffold_1	1181	c	(TTA)5ttttgatatattatag(TAA)5	46	4129444	4129489
scaffold_1	1182	p2	(TG)6	12	4129972	4129983
scaffold_1	1183	p6	(TTTTTA)3	18	4130922	4130939
scaffold_1	1184	c	(GT)6gcaa(AT)13	42	4133745	4133786
scaffold_1	1185	p5	(TCCCC)3	15	4137225	4137239
scaffold_1	1186	p2	(AT)7	14	4139664	4139677
scaffold_1	1187	p3	(AAT)6	18	4140006	4140023
scaffold_1	1188	p4	(AAAT)4	16	4140497	4140512
scaffold_1	1189	p2	(AT)10	20	4142294	4142313
scaffold_1	1190	p5	(AGCCC)3	15	4143750	4143764
scaffold_1	1191	p2	(TC)16	32	4147595	4147626
scaffold_1	1192	p2	(AT)7	14	4148001	4148014
scaffold_1	1193	p2	(CT)6	12	4152547	4152558
scaffold_1	1194	p5	(GTTAT)3	15	4153930	4153944
scaffold_1	1195	p6	(TTTAAT)3	18	4155044	4155061
scaffold_1	1196	p3	(AAG)5	15	4155541	4155555
scaffold_1	1197	c	(CT)7gtgtcaagttctatctcaagttacaaaaagggtgagaggggagagacagtagtaagcacgtggaagtggcaaagttgatcaacttatgtatacac(AT)9ggggtgggctctgcaaagggtgagagggcagagacagtagtaagcacgtggaagtggcaaagttgatcaacttatgtatac(AT)11	230	4159936	4160165
scaffold_1	1198	p4	(TTTA)6	24	4175556	4175579
scaffold_1	1199	p3	(ATA)7	21	4182448	4182468
scaffold_1	1200	p2	(AT)14	28	4186014	4186041
scaffold_1	1201	p7	(AATAAAA)3	21	4186202	4186222
scaffold_1	1202	p3	(CAG)5	15	4187402	4187416
scaffold_1	1203	p2	(AC)11	22	4190392	4190413
scaffold_1	1204	p2	(AC)6	12	4192152	4192163
scaffold_1	1205	p4	(TTAT)4	16	4195464	4195479
scaffold_1	1206	p4	(AAAT)4	16	4197233	4197248
scaffold_1	1207	p6	(CAAAAG)3	18	4203922	4203939
scaffold_1	1208	p5	(GTTTT)4	20	4206550	4206569
scaffold_1	1209	p2	(TA)15	30	4211305	4211334
scaffold_1	1210	p2	(TA)8	16	4213114	4213129
scaffold_1	1211	p2	(TA)8	16	4214820	4214835
scaffold_1	1212	c	(AAT)5aactctcataaggcccagtgcttatcaccgctttaggacgtacctatcacattgataaatagaatgacttatcaaggcacttatcataccga(CTCAT)3	122	4216522	4216643
scaffold_1	1213	c*	(TTATT)3(TTA)7*	31	4216994	4217024
scaffold_1	1214	p3	(AAT)9	27	4217631	4217657
scaffold_1	1215	p3	(AAT)9	27	4227318	4227344
scaffold_1	1216	p2	(AC)7	14	4227865	4227878
scaffold_1	1217	p3	(CCA)5	15	4235514	4235528
scaffold_1	1218	p7	(TTTTTAA)3	21	4237255	4237275
scaffold_1	1219	p2	(TG)9	18	4239622	4239639
scaffold_1	1220	p2	(TA)9	18	4250323	4250340
scaffold_1	1221	p2	(TC)9	18	4253079	4253096
scaffold_1	1222	p3	(TAT)27	81	4257451	4257531
scaffold_1	1223	p2	(CT)6	12	4258942	4258953
scaffold_1	1224	p5	(AAAAT)3	15	4259357	4259371
scaffold_1	1225	p3	(AAT)7	21	4260630	4260650
scaffold_1	1226	p5	(AAATA)4	20	4264158	4264177
scaffold_1	1227	c	(GA)7gggagagggggggtaagagaaggcaaaatcaaaatacagcggcaaagtgacatctagtagagtatccca(TCT)7	104	4264381	4264484
scaffold_1	1228	p2	(TC)8	16	4264924	4264939
scaffold_1	1229	p2	(TC)7	14	4266342	4266355
scaffold_1	1230	p2	(TA)7	14	4269251	4269264
scaffold_1	1231	p2	(TA)6	12	4275218	4275229
scaffold_1	1232	p4	(TTTA)4	16	4280575	4280590
scaffold_1	1233	p4	(AAAT)4	16	4281464	4281479
scaffold_1	1234	c	(AT)6(AG)15	42	4284466	4284507
scaffold_1	1235	p5	(TCAAA)3	15	4284925	4284939
scaffold_1	1236	p5	(AAATA)3	15	4288192	4288206
scaffold_1	1237	p6	(CTGGTG)3	18	4290418	4290435
scaffold_1	1238	p3	(ATT)6	18	4291588	4291605
scaffold_1	1239	p6	(AATAAA)4	24	4292485	4292508
scaffold_1	1240	p3	(CTT)5	15	4294874	4294888
scaffold_1	1241	p2	(AC)6	12	4295064	4295075
scaffold_1	1242	p2	(AT)11	22	4295613	4295634
scaffold_1	1243	p2	(AT)8	16	4299825	4299840
scaffold_1	1244	p4	(TTAT)4	16	4302112	4302127
scaffold_1	1245	p3	(TTA)8	24	4302759	4302782
scaffold_1	1246	p3	(TGG)5	15	4303301	4303315
scaffold_1	1247	p2	(AT)8	16	4307401	4307416
scaffold_1	1248	p2	(TC)6	12	4307942	4307953
scaffold_1	1249	p3	(TTA)8	24	4308298	4308321
scaffold_1	1250	p3	(GAT)7	21	4311649	4311669
scaffold_1	1251	c	(TTG)6(TTA)5	33	4313208	4313240
scaffold_1	1252	p3	(TAT)5	15	4313622	4313636
scaffold_1	1253	p2	(AT)14	28	4328007	4328034
scaffold_1	1254	p5	(TGCAG)3	15	4328442	4328456
scaffold_1	1255	p4	(AAAG)7	28	4331653	4331680
scaffold_1	1256	p3	(GAT)7	21	4333824	4333844
scaffold_1	1257	p3	(TAA)5	15	4333970	4333984
scaffold_1	1258	p5	(TTTTG)3	15	4334626	4334640
scaffold_1	1259	p5	(AAAAT)4	20	4336455	4336474
scaffold_1	1260	p2	(CT)14	28	4337306	4337333
scaffold_1	1261	p2	(CT)6	12	4338167	4338178
scaffold_1	1262	p5	(TTGAT)4	20	4338487	4338506
scaffold_1	1263	p2	(AT)10	20	4339308	4339327
scaffold_1	1264	p2	(AG)16	32	4343003	4343034
scaffold_1	1265	p2	(TG)6	12	4343441	4343452
scaffold_1	1266	p3	(AAT)5	15	4348400	4348414
scaffold_1	1267	p3	(AAT)5	15	4372346	4372360
scaffold_1	1268	p2	(TA)6	12	4373123	4373134
scaffold_1	1269	c	(ATA)9(ATT)5ac(TAT)12taata(TAC)13	124	4384547	4384670
scaffold_1	1270	p2	(GT)6	12	4393730	4393741
scaffold_1	1271	p2	(GA)7	14	4393988	4394001
scaffold_1	1272	p3	(ATA)14	42	4394431	4394472
scaffold_1	1273	c	(TATAT)3taatattttatattcttattaattttaaattaatatttttcaaatatattcatatttaagtatttattattag(TTATA)3aatttattaataagttataatgtaaaaataaaaatattatattaaattaaaaagtcatatttat(TTA)6	185	4403084	4403268
scaffold_1	1274	p4	(TATT)4	16	4409517	4409532
scaffold_1	1275	p4	(TTTC)4	16	4411133	4411148
scaffold_1	1276	p3	(AAT)5	15	4411631	4411645
scaffold_1	1277	p4	(ATAA)4	16	4422710	4422725
scaffold_1	1278	p2	(AC)11	22	4423442	4423463
scaffold_1	1279	p5	(AAAAT)4	20	4423619	4423638
scaffold_1	1280	p2	(TG)14	28	4424342	4424369
scaffold_1	1281	p5	(CACAA)3	15	4434352	4434366
scaffold_1	1282	c	(CA)8tagatttcaatgtattgaaatctgtgcttttttttaatattttaacactagagaaagat(TA)6	87	4434966	4435052
scaffold_1	1283	p5	(AAGTA)3	15	4440806	4440820
scaffold_1	1284	p7	(CTCATGG)4	28	4444774	4444801
scaffold_1	1285	c	(ATA)6attctgtaggggtgcgggattaataagactttgtcttgtctgtgtagactctgtttcgttttatcctcaaacttaaaacagccct(TTTA)6	127	4450681	4450807
scaffold_1	1286	c	(CT)10atgtgtg(TA)6	39	4452345	4452383
scaffold_1	1287	c	(TG)8ccctttgtgtgtagttgcaattgtt(TG)6	53	4454011	4454063
scaffold_1	1288	p3	(AAG)5	15	4457067	4457081
scaffold_1	1289	p2	(TA)18	36	4458996	4459031
scaffold_1	1290	p5	(CTTTT)5	25	4460407	4460431
scaffold_1	1291	p2	(TA)11	22	4460555	4460576
scaffold_1	1292	c	(AT)12(GT)19	62	4461087	4461148
scaffold_1	1293	p2	(AT)11	22	4463494	4463515
scaffold_1	1294	p5	(AAAAT)3	15	4463943	4463957
scaffold_1	1295	p5	(CGAAC)3	15	4473530	4473544
scaffold_1	1296	p7	(CTGCCGT)3	21	4476723	4476743
scaffold_1	1297	p5	(ATCCG)5	25	4476968	4476992
scaffold_1	1298	p2	(CA)6	12	4489238	4489249
scaffold_1	1299	c	(TC)6(TA)6	24	4491198	4491221
scaffold_1	1300	p2	(TA)11	22	4491383	4491404
scaffold_1	1301	c	(AAT)7aacaaa(GAT)5	42	4493091	4493132
scaffold_1	1302	p5	(GATTG)3	15	4496458	4496472
scaffold_1	1303	p8	(TCTTTCAT)3	24	4497575	4497598
scaffold_1	1304	c	(AT)7acacgtgcacg(CA)7	39	4498582	4498620
scaffold_1	1305	p6	(AAATAA)3	18	4500658	4500675
scaffold_1	1306	p5	(TCTAA)3	15	4501702	4501716
scaffold_1	1307	p4	(AAAT)4	16	4502231	4502246
scaffold_1	1308	p2	(TA)6	12	4510069	4510080
scaffold_1	1309	p2	(TA)9	18	4510712	4510729
scaffold_1	1310	p2	(TA)8	16	4511206	4511221
scaffold_1	1311	p2	(TG)8	16	4517512	4517527
scaffold_1	1312	c	(TA)22ttcctagatttttgtgcactt(TA)21tcgatgtatgcatgtatgtatggatttatgtatgtgtgtatatatgtata(TATG)4	173	4517643	4517815
scaffold_1	1313	p6	(TGTGTA)3	18	4523765	4523782
scaffold_1	1314	p2	(AG)6	12	4525369	4525380
scaffold_1	1315	p2	(TG)7	14	4534182	4534195
scaffold_1	1316	p2	(AC)6	12	4536974	4536985
scaffold_1	1317	p5	(AAGAA)3	15	4538027	4538041
scaffold_1	1318	p5	(ACACT)3	15	4538277	4538291
scaffold_1	1319	p2	(AT)8	16	4542180	4542195
scaffold_1	1320	p6	(AGAAAA)3	18	4543170	4543187
scaffold_1	1321	p2	(AT)6	12	4555782	4555793
scaffold_1	1322	p5	(TTTAT)4	20	4559007	4559026
scaffold_1	1323	p4	(AATT)5	20	4561857	4561876
scaffold_1	1324	p2	(AT)6	12	4565542	4565553
scaffold_1	1325	p5	(AAAAG)3	15	4567850	4567864
scaffold_1	1326	p2	(GT)8	16	4569625	4569640
scaffold_1	1327	p3	(TTG)6	18	4569762	4569779
scaffold_1	1328	p3	(TAT)11	33	4570449	4570481
scaffold_1	1329	p2	(AC)8	16	4571087	4571102
scaffold_1	1330	p2	(AC)17	34	4571730	4571763
scaffold_1	1331	p5	(TTTAT)3	15	4579846	4579860
scaffold_1	1332	p3	(ATA)5	15	4580268	4580282
scaffold_1	1333	p2	(AC)8	16	4588679	4588694
scaffold_1	1334	p3	(AAT)5	15	4594587	4594601
scaffold_1	1335	p3	(TTC)6	18	4594839	4594856
scaffold_1	1336	p2	(AG)12	24	4603338	4603361
scaffold_1	1337	p5	(GGGGA)4	20	4604130	4604149
scaffold_1	1338	c	(ATAC)7atgcatacatacat(AC)6(AT)7	68	4605378	4605445
scaffold_1	1339	p3	(AAT)5	15	4606314	4606328
scaffold_1	1340	p2	(TA)7	14	4614970	4614983
scaffold_1	1341	p5	(TTTTG)3	15	4616356	4616370
scaffold_1	1342	c	(AC)6g(CATATA)4	37	4620754	4620790
scaffold_1	1343	p2	(TA)6	12	4624469	4624480
scaffold_1	1344	c	(ATT)5(GTT)6	33	4626226	4626258
scaffold_1	1345	p2	(CT)6	12	4643221	4643232
scaffold_1	1346	p2	(TA)9	18	4650212	4650229
scaffold_1	1347	p5	(TTATT)4	20	4675094	4675113
scaffold_1	1348	p5	(TTTAA)3	15	4675350	4675364
scaffold_1	1349	p2	(GA)9	18	4682900	4682917
scaffold_1	1350	p2	(TC)11	22	4683497	4683518
scaffold_1	1351	p6	(AAAAGA)3	18	4690014	4690031
scaffold_1	1352	p4	(AAAT)4	16	4695811	4695826
scaffold_1	1353	p2	(TA)12	24	4702725	4702748
scaffold_1	1354	c	(AT)25g(TA)9	69	4707389	4707457
scaffold_1	1355	p2	(CT)10	20	4708672	4708691
scaffold_1	1356	p2	(TA)12	24	4711036	4711059
scaffold_1	1357	p2	(AC)8	16	4711557	4711572
scaffold_1	1358	p5	(AATTT)3	15	4712591	4712605
scaffold_1	1359	p5	(TTATT)3	15	4714405	4714419
scaffold_1	1360	p2	(AT)8	16	4715519	4715534
scaffold_1	1361	p3	(CTC)5	15	4716439	4716453
scaffold_1	1362	p2	(GA)10	20	4717150	4717169
scaffold_1	1363	p5	(AAAAC)3	15	4721129	4721143
scaffold_1	1364	p2	(GA)6	12	4721361	4721372
scaffold_1	1365	p2	(TA)6	12	4728360	4728371
scaffold_1	1366	p2	(TA)18	36	4728577	4728612
scaffold_1	1367	p2	(AT)6	12	4730671	4730682
scaffold_1	1368	p5	(TTTTA)3	15	4737895	4737909
scaffold_1	1369	p5	(GGGGA)4	20	4754308	4754327
scaffold_1	1370	p4	(TTTC)4	16	4756958	4756973
scaffold_1	1371	p4	(TAAT)4	16	4758614	4758629
scaffold_1	1372	p6	(AAAGAA)3	18	4765613	4765630
scaffold_1	1373	p2	(TG)6	12	4767521	4767532
scaffold_1	1374	p2	(TA)7	14	4768412	4768425
scaffold_1	1375	p5	(AAAAG)4	20	4769404	4769423
scaffold_1	1376	p3	(AAT)5	15	4769712	4769726
scaffold_1	1377	p2	(AG)6	12	4777421	4777432
scaffold_1	1378	p3	(TTA)5	15	4794043	4794057
scaffold_1	1379	p2	(TA)7	14	4794312	4794325
scaffold_1	1380	p2	(TA)10	20	4794988	4795007
scaffold_1	1381	p2	(AT)6	12	4806072	4806083
scaffold_1	1382	p3	(ATT)5	15	4806893	4806907
scaffold_1	1383	p6	(ATGAAA)3	18	4811867	4811884
scaffold_1	1384	p6	(GGAAAA)3	18	4813121	4813138
scaffold_1	1385	p4	(TAAA)4	16	4820063	4820078
scaffold_1	1386	p5	(AAAAT)3	15	4820454	4820468
scaffold_1	1387	p2	(GA)11	22	4822554	4822575
scaffold_1	1388	p2	(GT)13	26	4826036	4826061
scaffold_1	1389	p6	(GAAAGC)3	18	4834587	4834604
scaffold_1	1390	p7	(TTCCTAC)3	21	4835582	4835602
scaffold_1	1391	p2	(AT)10	20	4843901	4843920
scaffold_1	1392	p4	(ATTT)5	20	4844022	4844041
scaffold_1	1393	p4	(GAAA)4	16	4849200	4849215
scaffold_1	1394	p2	(AT)7	14	4851877	4851890
scaffold_1	1395	c	(AT)9gtatatatatcattattcaactaaacattataataaacacattgcgcaaaacaaataaacaatagacaacttatctttgctatatttgtcccat(TTA)5ttttttatggcacgagactattgtttaaattacaactcatattacatgagagtataattaatatatacaatc(AT)12	223	4856652	4856874
scaffold_1	1396	p3	(AAT)6	18	4866318	4866335
scaffold_1	1397	p5	(ATTTT)3	15	4868474	4868488
scaffold_1	1398	p3	(AGA)5	15	4871926	4871940
scaffold_1	1399	p3	(GGA)7	21	4874294	4874314
scaffold_1	1400	p3	(CCA)5	15	4878858	4878872
scaffold_1	1401	p5	(ATAAA)3	15	4879404	4879418
scaffold_1	1402	p2	(TC)6	12	4879830	4879841
scaffold_1	1403	p3	(TTA)5	15	4880406	4880420
scaffold_1	1404	p2	(AT)6	12	4881546	4881557
scaffold_1	1405	p5	(GAAAA)3	15	4883531	4883545
scaffold_1	1406	p2	(AG)7	14	4885152	4885165
scaffold_1	1407	p2	(AT)7	14	4885307	4885320
scaffold_1	1408	p4	(TTTC)7	28	4888308	4888335
scaffold_1	1409	c	(AC)10attttaaataatgtgggtatatcatactgttttatttttattttatgagattgattttgatggactgagttgagt(TTC)9	122	4891718	4891839
scaffold_1	1410	p2	(AT)9	18	4894727	4894744
scaffold_1	1411	p5	(TCGGT)3	15	4894959	4894973
scaffold_1	1412	p3	(ATT)6	18	4896629	4896646
scaffold_1	1413	p4	(TTAT)5	20	4897587	4897606
scaffold_1	1414	c	(GT)12ataactgcaagca(AAAAAC)3	55	4898227	4898281
scaffold_1	1415	p3	(AGA)9	27	4898705	4898731
scaffold_1	1416	c*	(TGTA)5(TA)7*	32	4902428	4902459
scaffold_1	1417	p4	(TAGC)6	24	4903062	4903085
scaffold_1	1418	p5	(GTGAT)3	15	4903278	4903292
scaffold_1	1419	p3	(TAC)7	21	4903776	4903796
scaffold_1	1420	p2	(AT)6	12	4904136	4904147
scaffold_1	1421	c	(TA)8attttggacccatttgcaaagattttatt(TA)12aataaagaaaagctgctattcaggagcactacttgttgtggagtagaagagttataatatgctttttgaaatatggggtagctg(TA)18	189	4904956	4905144
scaffold_1	1422	p6	(TTTCTT)3	18	4906138	4906155
scaffold_1	1423	p5	(AATTT)3	15	4910940	4910954
scaffold_1	1424	p2	(TC)9	18	4911339	4911356
scaffold_1	1425	p5	(AAAAG)3	15	4911789	4911803
scaffold_1	1426	p3	(AAC)5	15	4916099	4916113
scaffold_1	1427	p2	(GA)9	18	4916542	4916559
scaffold_1	1428	p2	(TA)9	18	4917961	4917978
scaffold_1	1429	p2	(TA)7	14	4918596	4918609
scaffold_1	1430	p2	(TA)6	12	4925370	4925381
scaffold_1	1431	p2	(TA)6	12	4925920	4925931
scaffold_1	1432	c	(AAT)6atttgggattattattgttataaaaatgactgt(TAA)5	66	4926726	4926791
scaffold_1	1433	p4	(ATAC)5	20	4934179	4934198
scaffold_1	1434	p5	(GGGGA)5	25	4935174	4935198
scaffold_1	1435	p5	(ATTAG)4	20	4935660	4935679
scaffold_1	1436	p3	(TAT)6	18	4937149	4937166
scaffold_1	1437	p3	(CTT)7	21	4937695	4937715
scaffold_1	1438	p2	(TG)6	12	4940490	4940501
scaffold_1	1439	p3	(TAA)9	27	4942576	4942602
scaffold_1	1440	p2	(AT)12	24	4943968	4943991
scaffold_1	1441	p4	(ATTA)4	16	4944609	4944624
scaffold_1	1442	c	(AAT)5atgttaatatattaattaataataataacatattaattattgtgattatttattcaagaactatatatattaattaatcataatat(ATTA)5	121	4944991	4945111
scaffold_1	1443	p4	(AGCT)5	20	4946413	4946432
scaffold_1	1444	p2	(TA)7	14	4948459	4948472
scaffold_1	1445	p2	(TG)9	18	4948787	4948804
scaffold_1	1446	p2	(TA)10	20	4958354	4958373
scaffold_1	1447	c	(ATAC)4atatacatatatatg(TA)10	51	4959352	4959402
scaffold_1	1448	p6	(AATAAA)3	18	4959789	4959806
scaffold_1	1449	p5	(TATTT)3	15	4960122	4960136
scaffold_1	1450	p2	(TA)13	26	4971528	4971553
scaffold_1	1451	p5	(TTTAA)3	15	4972737	4972751
scaffold_1	1452	p4	(TCTT)7	28	4973203	4973230
scaffold_1	1453	p2	(CA)14	28	4973494	4973521
scaffold_1	1454	p2	(TA)7	14	4974080	4974093
scaffold_1	1455	p2	(AG)9	18	4977333	4977350
scaffold_1	1456	p2	(AG)14	28	4977597	4977624
scaffold_1	1457	p2	(TA)8	16	4980208	4980223
scaffold_1	1458	p5	(TAACA)3	15	4980608	4980622
scaffold_1	1459	p3	(TAA)5	15	4982856	4982870
scaffold_1	1460	p4	(AAAT)4	16	4985287	4985302
scaffold_1	1461	p2	(AG)14	28	4986372	4986399
scaffold_1	1462	p2	(TG)8	16	4987540	4987555
scaffold_1	1463	p3	(AAT)5	15	4988889	4988903
scaffold_1	1464	p2	(CT)11	22	4996596	4996617
scaffold_1	1465	p5	(ATTTT)3	15	4999908	4999922
scaffold_1	1466	p2	(TA)6	12	5004198	5004209
scaffold_1	1467	p2	(TA)13	26	5008265	5008290
scaffold_1	1468	p2	(TA)6	12	5010808	5010819
scaffold_1	1469	c	(AT)6(GT)18(GC)6	60	5011912	5011971
scaffold_1	1470	p3	(TGA)5	15	5013502	5013516
scaffold_1	1471	p2	(AG)6	12	5014758	5014769
scaffold_1	1472	p4	(AGGG)5	20	5015340	5015359
scaffold_1	1473	p2	(TC)8	16	5020457	5020472
scaffold_1	1474	p2	(GT)8	16	5032872	5032887
scaffold_1	1475	p8	(ACTTTGTG)3	24	5033299	5033322
scaffold_1	1476	c	(GGCAC)4gagcacgtttcggtgaggcacga(GGCAC)3	58	5034809	5034866
scaffold_1	1477	p3	(TAT)5	15	5040686	5040700
scaffold_1	1478	p5	(TTAAT)3	15	5047556	5047570
scaffold_1	1479	p2	(TA)6	12	5050478	5050489
scaffold_1	1480	p2	(CT)7	14	5050650	5050663
scaffold_1	1481	p3	(AAT)5	15	5053105	5053119
scaffold_1	1482	p10	(CACTCTCTCT)3	30	5054346	5054375
scaffold_1	1483	p2	(AT)10	20	5058152	5058171
scaffold_1	1484	p2	(AT)10	20	5058292	5058311
scaffold_1	1485	p3	(TTA)8	24	5065023	5065046
scaffold_1	1486	c	(TTG)6tttgtagggttgttggaatttgtttgcccttccgttgaattaccagcaacacctttcatttgttcatgaagcacagctcccccattgcaattgctaatc(TTA)5	132	5068284	5068415
scaffold_1	1487	p2	(AG)8	16	5069608	5069623
scaffold_1	1488	p3	(TTA)6	18	5070475	5070492
scaffold_1	1489	p2	(AG)6	12	5071802	5071813
scaffold_1	1490	p4	(AATA)5	20	5073816	5073835
scaffold_1	1491	p3	(AAG)6	18	5074759	5074776
scaffold_1	1492	p2	(AT)6	12	5077218	5077229
scaffold_1	1493	p3	(TAA)5	15	5085418	5085432
scaffold_1	1494	p2	(GA)8	16	5104520	5104535
scaffold_1	1495	p3	(TAA)5	15	5111921	5111935
scaffold_1	1496	c	(TAA)5(TTA)5attttattaataatatcat(TTA)5	64	5112085	5112148
scaffold_1	1497	p3	(CAG)6	18	5124700	5124717
scaffold_1	1498	p2	(AT)10	20	5128968	5128987
scaffold_1	1499	p2	(AT)14	28	5134200	5134227
scaffold_1	1500	p2	(AG)9	18	5146401	5146418
scaffold_1	1501	p2	(TC)9	18	5146559	5146576
scaffold_1	1502	p6	(AAAATA)3	18	5151912	5151929
scaffold_1	1503	p2	(GC)7	14	5156416	5156429
scaffold_1	1504	c	(TAA)5(TTA)5aattttattaactttattattttagttattatta(ATT)9gttttcattaatattatcattattaacaatattatccttgttgttg(TTA)6aattttattaactttattattttagttattattaattattgttattattatttttattaatattatcattattaacat(TTA)5aaattaataataactaaaataataaagttaataaaatttaattt(TAA)6	310	5158897	5159206
scaffold_1	1505	c	(ATT)5aaattttattaactttattattttagttattattaattattgttatttttattaatattataattattaacaatttcttattatt(ATC)8attatcaaaatttattaattttattattttaaatgtc(ATA)5	176	5161699	5161874
scaffold_1	1506	p5	(TTTAT)4	20	5163768	5163787
scaffold_1	1507	p2	(CA)8	16	5166264	5166279
scaffold_1	1508	p5	(CCCGA)3	15	5167453	5167467
scaffold_1	1509	p3	(ATT)5	15	5171874	5171888
scaffold_1	1510	c	(TTA)6aaaaaataataacaataattaataataactaaaatattaaagttaataaaatt(TAA)7	92	5172027	5172118
scaffold_1	1511	c	(TAA)6atgttaataatgataatattaa(AAAAAT)3aaaatttaataataataactaaaataataaagttaataaaatt(TAA)5	116	5172289	5172404
scaffold_1	1512	p3	(TTA)5	15	5172584	5172598
scaffold_1	1513	p3	(CCT)5	15	5173117	5173131
scaffold_1	1514	p5	(TCCCC)3	15	5177844	5177858
scaffold_1	1515	p3	(ATT)8	24	5178679	5178702
scaffold_1	1516	p2	(AG)13	26	5187903	5187928
scaffold_1	1517	p3	(AAT)5	15	5188157	5188171
scaffold_1	1518	p4	(AATT)4	16	5189936	5189951
scaffold_1	1519	p2	(CT)6	12	5190468	5190479
scaffold_1	1520	p2	(AT)10	20	5190644	5190663
scaffold_1	1521	p2	(TG)8	16	5191524	5191539
scaffold_1	1522	c	(CA)8(TA)9	34	5191856	5191889
scaffold_1	1523	p2	(AT)6	12	5196289	5196300
scaffold_1	1524	p2	(AG)6	12	5198788	5198799
scaffold_1	1525	p5	(TATTT)3	15	5203378	5203392
scaffold_1	1526	p3	(AAT)6	18	5203997	5204014
scaffold_1	1527	p2	(TA)23	46	5204368	5204413
scaffold_1	1528	p3	(TAA)5	15	5206397	5206411
scaffold_1	1529	c	(TTA)5tattattattattaataaaaataataataacaataattaataataactaaaataataaagttaataaaatt(TAA)6atgataataatgataatattaataaaaataatattaacagtaattaataataactacaataataaagttaataaaatt(TAA)6atgttaataatgataatattaataaaaataatattaacagtaattaataataactacaataataaagttaataaaatt(TAA)6atgttaataatgataatattaataaaaataatattaacaataattaataataactaaaataataaagttaataaaat(ATA)6(ACA)6	409	5209788	5210196
scaffold_1	1530	p5	(ATTAG)4	20	5215713	5215732
scaffold_1	1531	p2	(AT)8	16	5223744	5223759
scaffold_1	1532	p3	(AAT)5	15	5224035	5224049
scaffold_1	1533	p3	(ATT)5	15	5224717	5224731
scaffold_1	1534	p3	(AGA)6	18	5225147	5225164
scaffold_1	1535	p3	(AAT)5	15	5244094	5244108
scaffold_1	1536	c	(AC)9(AT)6	30	5244843	5244872
scaffold_1	1537	p5	(GATCA)3	15	5250879	5250893
scaffold_1	1538	p2	(TA)8	16	5252561	5252576
scaffold_1	1539	p5	(GAAAA)3	15	5254432	5254446
scaffold_1	1540	p2	(AC)6	12	5263942	5263953
scaffold_1	1541	p2	(TC)9	18	5266480	5266497
scaffold_1	1542	p5	(AAAAT)3	15	5267175	5267189
scaffold_1	1543	p5	(CGTGC)4	20	5275800	5275819
scaffold_1	1544	c	(TTA)7acataatactattatttacattgttaatatattaattaattataatactttttag(AAT)5	91	5276283	5276373
scaffold_1	1545	p5	(ATCTA)4	20	5290411	5290430
scaffold_1	1546	p5	(TCCCC)4	20	5290894	5290913
scaffold_1	1547	c*	(AAAAG)3(AAAG)4*taccaaaaaaaagaaagacacttattctaaaaaataaaaaat(AAATAA)3	87	5297972	5298058
scaffold_1	1548	p3	(TTG)6	18	5298428	5298445
scaffold_1	1549	p3	(TAC)5	15	5298919	5298933
scaffold_1	1550	p3	(TTG)5	15	5300604	5300618
scaffold_1	1551	c	(ATA)5atcatcatcatc(ATT)5	42	5301135	5301176
scaffold_1	1552	p2	(TG)6	12	5303224	5303235
scaffold_1	1553	p3	(TAA)5	15	5315201	5315215
scaffold_1	1554	p8	(GAAATTGC)3	24	5316357	5316380
scaffold_1	1555	p2	(AT)7	14	5317192	5317205
scaffold_1	1556	p5	(TCCCC)3	15	5317364	5317378
scaffold_1	1557	p3	(ATT)5	15	5328676	5328690
scaffold_1	1558	p4	(AAAT)4	16	5333515	5333530
scaffold_1	1559	p2	(AT)6	12	5349704	5349715
scaffold_1	1560	p5	(TGGGG)3	15	5352285	5352299
scaffold_1	1561	p2	(TA)7	14	5353466	5353479
scaffold_1	1562	p4	(AAAT)4	16	5357397	5357412
scaffold_1	1563	p5	(TAACA)3	15	5361556	5361570
scaffold_1	1564	p2	(AC)10	20	5366829	5366848
scaffold_1	1565	c	(CT)6(CA)7	26	5368131	5368156
scaffold_1	1566	p2	(GA)6	12	5370126	5370137
scaffold_1	1567	p2	(TA)19	38	5370801	5370838
scaffold_1	1568	p5	(TTTTA)3	15	5372520	5372534
scaffold_1	1569	p2	(AT)6	12	5373587	5373598
scaffold_1	1570	p3	(AAT)6	18	5375112	5375129
scaffold_1	1571	p2	(AC)9	18	5378330	5378347
scaffold_1	1572	p3	(ATC)5	15	5379752	5379766
scaffold_1	1573	p2	(AT)8	16	5381847	5381862
scaffold_1	1574	p2	(AG)11	22	5388025	5388046
scaffold_1	1575	p5	(AACCG)3	15	5394351	5394365
scaffold_1	1576	p3	(TTA)9	27	5402152	5402178
scaffold_1	1577	p2	(TA)6	12	5407433	5407444
scaffold_1	1578	p2	(AG)8	16	5407956	5407971
scaffold_1	1579	p7	(AAGGACG)3	21	5411940	5411960
scaffold_1	1580	p5	(TTTAT)3	15	5412066	5412080
scaffold_1	1581	p4	(TTTA)4	16	5416691	5416706
scaffold_1	1582	p7	(AAAATAA)3	21	5434534	5434554
scaffold_1	1583	p2	(GT)7	14	5441395	5441408
scaffold_1	1584	p5	(CCCCA)3	15	5444132	5444146
scaffold_1	1585	p2	(TA)7	14	5454803	5454816
scaffold_1	1586	p2	(AG)6	12	5458116	5458127
scaffold_1	1587	p3	(CGT)5	15	5461927	5461941
scaffold_1	1588	p2	(CT)7	14	5462208	5462221
scaffold_1	1589	p5	(ATCTA)3	15	5464514	5464528
scaffold_1	1590	p5	(TCCCC)4	20	5465001	5465020
scaffold_1	1591	p4	(AAAT)4	16	5467638	5467653
scaffold_1	1592	p2	(CT)9	18	5469037	5469054
scaffold_1	1593	p6	(AAATAA)3	18	5477441	5477458
scaffold_1	1594	p3	(AAT)5	15	5482481	5482495
scaffold_1	1595	p2	(GA)6	12	5483423	5483434
scaffold_1	1596	p3	(ATT)8	24	5484195	5484218
scaffold_1	1597	p5	(GGGGA)3	15	5487267	5487281
scaffold_1	1598	p3	(TGG)5	15	5493136	5493150
scaffold_1	1599	c	(AG)6tgtgtgtgggattttaagatttagttttccgctttggctctttacgcttggtgtttgagacttgagttgagaggggtt(AG)9	108	5494665	5494772
scaffold_1	1600	c	(TC)7tttac(AT)12ag(AT)6	57	5494910	5494966
scaffold_1	1601	p2	(TA)16	32	5496792	5496823
scaffold_1	1602	p5	(ATATT)3	15	5498427	5498441
scaffold_1	1603	p2	(GA)7	14	5503391	5503404
scaffold_1	1604	p2	(CA)6	12	5503852	5503863
scaffold_1	1605	p2	(TA)9	18	5504979	5504996
scaffold_1	1606	p2	(TA)14	28	5505155	5505182
scaffold_1	1607	p6	(GGAAAA)4	24	5507200	5507223
scaffold_1	1608	p2	(TA)7	14	5507670	5507683
scaffold_1	1609	c	(AAT)5attattaatgacattaata(AAT)5	49	5508309	5508357
scaffold_1	1610	c	(CA)16(TA)10	52	5509839	5509890
scaffold_1	1611	p5	(AAAAT)3	15	5516321	5516335
scaffold_1	1612	p5	(TGTTT)3	15	5517072	5517086
scaffold_1	1613	p6	(ACCCGG)3	18	5518424	5518441
scaffold_1	1614	p4	(TATT)4	16	5521687	5521702
scaffold_1	1615	c*	(GA)17(GAGAGGAAG)3*	57	5526407	5526463
scaffold_1	1616	p6	(ATTTTT)3	18	5528552	5528569
scaffold_1	1617	p2	(TA)13	26	5530510	5530535
scaffold_1	1618	p6	(TTTTCT)3	18	5538586	5538603
scaffold_1	1619	p4	(ATTA)4	16	5538810	5538825
scaffold_1	1620	p2	(AT)11	22	5539248	5539269
scaffold_1	1621	p6	(AAAAAT)3	18	5546570	5546587
scaffold_1	1622	p4	(TTTA)4	16	5548166	5548181
scaffold_1	1623	p5	(AAATA)3	15	5551599	5551613
scaffold_1	1624	p5	(AAAAG)4	20	5559537	5559556
scaffold_1	1625	p2	(AC)16	32	5575655	5575686
scaffold_1	1626	p2	(TA)6	12	5575796	5575807
scaffold_1	1627	p5	(GCATT)3	15	5601830	5601844
scaffold_1	1628	p2	(GT)10	20	5613328	5613347
scaffold_1	1629	p3	(AAT)5	15	5614596	5614610
scaffold_1	1630	c	(GAAAA)3attaataa(AAT)5	38	5619533	5619570
scaffold_1	1631	p2	(AG)9	18	5654135	5654152
scaffold_1	1632	c	(TA)9(TG)8tattcgtggcacatgtgaaagctacaa(ATTGAT)3	79	5655250	5655328
scaffold_1	1633	p2	(TA)12	24	5656376	5656399
scaffold_1	1634	p2	(TA)7	14	5656533	5656546
scaffold_1	1635	c	(GT)7acatataggtaattaaattttatcagtacatttttatcaatgcacgcgaagaagaagataataaaaaaataaatcaaaaaattattt(TA)6	113	5657027	5657139
scaffold_1	1636	p4	(ATTT)4	16	5659191	5659206
scaffold_1	1637	p5	(TAAAA)3	15	5661458	5661472
scaffold_1	1638	c	(GT)9ataattaaattttaggaatacattattatcaacgcatgcaaagaagaaggcaaagaagaagattatttaa(AAAT)4attattggatacaaattcgggatttaaatattcaaaggtcgtttttgagttgcgtgaattacgataactgctatttaatgggaa(TTATTT)3	206	5670168	5670373
scaffold_1	1639	p7	(TTATAAA)3	21	5670996	5671016
scaffold_1	1640	c	(TTTAT)3taaatttaataaaataagtatgtttattattatttttttaataaatgtaatt(TATAA)3taatattatttaaataaatatgatat(TTTTA)3	123	5671413	5671535
scaffold_1	1641	p6	(TTATTT)3	18	5674254	5674271
scaffold_1	1642	c	(TTA)7(TTG)12	57	5677293	5677349
scaffold_1	1643	p3	(TAT)5	15	5691634	5691648
scaffold_1	1644	p3	(ATT)6	18	5691989	5692006
scaffold_1	1645	p2	(TA)8	16	5697453	5697468
scaffold_1	1646	p2	(TA)15	30	5704107	5704136
scaffold_1	1647	p9	(ATCTCTCTC)3	27	5705025	5705051
scaffold_1	1648	p6	(AAAATC)3	18	5714766	5714783
scaffold_1	1649	p2	(AG)17	34	5734772	5734805
scaffold_1	1650	p2	(AC)20	40	5743151	5743190
scaffold_1	1651	p2	(AC)33	66	5750453	5750518
scaffold_1	1652	p5	(AAGAA)3	15	5756166	5756180
scaffold_1	1653	c	(TAT)7tag(TAC)13	63	5759136	5759198
scaffold_1	1654	c	(ATT)7aaattttattaaatttattattttagttattattaattattattaatattatttttattaatattatcattattaacat(TTA)5	115	5759555	5759669
scaffold_1	1655	p2	(TA)10	20	5764988	5765007
scaffold_1	1656	p5	(TTTGA)3	15	5774130	5774144
scaffold_1	1657	p2	(AG)6	12	5774783	5774794
scaffold_1	1658	p2	(TA)7	14	5781325	5781338
scaffold_1	1659	p5	(TTTTC)3	15	5793053	5793067
scaffold_1	1660	p2	(AG)8	16	5797324	5797339
scaffold_1	1661	p2	(CA)6	12	5802255	5802266
scaffold_1	1662	p5	(TCGGA)3	15	5803043	5803057
scaffold_1	1663	p3	(ATT)5	15	5806259	5806273
scaffold_1	1664	p2	(AC)26	52	5806872	5806923
scaffold_1	1665	p2	(CA)6	12	5808634	5808645
scaffold_1	1666	p2	(AT)7	14	5814123	5814136
scaffold_1	1667	p5	(GAAAA)4	20	5827398	5827417
scaffold_1	1668	p3	(TTA)8	24	5828644	5828667
scaffold_1	1669	c	(ATAA)4atcatttgaataaattattattttat(AC)8	58	5831004	5831061
scaffold_1	1670	p2	(AT)7	14	5835567	5835580
scaffold_1	1671	p4	(TATT)4	16	5850883	5850898
scaffold_1	1672	p3	(TAT)6	18	5868624	5868641
scaffold_1	1673	p2	(TA)9	18	5874249	5874266
scaffold_1	1674	c	(AT)6ttttattcgggtggtcccctggacacaagtgagagcgcacatgtctcttcacccgggg(TGTATTT)5	105	5889008	5889112
scaffold_1	1675	p2	(CT)10	20	5889370	5889389
scaffold_1	1676	p7	(TGTATTT)4	28	5896811	5896838
scaffold_1	1677	p2	(CT)9	18	5897052	5897069
scaffold_1	1678	p2	(TA)9	18	5897942	5897959
scaffold_1	1679	p2	(AG)6	12	5900825	5900836
scaffold_1	1680	p4	(AAAT)4	16	5901849	5901864
scaffold_1	1681	p5	(CGGCA)3	15	5909664	5909678
scaffold_1	1682	c	(GGCAC)3ggcccatggcacggcacgtgtgggcacggcacgagtgggcacgagcacgagcacgtgtgggcacggcacgtgtgccgggtt(GGCAC)3gtcacgaaatgaatagtga(GCACG)3	145	5910356	5910500
scaffold_1	1683	p2	(TA)8	16	5917500	5917515
scaffold_1	1684	p2	(TA)14	28	5918148	5918175
scaffold_1	1685	p2	(TA)7	14	5923750	5923763
scaffold_1	1686	c	(AGAAA)3ggaaacatcacaa(AAAGAG)3	46	5924567	5924612
scaffold_1	1687	p3	(ATC)6	18	5929209	5929226
scaffold_1	1688	p5	(TTATT)3	15	5932413	5932427
scaffold_1	1689	p2	(GA)6	12	5936419	5936430
scaffold_1	1690	p6	(TGAGGG)4	24	5941805	5941828
scaffold_1	1691	p2	(AT)6	12	5947793	5947804
scaffold_1	1692	p3	(TTA)7	21	5955727	5955747
scaffold_1	1693	p5	(GGGGA)3	15	5962274	5962288
scaffold_1	1694	p5	(ATTAG)5	25	5962691	5962715
scaffold_1	1695	p5	(TTATT)4	20	5971276	5971295
scaffold_1	1696	p6	(AAAATC)3	18	5972783	5972800
scaffold_1	1697	c	(AAG)5acgttcttcttctct(TTTTC)3	45	5973011	5973055
scaffold_1	1698	p5	(TTATT)3	15	5987754	5987768
scaffold_1	1699	p2	(AG)6	12	5990593	5990604
scaffold_1	1700	p2	(TA)8	16	5994553	5994568
scaffold_1	1701	p5	(TTTGA)3	15	5996445	5996459
scaffold_1	1702	p2	(AG)6	12	5997099	5997110
scaffold_1	1703	p5	(TCAAA)3	15	5998616	5998630
scaffold_1	1704	c	(AT)8aagaaagaaaagatggaaa(AAAT)4	51	6001037	6001087
scaffold_1	1705	p2	(CT)6	12	6004857	6004868
scaffold_1	1706	p2	(TA)25	50	6010997	6011046
scaffold_1	1707	p2	(AT)9	18	6013936	6013953
scaffold_1	1708	p5	(GGTGG)3	15	6022162	6022176
scaffold_1	1709	p3	(TAA)10	30	6022453	6022482
scaffold_1	1710	p5	(TTATT)3	15	6046485	6046499
scaffold_1	1711	p2	(TA)22	44	6046902	6046945
scaffold_1	1712	p3	(TAA)12	36	6054885	6054920
scaffold_1	1713	p5	(AAAAT)5	25	6071113	6071137
scaffold_1	1714	p4	(AAAT)4	16	6071728	6071743
scaffold_1	1715	p2	(AT)8	16	6075144	6075159
scaffold_1	1716	p5	(AAATA)3	15	6075545	6075559
scaffold_1	1717	p5	(TTATT)3	15	6099335	6099349
scaffold_1	1718	p2	(TA)18	36	6099751	6099786
scaffold_1	1719	p4	(TATT)4	16	6103404	6103419
scaffold_1	1720	p3	(AGC)5	15	6105035	6105049
scaffold_1	1721	p5	(TTTTA)4	20	6107311	6107330
scaffold_1	1722	p3	(TAA)9	27	6114887	6114913
scaffold_1	1723	p3	(AAT)6	18	6116507	6116524
scaffold_1	1724	p5	(GGTGG)3	15	6143855	6143869
scaffold_1	1725	p3	(TAA)5	15	6146008	6146022
scaffold_1	1726	c	(AAT)7ctaggttgatgtaaaagtatgttgagattagggatggacataaacccacaacccatggttttacccaaacccaaaccaaattaaatggt(TTGGG)3	125	6147957	6148081
scaffold_1	1727	p3	(TTC)5	15	6157458	6157472
scaffold_1	1728	p2	(AC)10	20	6163766	6163785
scaffold_1	1729	p2	(TA)6	12	6168099	6168110
scaffold_1	1730	p7	(TGTGTTG)3	21	6191152	6191172
scaffold_1	1731	c	(TTTTA)4ttaatattaataatttattttatttttatat(TA)11	73	6194856	6194928
scaffold_1	1732	p3	(GAA)7	21	6215136	6215156
scaffold_1	1733	p2	(AT)23	46	6220040	6220085
scaffold_1	1734	p2	(AT)9	18	6221251	6221268
scaffold_1	1735	p2	(AT)9	18	6222339	6222356
scaffold_1	1736	p2	(AT)10	20	6223429	6223448
scaffold_1	1737	p2	(AT)9	18	6224422	6224439
scaffold_1	1738	p8	(ATTTCTAG)4	32	6227349	6227380
scaffold_1	1739	c	(TA)8(TG)16	48	6227646	6227693
scaffold_1	1740	p5	(ATTAG)3	15	6238861	6238875
scaffold_1	1741	p5	(AAGAA)3	15	6241243	6241257
scaffold_1	1742	p6	(ATTAAA)3	18	6243212	6243229
scaffold_1	1743	p2	(AT)8	16	6265145	6265160
scaffold_1	1744	p2	(TA)10	20	6288155	6288174
scaffold_1	1745	p5	(AATGA)3	15	6289022	6289036
scaffold_1	1746	p2	(AT)6	12	6292193	6292204
scaffold_1	1747	p3	(CAT)6	18	6297952	6297969
scaffold_1	1748	p2	(TA)6	12	6299585	6299596
scaffold_1	1749	p2	(AT)8	16	6306872	6306887
scaffold_1	1750	p4	(AAGA)10	40	6307001	6307040
scaffold_1	1751	p2	(AT)10	20	6307895	6307914
scaffold_1	1752	c	(TA)7(CA)6	26	6311290	6311315
scaffold_1	1753	p5	(TGCAT)3	15	6312948	6312962
scaffold_1	1754	p5	(AGGGG)3	15	6313974	6313988
scaffold_1	1755	p3	(AAC)5	15	6316805	6316819
scaffold_1	1756	p5	(TTATT)3	15	6317884	6317898
scaffold_1	1757	p5	(TCTCT)3	15	6318612	6318626
scaffold_1	1758	p4	(TAAT)4	16	6319589	6319604
scaffold_1	1759	p3	(TCA)5	15	6321521	6321535
scaffold_1	1760	p5	(TCCTT)3	15	6324710	6324724
scaffold_1	1761	p2	(CA)9	18	6326729	6326746
scaffold_1	1762	p2	(CA)6	12	6326912	6326923
scaffold_1	1763	c	(TTTTCT)3tcttctttagttctttttctctttttcttcttctttagttctttttctctttttcttcttctttagttctttttgtcttt(TTC)5tttccttccgccaccgcccaaaca(TCT)5	152	6327044	6327195
scaffold_1	1764	p4	(AAAT)5	20	6332534	6332553
scaffold_1	1765	p5	(AAATA)3	15	6350657	6350671
scaffold_1	1766	p7	(AATATAA)3	21	6355103	6355123
scaffold_1	1767	p3	(TTA)11	33	6355868	6355900
scaffold_1	1768	p4	(AATT)4	16	6357481	6357496
scaffold_1	1769	p4	(TAAT)4	16	6359163	6359178
scaffold_1	1770	p5	(GTGCT)4	20	6359508	6359527
scaffold_1	1771	p3	(TTA)5	15	6360027	6360041
scaffold_1	1772	p2	(TG)8	16	6385009	6385024
scaffold_1	1773	c	(TG)9tctactgggctatgttatgtaacattgtaagcatttcaataagag(AC)6	75	6386841	6386915
scaffold_1	1774	c	(TG)6tctattgggctatgttatgtaacattgtaatcatttcaataagattaaatggatactaaaagaat(TG)7	91	6387114	6387204
scaffold_1	1775	p5	(TTTCG)5	25	6391135	6391159
scaffold_1	1776	p2	(AG)6	12	6400336	6400347
scaffold_1	1777	c	(AAC)5(ATA)7	36	6406598	6406633
scaffold_1	1778	p2	(AT)10	20	6408476	6408495
scaffold_1	1779	p3	(TAA)6	18	6408979	6408996
scaffold_1	1780	c	(AAT)8attattattattatcatggaaca(TAT)7	68	6409421	6409488
scaffold_1	1781	p2	(AT)12	24	6411571	6411594
scaffold_1	1782	p2	(AT)12	24	6411717	6411740
scaffold_1	1783	p5	(TTTTA)4	20	6411981	6412000
scaffold_1	1784	p2	(TA)9	18	6417492	6417509
scaffold_1	1785	p2	(CT)13	26	6420615	6420640
scaffold_1	1786	p6	(ATACTA)4	24	6420759	6420782
scaffold_1	1787	p4	(TATT)5	20	6421516	6421535
scaffold_1	1788	p3	(CCA)5	15	6422653	6422667
scaffold_1	1789	p3	(TAA)6	18	6427033	6427050
scaffold_1	1790	p3	(AAG)5	15	6436545	6436559
scaffold_1	1791	p5	(TCCCC)4	20	6438660	6438679
scaffold_1	1792	p5	(TAATT)3	15	6439168	6439182
scaffold_1	1793	p3	(AAT)6	18	6465203	6465220
scaffold_1	1794	p3	(ATT)7	21	6467763	6467783
scaffold_1	1795	p4	(ATTA)4	16	6474390	6474405
scaffold_1	1796	p6	(TCCGGG)3	18	6475257	6475274
scaffold_1	1797	p2	(AG)9	18	6479271	6479288
scaffold_1	1798	p5	(AAATG)3	15	6479738	6479752
scaffold_1	1799	p5	(TTTAT)3	15	6480077	6480091
scaffold_1	1800	p2	(CT)13	26	6482307	6482332
scaffold_1	1801	p5	(AAAAT)3	15	6484999	6485013
scaffold_1	1802	p4	(TGTT)4	16	6490313	6490328
scaffold_1	1803	p3	(TTA)5	15	6490859	6490873
scaffold_1	1804	p2	(AT)7	14	6496899	6496912
scaffold_1	1805	p5	(TAATA)4	20	6498054	6498073
scaffold_1	1806	p2	(AC)7	14	6514614	6514627
scaffold_1	1807	p5	(TTTTG)3	15	6514734	6514748
scaffold_1	1808	p5	(AATAA)5	25	6517616	6517640
scaffold_1	1809	p6	(AAAATG)3	18	6520688	6520705
scaffold_1	1810	p2	(GA)13	26	6522018	6522043
scaffold_1	1811	p2	(AT)15	30	6547568	6547597
scaffold_1	1812	p2	(TA)7	14	6552126	6552139
scaffold_1	1813	p2	(TA)6	12	6553505	6553516
scaffold_1	1814	p2	(CT)7	14	6554024	6554037
scaffold_1	1815	p2	(AG)6	12	6555680	6555691
scaffold_1	1816	p2	(AT)9	18	6563444	6563461
scaffold_1	1817	c	(TA)13t(TA)6	39	6568024	6568062
scaffold_1	1818	p2	(TC)8	16	6570563	6570578
scaffold_1	1819	c	(TG)6(TA)17aacgtgcatatattaaaaaaaatctaaattaattgatcatggttaaaaaaatctaaaaaaatc(TA)9	127	6571250	6571376
scaffold_1	1820	p2	(AG)8	16	6572217	6572232
scaffold_1	1821	p2	(TC)8	16	6583574	6583589
scaffold_1	1822	p2	(AT)17	34	6584426	6584459
scaffold_1	1823	c	(TCCGGG)3tttagccttcccggttccggacccggacgtcattttctttttcccggacccggattaaaacccggttttttcca(TCCGGG)3	110	6588800	6588909
scaffold_1	1824	p6	(ACGGCC)3	18	6591625	6591642
scaffold_1	1825	p4	(TTAA)4	16	6592302	6592317
scaffold_1	1826	p6	(ACCCGG)3	18	6593363	6593380
scaffold_1	1827	p5	(AACCG)3	15	6594058	6594072
scaffold_1	1828	p2	(AT)7	14	6594275	6594288
scaffold_1	1829	p5	(AACCG)3	15	6594624	6594638
scaffold_1	1830	p6	(TATTTT)3	18	6596463	6596480
scaffold_1	1831	c	(ATAA)4aaaggtgaaaattgcaa(AAT)6	51	6598414	6598464
scaffold_1	1832	c	(TAAAA)3ctgttaaattatgttttgagaggggtggaaaagaaattttactttataaccaaattgtaattttgg(TTTGA)4(TTTTA)3	116	6600252	6600367
scaffold_1	1833	p3	(TTA)6	18	6600802	6600819
scaffold_1	1834	c	(TTTTTCTT)3tttctaaattttaatattatgatgtattttgattttgaattcgtgagt(TTGA)6tttactc(TTG)5	118	6601146	6601263
scaffold_1	1835	p6	(TCATCG)7	42	6609897	6609938
scaffold_1	1836	p2	(AG)8	16	6612466	6612481
scaffold_1	1837	p2	(AG)9	18	6615539	6615556
scaffold_1	1838	p3	(GCG)5	15	6616087	6616101
scaffold_1	1839	p7	(TTTTTAT)3	21	6617784	6617804
scaffold_1	1840	p3	(GAT)6	18	6618867	6618884
scaffold_1	1841	p2	(CT)19	38	6622377	6622414
scaffold_1	1842	p2	(AT)14	28	6628438	6628465
scaffold_1	1843	c	(CT)6agttattgccggtgttgaacgcagctgctaacacatctcatggctttgattagaaaggaagaact(GCTGAA)3	95	6631556	6631650
scaffold_1	1844	p3	(GCT)5	15	6631848	6631862
scaffold_1	1845	p4	(TTAT)4	16	6634276	6634291
scaffold_1	1846	c	(TATT)4tttagatgttataattgcccacaatgaatcacaattttaat(ATCTA)4	77	6635624	6635700
scaffold_1	1847	c	(TCCCC)3attgccatccctagttgataatgctcgtgatggttaagtggctattttaccacttgaccatcacacttctttatgtgcatatagtataa(AAAAT)3	119	6636153	6636271
scaffold_1	1848	p5	(TTTTG)3	15	6646224	6646238
scaffold_1	1849	p8	(GAAAGAAG)4	32	6649477	6649508
scaffold_1	1850	p5	(TTTTA)4	20	6650454	6650473
scaffold_1	1851	c	(ATC)9(ATA)5	42	6653066	6653107
scaffold_1	1852	p4	(ATTA)4	16	6653890	6653905
scaffold_1	1853	p3	(TAA)5	15	6655363	6655377
scaffold_1	1854	p3	(TCA)5	15	6662523	6662537
scaffold_1	1855	p3	(AGC)6	18	6672321	6672338
scaffold_1	1856	p3	(CAA)7	21	6678859	6678879
scaffold_1	1857	p2	(AG)6	12	6682521	6682532
scaffold_1	1858	p5	(AATAA)3	15	6691815	6691829
scaffold_1	1859	p5	(TCCCC)4	20	6708542	6708561
scaffold_1	1860	p5	(TTTAA)3	15	6713355	6713369
scaffold_1	1861	p3	(AAT)6	18	6715788	6715805
scaffold_1	1862	p2	(TA)16	32	6720703	6720734
scaffold_1	1863	c	(AAAT)5aatgttttatgtgttcattaggtcttcgtattattgtagtaaagtgaaagaatgaaatcttaaatggcatgggagtaaaacatagcttcacttgacca(ATTTTTT)3	139	6721757	6721895
scaffold_1	1864	p4	(AAAT)4	16	6724861	6724876
scaffold_1	1865	p3	(TGA)5	15	6731541	6731555
scaffold_1	1866	p4	(TAAA)4	16	6734810	6734825
scaffold_1	1867	c	(ATT)5g(TTA)25	91	6736628	6736718
scaffold_1	1868	p2	(AT)11	22	6748131	6748152
scaffold_1	1869	p2	(AT)6	12	6753075	6753086
scaffold_1	1870	p5	(ATCTA)3	15	6771223	6771237
scaffold_1	1871	p2	(AC)7	14	6773013	6773026
scaffold_1	1872	p3	(TCA)5	15	6774724	6774738
scaffold_1	1873	p2	(CT)10	20	6775459	6775478
scaffold_1	1874	p4	(TTTA)4	16	6776482	6776497
scaffold_1	1875	p4	(TAAT)6	24	6777392	6777415
scaffold_1	1876	p2	(AT)10	20	6779102	6779121
scaffold_1	1877	c	(GTC)5ctactcctcctcaaaac(AAT)9	59	6779606	6779664
scaffold_1	1878	p5	(TTAAA)3	15	6781981	6781995
scaffold_1	1879	p3	(AAT)6	18	6782436	6782453
scaffold_1	1880	p2	(AT)6	12	6782790	6782801
scaffold_1	1881	p2	(AT)13	26	6806945	6806970
scaffold_1	1882	p2	(AT)15	30	6807538	6807567
scaffold_1	1883	p2	(AC)7	14	6807923	6807936
scaffold_1	1884	p4	(AAAT)4	16	6823098	6823113
scaffold_1	1885	p2	(GA)6	12	6825848	6825859
scaffold_1	1886	p3	(AAG)5	15	6826795	6826809
scaffold_1	1887	p2	(TG)8	16	6827988	6828003
scaffold_1	1888	p4	(ATTT)4	16	6839148	6839163
scaffold_1	1889	p4	(TTAT)4	16	6841038	6841053
scaffold_1	1890	p5	(ATTAA)3	15	6843686	6843700
scaffold_1	1891	p2	(GA)6	12	6845874	6845885
scaffold_1	1892	c	(TA)10tgt(AC)7	37	6846977	6847013
scaffold_1	1893	p5	(TTTTC)3	15	6847199	6847213
scaffold_1	1894	p3	(TAA)6	18	6847569	6847586
scaffold_1	1895	p5	(ATAAA)3	15	6851955	6851969
scaffold_1	1896	p5	(TTTTA)3	15	6854991	6855005
scaffold_1	1897	p6	(CTTTTT)3	18	6857747	6857764
scaffold_1	1898	p5	(TTTTA)3	15	6858022	6858036
scaffold_1	1899	p5	(TTATT)3	15	6860543	6860557
scaffold_1	1900	p5	(AAAAT)3	15	6865003	6865017
scaffold_1	1901	p2	(TA)6	12	6868374	6868385
scaffold_1	1902	p2	(TA)6	12	6873309	6873320
scaffold_1	1903	p4	(AAAT)4	16	6875372	6875387
scaffold_1	1904	p5	(TTTGA)3	15	6883629	6883643
scaffold_1	1905	p5	(AACAA)3	15	6889404	6889418
scaffold_1	1906	c	(AC)8atatataaaatagtgtgcaaatgttttttt(TA)6	58	6890172	6890229
scaffold_1	1907	p2	(TA)6	12	6890823	6890834
scaffold_1	1908	c	(TA)7aaatcaa(GT)8	37	6897443	6897479
scaffold_1	1909	p2	(TA)21	42	6902090	6902131
scaffold_1	1910	c	(TAT)6taaatttttttttattaattattgttattatttttattaatattatc(ATT)7	86	6903351	6903436
scaffold_1	1911	p2	(AT)10	20	6904611	6904630
scaffold_1	1912	p2	(TA)10	20	6904793	6904812
scaffold_1	1913	p2	(AG)6	12	6907790	6907801
scaffold_1	1914	p6	(TTGAAT)5	30	6908867	6908896
scaffold_1	1915	p2	(AT)18	36	6910416	6910451
scaffold_1	1916	p2	(CT)6	12	6926206	6926217
scaffold_1	1917	p3	(TTA)9	27	6927196	6927222
scaffold_1	1918	p2	(AT)10	20	6927334	6927353
scaffold_1	1919	p2	(TA)9	18	6928608	6928625
scaffold_1	1920	p3	(AGA)8	24	6928913	6928936
scaffold_1	1921	c	(TG)7tca(GT)7	31	6932830	6932860
scaffold_1	1922	c	(TCA)6ctgcctctgctaac(CAT)5	47	6935087	6935133
scaffold_1	1923	p2	(AT)7	14	6936915	6936928
scaffold_1	1924	c*	(TTATTT)4(TTTTA)3*	31	6937613	6937643
scaffold_1	1925	p5	(CAATC)3	15	6939109	6939123
scaffold_1	1926	p8	(TATATTTG)3	24	6940050	6940073
scaffold_1	1927	p4	(TAAA)4	16	6940201	6940216
scaffold_1	1928	p5	(GGATT)3	15	6940379	6940393
scaffold_1	1929	p2	(AG)25	50	6945545	6945594
scaffold_1	1930	p4	(AATT)4	16	6968001	6968016
scaffold_1	1931	p2	(TG)6	12	6968989	6969000
scaffold_1	1932	c*	(TAT)19(TA)14*	82	6978370	6978451
scaffold_1	1933	p7	(ATTTTTT)3	21	6980298	6980318
scaffold_1	1934	p5	(TTAAA)3	15	6985182	6985196
scaffold_1	1935	p4	(AAAT)4	16	6987087	6987102
scaffold_1	1936	p3	(ATA)6	18	6999886	6999903
scaffold_1	1937	p4	(TTTA)4	16	7004615	7004630
scaffold_1	1938	p6	(CTTTTT)3	18	7007261	7007278
scaffold_1	1939	p6	(AAAATT)3	18	7011617	7011634
scaffold_1	1940	p4	(TGAT)4	16	7013044	7013059
scaffold_1	1941	p2	(TG)11	22	7014767	7014788
scaffold_1	1942	p5	(AAAAT)3	15	7022997	7023011
scaffold_1	1943	p2	(TA)7	14	7023332	7023345
scaffold_1	1944	c	(CTAATG)3ggtctaataaaaactatattttttaaggaattataatctaaattctactaggagtctcg(ATAC)5	97	7039562	7039658
scaffold_1	1945	p3	(TAA)6	18	7042933	7042950
scaffold_1	1946	p3	(TAT)5	15	7050050	7050064
scaffold_1	1947	p3	(AAG)7	21	7050314	7050334
scaffold_1	1948	p2	(AT)8	16	7056639	7056654
scaffold_1	1949	p2	(AT)9	18	7057515	7057532
scaffold_1	1950	p2	(AT)7	14	7058664	7058677
scaffold_1	1951	p2	(TC)8	16	7059614	7059629
scaffold_1	1952	p2	(TA)14	28	7061113	7061140
scaffold_1	1953	p5	(AAAAT)3	15	7067020	7067034
scaffold_1	1954	c	(CG)6(CA)8	28	7072928	7072955
scaffold_1	1955	p2	(AT)8	16	7073125	7073140
scaffold_1	1956	c	(CG)7(CA)10	34	7073563	7073596
scaffold_1	1957	p2	(AT)8	16	7073767	7073782
scaffold_1	1958	p3	(TTA)7	21	7074601	7074621
scaffold_1	1959	p2	(TA)6	12	7078035	7078046
scaffold_1	1960	p2	(AT)16	32	7090937	7090968
scaffold_1	1961	p2	(TA)9	18	7091135	7091152
scaffold_1	1962	p4	(TTTA)4	16	7091440	7091455
scaffold_1	1963	p6	(TGGAGC)3	18	7098068	7098085
scaffold_1	1964	p4	(AAGA)5	20	7100824	7100843
scaffold_1	1965	p5	(ACCAA)3	15	7101472	7101486
scaffold_1	1966	p6	(AAAAAG)3	18	7101838	7101855
scaffold_1	1967	p4	(AAGA)4	16	7102844	7102859
scaffold_1	1968	p2	(TA)21	42	7106825	7106866
scaffold_1	1969	p3	(CTG)5	15	7107180	7107194
scaffold_1	1970	p3	(AAT)6	18	7114459	7114476
scaffold_1	1971	p2	(TA)6	12	7121112	7121123
scaffold_1	1972	p6	(TAAAAT)3	18	7124078	7124095
scaffold_1	1973	p2	(TA)6	12	7126491	7126502
scaffold_1	1974	p3	(AAT)5	15	7130362	7130376
scaffold_1	1975	p2	(TG)6	12	7137803	7137814
scaffold_1	1976	p3	(CAT)5	15	7148388	7148402
scaffold_1	1977	p2	(CT)6	12	7151894	7151905
scaffold_1	1978	c	(GTC)6gccaacgtcaacaccaa(CGT)5	50	7152422	7152471
scaffold_1	1979	p2	(AG)6	12	7155863	7155874
scaffold_1	1980	p2	(TA)18	36	7156369	7156404
scaffold_1	1981	p4	(ATTT)4	16	7157106	7157121
scaffold_1	1982	p5	(ATTTT)3	15	7159525	7159539
scaffold_1	1983	p2	(AG)6	12	7160729	7160740
scaffold_1	1984	p5	(AAATA)3	15	7164778	7164792
scaffold_1	1985	p7	(ACTTTTT)3	21	7167150	7167170
scaffold_1	1986	p5	(ATAAT)4	20	7176405	7176424
scaffold_1	1987	p2	(GA)55	110	7181425	7181534
scaffold_1	1988	p4	(TATG)4	16	7184958	7184973
scaffold_1	1989	p5	(ATGAG)3	15	7186027	7186041
scaffold_1	1990	p3	(TTC)5	15	7188021	7188035
scaffold_1	1991	p3	(ATT)5	15	7188729	7188743
scaffold_1	1992	p7	(AAGAAAG)5	35	7191784	7191818
scaffold_1	1993	p2	(TA)12	24	7204839	7204862
scaffold_1	1994	p3	(CAC)5	15	7210855	7210869
scaffold_1	1995	p2	(AT)14	28	7225309	7225336
scaffold_1	1996	p4	(AATT)4	16	7228700	7228715
scaffold_1	1997	p5	(AATTG)3	15	7229375	7229389
scaffold_1	1998	p4	(AAAT)4	16	7232394	7232409
scaffold_1	1999	p5	(CCGAT)3	15	7242486	7242500
[truncated: 63,536 more rows]

## Sheet: From 65536-70117
ID	SSR nr.	SSR type	SSR	size	start	end
scaffold_9	3126	p3	(TAA)5	15	12531088	12531102
scaffold_9	3127	p2	(AG)10	20	12545963	12545982
scaffold_9	3128	p5	(TAATT)3	15	12546104	12546118
scaffold_9	3129	p3	(TGA)5	15	12548317	12548331
scaffold_9	3130	p3	(AAT)5	15	12548525	12548539
scaffold_9	3131	p2	(TC)16	32	12551462	12551493
scaffold_9	3132	p3	(AAT)5	15	12561976	12561990
scaffold_9	3133	p3	(ATC)5	15	12562673	12562687
scaffold_9	3134	p5	(TTTTA)3	15	12564755	12564769
scaffold_9	3135	p3	(TGG)8	24	12567295	12567318
scaffold_9	3136	p5	(AGAAA)3	15	12578760	12578774
scaffold_9	3137	p3	(TAA)9	27	12581579	12581605
scaffold_9	3138	p5	(TTGGG)3	15	12604592	12604606
scaffold_9	3139	p4	(ATTT)4	16	12620618	12620633
scaffold_9	3140	p5	(TTTTC)3	15	12624886	12624900
scaffold_9	3141	p6	(AAAATG)3	18	12630788	12630805
scaffold_9	3142	p6	(CAGAGC)3	18	12639074	12639091
scaffold_9	3143	p2	(AG)6	12	12641719	12641730
scaffold_9	3144	p3	(TTA)6	18	12650444	12650461
scaffold_9	3145	p5	(TTAAA)3	15	12651722	12651736
scaffold_9	3146	p3	(CTT)6	18	12653942	12653959
scaffold_9	3147	p5	(AATTA)3	15	12657201	12657215
scaffold_9	3148	p5	(TTTAT)3	15	12669274	12669288
scaffold_9	3149	p5	(AAAGA)3	15	12670280	12670294
scaffold_9	3150	p6	(AAAGAA)3	18	12678533	12678550
scaffold_9	3151	p5	(TTTAT)3	15	12679338	12679352
scaffold_9	3152	p5	(TATTT)4	20	12682163	12682182
scaffold_9	3153	p2	(TC)6	12	12682919	12682930
scaffold_9	3154	p2	(AG)6	12	12683784	12683795
scaffold_9	3155	p3	(TTA)6	18	12686650	12686667
scaffold_9	3156	p2	(TA)8	16	12687879	12687894
scaffold_9	3157	p3	(CTT)6	18	12688306	12688323
scaffold_9	3158	p6	(AAAAAG)3	18	12690776	12690793
scaffold_9	3159	c	(TG)8tc(TA)6t(TA)7	45	12691562	12691606
scaffold_9	3160	p2	(TA)8	16	12693966	12693981
scaffold_9	3161	p4	(AAAT)5	20	12694307	12694326
scaffold_9	3162	p5	(AAATA)3	15	12705683	12705697
scaffold_9	3163	p3	(AAT)7	21	12712615	12712635
scaffold_9	3164	p5	(TAATT)3	15	12720449	12720463
scaffold_9	3165	p3	(AAT)6	18	12723357	12723374
scaffold_9	3166	c	(TTA)5ttttaattgttatgattgctttaattag(TTA)6c(TAT)5	77	12730049	12730125
scaffold_9	3167	c	(TAATA)6catgtgcattacataatacaatac(AATAT)3	69	12730614	12730682
scaffold_9	3168	p4	(TTTA)4	16	12732277	12732292
scaffold_9	3169	p6	(GGGTTA)3	18	12733875	12733892
scaffold_9	3170	p2	(TC)8	16	12741178	12741193
scaffold_9	3171	p4	(ATGG)4	16	12743257	12743272
scaffold_9	3172	p2	(TA)6	12	12744495	12744506
scaffold_9	3173	p2	(AT)10	20	12746178	12746197
scaffold_9	3174	p2	(GA)11	22	12753879	12753900
scaffold_9	3175	p6	(TCTTCA)3	18	12754318	12754335
scaffold_9	3176	c	(AT)22a(ATT)15	90	12755041	12755130
scaffold_9	3177	p5	(ATTAT)3	15	12755442	12755456
scaffold_9	3178	p2	(AT)7	14	12756691	12756704
scaffold_9	3179	p5	(TTTCA)3	15	12757185	12757199
scaffold_9	3180	p4	(TTTG)4	16	12757436	12757451
scaffold_9	3181	p2	(TC)13	26	12761541	12761566
scaffold_9	3182	p2	(TA)7	14	12762624	12762637
scaffold_9	3183	p2	(AC)9	18	12768285	12768302
scaffold_9	3184	p2	(TG)13	26	12769724	12769749
scaffold_9	3185	c	(TAA)8tgcgattc(TTATT)3	47	12770906	12770952
scaffold_9	3186	p5	(AAAAT)3	15	12771443	12771457
scaffold_9	3187	c	(AAAAG)4caaaagtcactgtaacaaatataaaaatgccaccttgcttct(TTA)5	77	12773743	12773819
scaffold_9	3188	p5	(AGAAA)3	15	12775744	12775758
scaffold_9	3189	p4	(TTTA)4	16	12786304	12786319
scaffold_9	3190	c	(CA)11(TA)8	38	12786489	12786526
scaffold_9	3191	c	(CAA)8(TAA)6aaagaagtaataatttattaaattcattttttatttattattattatttaaaataatgataattaatattttcattattatttattaaaa(TAT)5	147	12790226	12790372
scaffold_9	3192	p3	(AAT)5	15	12801848	12801862
scaffold_9	3193	p2	(AG)6	12	12802800	12802811
scaffold_9	3194	p5	(TGGAT)3	15	12805135	12805149
scaffold_9	3195	p3	(ATA)6	18	12805597	12805614
scaffold_9	3196	c	(TAT)6tactactactactattactattattattaaacttttcaatgttattattatt(TCA)5	85	12806456	12806540
scaffold_9	3197	c*	(AAT)5(AATA)5*	32	12820450	12820481
scaffold_9	3198	p3	(TTA)14	42	12828999	12829040
scaffold_9	3199	p3	(ATT)5	15	12837604	12837618
scaffold_9	3200	p3	(GTC)5	15	12837752	12837766
scaffold_9	3201	c	(TAATA)4catgtgcattac(ATAAT)7	67	12838108	12838174
scaffold_9	3202	p5	(AAAAT)4	20	12852015	12852034
scaffold_9	3203	p5	(AAAAG)3	15	12865036	12865050
scaffold_9	3204	p2	(TA)12	24	12889556	12889579
scaffold_9	3205	p2	(AT)16	32	12905708	12905739
scaffold_9	3206	p2	(CT)6	12	12908009	12908020
scaffold_9	3207	p6	(AATTTT)3	18	12913717	12913734
scaffold_9	3208	p2	(AG)6	12	12916222	12916233
scaffold_9	3209	p2	(AC)7	14	12933432	12933445
scaffold_9	3210	p2	(AT)9	18	12943062	12943079
scaffold_9	3211	p5	(GGTTC)4	20	12953410	12953429
scaffold_9	3212	p6	(TCCATC)3	18	12958605	12958622
scaffold_9	3213	p4	(ATTT)4	16	12960729	12960744
scaffold_9	3214	c	(AT)7tgaataaaagtaacatcaaatatttacacactatcatacatacgtatgtgcataac(TACA)6taatttatcgatattataaaatatacatatctaccaatatattacacatttacactattgaagttttaattttatatatg(TA)6	186	12964829	12965014
scaffold_9	3215	p6	(TTTTAA)3	18	12969421	12969438
scaffold_9	3216	p5	(CGGTT)4	20	12970762	12970781
scaffold_9	3217	p5	(TCGGT)3	15	12971401	12971415
scaffold_9	3218	p3	(AAT)6	18	12977244	12977261
scaffold_9	3219	p2	(TA)7	14	12986046	12986059
scaffold_9	3220	p3	(GGC)5	15	12987892	12987906
scaffold_9	3221	p4	(AATA)4	16	12988056	12988071
scaffold_9	3222	p3	(GAA)5	15	12992304	12992318
scaffold_9	3223	p5	(TCGGA)3	15	12998809	12998823
scaffold_9	3224	p5	(GGGGA)4	20	13003428	13003447
scaffold_9	3225	p5	(ATTAG)4	20	13003892	13003911
scaffold_9	3226	p2	(TC)6	12	13010398	13010409
scaffold_9	3227	c	(TTTAA)4tattttataatt(AATAA)3	47	13010654	13010700
scaffold_9	3228	p5	(AAATA)3	15	13010969	13010983
scaffold_9	3229	p6	(AATTTA)3	18	13011661	13011678
scaffold_9	3230	p10	(GAACTGACCC)3	30	13016132	13016161
scaffold_9	3231	p6	(TAAAAT)3	18	13019987	13020004
scaffold_9	3232	p5	(AAAAG)3	15	13038421	13038435
scaffold_9	3233	c	(GCACTT)3gaaaa(TGCACT)3tggaaa(TGCACT)3	65	13046731	13046795
scaffold_9	3234	p6	(ATTTTA)3	18	13050543	13050560
scaffold_9	3235	p2	(GT)7	14	13052617	13052630
scaffold_9	3236	p5	(AAATC)3	15	13053774	13053788
scaffold_9	3237	p5	(TTTTA)3	15	13056518	13056532
scaffold_9	3238	p3	(AAC)6	18	13061721	13061738
scaffold_9	3239	p4	(AAAG)4	16	13065075	13065090
scaffold_9	3240	c	(TTTTTTTA)3tagtatatatacatagaaatgcctgttagacaagtggcaaaatggccacctaattatcacgagcctgtttgctcactt(TTTTA)4	122	13066266	13066387
scaffold_9	3241	p5	(TTAAA)3	15	13073197	13073211
scaffold_9	3242	p4	(AATA)4	16	13073603	13073618
scaffold_9	3243	p4	(GTTT)4	16	13075195	13075210
scaffold_9	3244	c	(CCGAT)3ttatattcgga(TCGGG)3	41	13079899	13079939
scaffold_9	3245	p5	(TCGGA)3	15	13080675	13080689
scaffold_9	3246	p7	(AAAAAAG)3	21	13099870	13099890
scaffold_9	3247	p6	(AAAAAC)3	18	13100219	13100236
scaffold_9	3248	p5	(TTTAT)3	15	13102633	13102647
scaffold_9	3249	p6	(TTTTCT)3	18	13113350	13113367
scaffold_9	3250	p5	(AATAA)3	15	13125504	13125518
scaffold_9	3251	p4	(AATA)4	16	13129087	13129102
scaffold_9	3252	p3	(TAA)5	15	13132558	13132572
scaffold_9	3253	p5	(TTTTC)3	15	13140001	13140015
scaffold_9	3254	p2	(AT)28	56	13151856	13151911
scaffold_9	3255	p5	(AAATA)3	15	13152399	13152413
scaffold_9	3256	p3	(ATT)7	21	13166050	13166070
scaffold_9	3257	p3	(TTC)5	15	13173871	13173885
scaffold_9	3258	p5	(GATTG)3	15	13183351	13183365
scaffold_9	3259	p5	(AAAAT)3	15	13210033	13210047
scaffold_9	3260	c	(AC)10(AG)9	38	13212948	13212985
scaffold_9	3261	p2	(TC)8	16	13214331	13214346
scaffold_9	3262	p5	(GATTG)3	15	13215322	13215336
scaffold_9	3263	c	(GT)6ggggggggggggggggaggaggaatacaagttcttcctt(TTA)6	69	13218107	13218175
scaffold_9	3264	p4	(AATA)4	16	13220360	13220375
scaffold_9	3265	p2	(AT)6	12	13220950	13220961
scaffold_9	3266	p5	(ATTTT)3	15	13221229	13221243
scaffold_9	3267	p4	(AAAT)4	16	13222603	13222618
scaffold_9	3268	p2	(CT)7	14	13223727	13223740
scaffold_9	3269	p2	(TA)7	14	13224815	13224828
scaffold_9	3270	p2	(CA)7	14	13226170	13226183
scaffold_9	3271	p4	(TTTA)4	16	13227485	13227500
scaffold_9	3272	p3	(GTG)5	15	13236995	13237009
scaffold_9	3273	p2	(AT)10	20	13239427	13239446
scaffold_9	3274	p3	(TTG)5	15	13251140	13251154
scaffold_9	3275	p2	(TG)6	12	13251458	13251469
scaffold_9	3276	c	(TC)8actcactcaatact(CA)8	46	13251931	13251976
scaffold_9	3277	p3	(GAT)5	15	13256630	13256644
scaffold_9	3278	p2	(TA)8	16	13256833	13256848
scaffold_9	3279	p4	(AAAT)4	16	13261366	13261381
scaffold_9	3280	p2	(AT)8	16	13262212	13262227
scaffold_9	3281	p4	(AATA)4	16	13265998	13266013
scaffold_9	3282	p6	(TTTTGT)3	18	13275403	13275420
scaffold_9	3283	p3	(TAA)6	18	13284350	13284367
scaffold_9	3284	p6	(TTTTGT)3	18	13286494	13286511
scaffold_9	3285	p5	(AAAAT)3	15	13305263	13305277
scaffold_9	3286	p5	(TGGGC)3	15	13305992	13306006
scaffold_9	3287	p4	(GAAA)4	16	13309198	13309213
scaffold_9	3288	p4	(ATTT)4	16	13309596	13309611
scaffold_9	3289	p9	(AGAAATTTC)5	45	13343444	13343488
scaffold_9	3290	p2	(AT)7	14	13364856	13364869
scaffold_9	3291	p5	(CTTCT)3	15	13369943	13369957
scaffold_9	3292	p2	(AT)11	22	13373089	13373110
scaffold_9	3293	p6	(AATTTT)3	18	13373318	13373335
scaffold_9	3294	p6	(AAAAAG)4	24	13377867	13377890
scaffold_9	3295	p6	(TTTTAA)3	18	13393667	13393684
scaffold_9	3296	p5	(TTTTA)3	15	13399389	13399403
scaffold_9	3297	p2	(AT)7	14	13414870	13414883
scaffold_9	3298	p2	(AC)11	22	13424308	13424329
scaffold_9	3299	p2	(GT)10	20	13425765	13425784
scaffold_9	3300	p3	(TAA)6	18	13426529	13426546
scaffold_9	3301	p2	(TA)12	24	13438776	13438799
scaffold_9	3302	c	(TAA)5ttaaaaaaattagtgataacatt(ATAA)4ttgtgacaattaatgataatagtgatatcaataactaataacaacaacaacaataataataatgataaatttaaaaataacattatg(AATA)4a(TAATAT)3taataatgacgataaataacaaaaatagtaacaataaagaagaaggaaaataataataacattagaaaattt(TAA)7	269	13439027	13439295
scaffold_9	3303	p2	(AG)9	18	13440447	13440464
scaffold_9	3304	p5	(AAAAT)3	15	13443569	13443583
scaffold_9	3305	c	(CACT)4(CA)7	30	13455150	13455179
scaffold_9	3306	p5	(AAGAA)3	15	13459945	13459959
scaffold_9	3307	c	(TATTAA)3(TATTT)3	33	13460089	13460121
scaffold_9	3308	p3	(AAT)5	15	13462820	13462834
scaffold_9	3309	p3	(GAA)5	15	13490192	13490206
scaffold_9	3310	p2	(TC)8	16	13494097	13494112
scaffold_9	3311	p5	(TAAAA)3	15	13510501	13510515
scaffold_9	3312	p5	(AAGAA)3	15	13511168	13511182
scaffold_9	3313	c	(TATTT)3ttatattagatatatgttaattgaaatatgtaatgctcaggaggcgtgatggcctcctgaccatcaccaacatgcttgccaatgt(TTTTTTC)3	121	13511300	13511420
scaffold_9	3314	p3	(ATA)6	18	13520310	13520327
scaffold_9	3315	p3	(AAC)5	15	13539785	13539799
scaffold_9	3316	p4	(TTTA)4	16	13545545	13545560
scaffold_9	3317	p6	(AAATTA)3	18	13563461	13563478
scaffold_9	3318	p5	(TTTAA)3	15	13570259	13570273
scaffold_9	3319	p4	(ATTT)4	16	13571920	13571935
scaffold_9	3320	p5	(GGGTC)3	15	13586610	13586624
scaffold_9	3321	p5	(TTAAA)3	15	13590006	13590020
scaffold_9	3322	p2	(CA)10	20	13591357	13591376
scaffold_9	3323	c	(AT)14ac(AT)8	46	13601223	13601268
scaffold_9	3324	c	(TA)10(GA)7	34	13606134	13606167
scaffold_9	3325	p4	(AATA)4	16	13611369	13611384
scaffold_9	3326	c	(AT)26aacaaaaaaataaaagttaaacaatcctaaataaaggaaataaaaataaataata(AAAAT)6	137	13618165	13618301
scaffold_9	3327	p2	(CT)6	12	13629075	13629086
scaffold_9	3328	p5	(GGTGA)3	15	13654338	13654352
scaffold_9	3329	p3	(TTA)6	18	13656661	13656678
scaffold_9	3330	p2	(TA)6	12	13660625	13660636
scaffold_9	3331	p2	(TA)6	12	13667646	13667657
scaffold_9	3332	c	(TTTC)6tct(TC)8	43	13677637	13677679
scaffold_9	3333	p2	(AT)13	26	13680097	13680122
scaffold_9	3334	p5	(AAATA)3	15	13682855	13682869
scaffold_9	3335	p5	(CGAAC)3	15	13683105	13683119
scaffold_9	3336	p3	(TAA)5	15	13694012	13694026
scaffold_9	3337	c	(TAT)5tggtttattgtcatcatcattctataattaattgttatattgat(ATA)5tattaattttattattattgttattatcctttagtttgttgttattattatcattattataaa(ATTT)5	157	13696199	13696355
scaffold_9	3338	p6	(ACCCGG)3	18	13702465	13702482
scaffold_9	3339	p5	(ATCTA)4	20	13704668	13704687
scaffold_9	3340	p2	(AT)7	14	13707622	13707635
scaffold_9	3341	p6	(TTTTGT)3	18	13710845	13710862
scaffold_9	3342	p5	(AAATA)3	15	13719498	13719512
scaffold_9	3343	p3	(GAA)5	15	13742177	13742191
scaffold_9	3344	p2	(TC)6	12	13746104	13746115
scaffold_9	3345	p3	(GAA)5	15	13761143	13761157
scaffold_9	3346	p6	(GATTTT)3	18	13784160	13784177
scaffold_9	3347	p5	(ATTTT)3	15	13786276	13786290
scaffold_9	3348	p2	(AC)10	20	13787525	13787544
scaffold_9	3349	p4	(TAAA)4	16	13787886	13787901
scaffold_9	3350	p4	(AATA)4	16	13798166	13798181
scaffold_9	3351	p2	(CT)13	26	13798873	13798898
scaffold_9	3352	p7	(TTTTCCT)4	28	13800190	13800217
scaffold_9	3353	p5	(AGTTT)3	15	13804710	13804724
scaffold_9	3354	p5	(AAGAA)3	15	13810634	13810648
scaffold_9	3355	p5	(GGATC)3	15	13812207	13812221
scaffold_9	3356	c	(AT)10acatatgtatatg(TA)7gatatg(TA)6cata(TG)8tatatg(TA)7catatctatatagatatg(TA)7catatc(TA)15catatc(TA)11tgtacatatgtg(TA)7cat(AC)16(AT)8	278	13812695	13812972
scaffold_9	3357	p2	(AT)7	14	13818414	13818427
scaffold_9	3358	c	(TA)12a(AG)7	39	13821094	13821132
scaffold_9	3359	c	(AT)6taaaaaaatcgaaggggccgtgaatgat(TA)11	62	13821275	13821336
scaffold_9	3360	p3	(AGC)5	15	13821892	13821906
scaffold_9	3361	p3	(CTG)6	18	13822216	13822233
scaffold_9	3362	p4	(AATA)4	16	13824336	13824351
scaffold_9	3363	c	(AT)6(GT)11	34	13845832	13845865
scaffold_9	3364	p5	(AAACC)3	15	13848628	13848642
scaffold_9	3365	p2	(TA)7	14	13851364	13851377
scaffold_9	3366	p2	(TA)7	14	13852473	13852486
scaffold_9	3367	p4	(TTAT)4	16	13853949	13853964
scaffold_9	3368	p5	(AAAAT)3	15	13858413	13858427
scaffold_9	3369	p3	(AAT)7	21	13858668	13858688
scaffold_9	3370	p3	(GTT)5	15	13863642	13863656
scaffold_9	3371	p5	(TTTTC)3	15	13863987	13864001
scaffold_9	3372	p2	(AT)7	14	13864645	13864658
scaffold_9	3373	p5	(TTATT)3	15	13893048	13893062
scaffold_9	3374	p2	(GT)7	14	13906237	13906250
scaffold_9	3375	p2	(TA)9	18	13908021	13908038
scaffold_9	3376	c	(TAATGTAA)3gtctcagttatatatatctgattataaatatcagtgtaccagttattttgtctgggtatgtacttcatagaatt(TAATGTAA)3	122	13912568	13912689
scaffold_9	3377	p5	(TGAAT)3	15	13914500	13914514
scaffold_9	3378	c	(CATA)11tatattta(TG)6	64	13915388	13915451
scaffold_9	3379	p3	(TAT)5	15	13917744	13917758
scaffold_9	3380	p4	(AAAT)4	16	13930161	13930176
scaffold_9	3381	p4	(TATT)5	20	13935877	13935896
scaffold_9	3382	p3	(AAC)6	18	13942644	13942661
scaffold_9	3383	p2	(AG)6	12	13945351	13945362
scaffold_9	3384	p2	(TA)25	50	13948660	13948709
scaffold_9	3385	p5	(TTTTC)3	15	13950564	13950578
scaffold_9	3386	p5	(TTTGA)3	15	13951603	13951617
scaffold_9	3387	p2	(AG)6	12	13952257	13952268
scaffold_9	3388	p5	(CTTCT)3	15	13954966	13954980
scaffold_9	3389	p5	(AAAAT)3	15	13962699	13962713
scaffold_9	3390	p8	(ATTTTATG)3	24	13969981	13970004
scaffold_9	3391	p5	(CGGAT)3	15	13976797	13976811
scaffold_9	3392	p2	(GT)6	12	13977523	13977534
scaffold_9	3393	p5	(CAATC)3	15	13983973	13983987
scaffold_9	3394	p2	(AT)9	18	13985069	13985086
scaffold_9	3395	p2	(AT)6	12	13985308	13985319
scaffold_9	3396	p2	(TA)14	28	13986362	13986389
scaffold_9	3397	p4	(TTTC)4	16	14000568	14000583
scaffold_9	3398	p3	(ATA)8	24	14028114	14028137
scaffold_9	3399	p6	(ATTCTG)3	18	14049331	14049348
scaffold_9	3400	p2	(TA)6	12	14050351	14050362
scaffold_9	3401	p2	(TA)6	12	14051116	14051127
scaffold_9	3402	p2	(CT)10	20	14058847	14058866
scaffold_9	3403	p2	(TA)18	36	14059697	14059732
scaffold_9	3404	p2	(TA)17	34	14069031	14069064
scaffold_9	3405	p5	(AAAAT)3	15	14078216	14078230
scaffold_9	3406	p3	(ATC)6	18	14078944	14078961
scaffold_9	3407	p4	(TTTA)4	16	14084399	14084414
scaffold_9	3408	p4	(TTTA)4	16	14084618	14084633
scaffold_9	3409	p5	(ATAAA)3	15	14092307	14092321
scaffold_9	3410	p5	(TTCTT)3	15	14093425	14093439
scaffold_9	3411	p5	(TTCGG)3	15	14105141	14105155
scaffold_9	3412	p5	(TTATT)3	15	14105470	14105484
scaffold_9	3413	p5	(CCGAA)3	15	14105781	14105795
scaffold_9	3414	p6	(TTGGAT)3	18	14112068	14112085
scaffold_9	3415	p5	(TTTAT)3	15	14112934	14112948
scaffold_9	3416	c	(AATTAA)3taaaaaattgtgatgtacataattaagaatattaataattattataaatttacaaatat(AATAA)3	92	14123368	14123459
scaffold_9	3417	p2	(TG)10	20	14126807	14126826
scaffold_9	3418	p3	(TAT)5	15	14129657	14129671
scaffold_9	3419	c	(TA)6tctttaatgacggtttattgtaagaaccgtcat(TA)6	57	14140574	14140630
scaffold_9	3420	p5	(AAAGA)3	15	14144813	14144827
scaffold_9	3421	p4	(TAAT)4	16	14148640	14148655
scaffold_9	3422	c	(GT)8taggtttgcgagtgactgtgcagcgtgtgtgcgtgctgtgcagctcgtgtgtgttctgttctgtcattgtgt(TG)6ctgtctgctgtgcaagtgtgttgtgtcatcgtgt(TG)6ctgtctgctgtgcaagtgtgttgtgtcatctgtgtgcagtgtgtgcagcgcagtgacaaggtcaagttgtgtcact(TG)6	234	14149171	14149404
scaffold_9	3423	p5	(GGTCG)4	20	14150056	14150075
scaffold_9	3424	p2	(TA)6	12	14152612	14152623
scaffold_9	3425	c	(ATCCG)3aactccacccgactttttaacccgatccgaattacat(TCGGA)3	67	14159531	14159597
scaffold_9	3426	p6	(CAAAAG)3	18	14159769	14159786
scaffold_9	3427	p5	(AAAAT)3	15	14160887	14160901
scaffold_9	3428	p3	(ATA)11	33	14161756	14161788
scaffold_9	3429	p2	(AT)6	12	14176198	14176209
scaffold_9	3430	p3	(TTC)7	21	14176791	14176811
scaffold_9	3431	p3	(ATG)5	15	14178891	14178905
scaffold_9	3432	p2	(AC)11	22	14181361	14181382
scaffold_9	3433	p6	(CCAAGC)3	18	14188716	14188733
scaffold_9	3434	p3	(TTA)6	18	14189269	14189286
scaffold_9	3435	p6	(ATTTTT)3	18	14192875	14192892
scaffold_9	3436	p6	(AATTAA)3	18	14197573	14197590
scaffold_9	3437	p5	(ATCTA)4	20	14200384	14200403
scaffold_9	3438	p5	(TCCCC)4	20	14200864	14200883
scaffold_9	3439	p2	(TG)8	16	14221297	14221312
scaffold_9	3440	p2	(TG)7	14	14222903	14222916
scaffold_9	3441	p5	(AAAAT)3	15	14231310	14231324
scaffold_9	3442	p4	(AATA)4	16	14237736	14237751
scaffold_9	3443	p6	(TTTTAT)3	18	14239383	14239400
scaffold_9	3444	p4	(TAAA)4	16	14244083	14244098
scaffold_9	3445	p5	(CCTCC)4	20	14250661	14250680
scaffold_9	3446	p8	(AAAAAAAT)3	24	14255258	14255281
scaffold_9	3447	c	(TTTCT)3ttttcttttttctttttatatatacatataggcatggatttcattaatactattatgggctcaaattcgtttaggcccaactaaagttttaact(TA)9	127	14255659	14255785
scaffold_9	3448	p5	(TAAAA)3	15	14257308	14257322
scaffold_9	3449	p6	(ACCCGG)3	18	14257559	14257576
scaffold_9	3450	p2	(TA)10	20	14257845	14257864
scaffold_9	3451	p6	(TTTATT)3	18	14257999	14258016
scaffold_9	3452	p6	(AATTAT)3	18	14272882	14272899
scaffold_9	3453	p3	(TAA)5	15	14273023	14273037
scaffold_9	3454	p3	(ATT)5	15	14273383	14273397
scaffold_9	3455	p6	(ATTATA)3	18	14273508	14273525
scaffold_9	3456	p3	(ATC)5	15	14275812	14275826
scaffold_9	3457	p6	(TGAAAT)3	18	14284110	14284127
scaffold_9	3458	p5	(GAAAA)3	15	14289058	14289072
scaffold_9	3459	p4	(ATAA)4	16	14301831	14301846
scaffold_9	3460	p2	(AT)10	20	14315732	14315751
scaffold_9	3461	p2	(AG)9	18	14320614	14320631
scaffold_9	3462	p7	(TCATTTT)3	21	14320853	14320873
scaffold_9	3463	p2	(TG)6	12	14322188	14322199
scaffold_9	3464	p2	(AT)7	14	14322869	14322882
scaffold_9	3465	p4	(TTAT)4	16	14332478	14332493
scaffold_9	3466	p3	(AAT)7	21	14333210	14333230
scaffold_9	3467	p2	(AT)31	62	14334319	14334380
scaffold_9	3468	p2	(GA)10	20	14337048	14337067
scaffold_9	3469	p5	(AAAAG)3	15	14342482	14342496
scaffold_9	3470	p5	(AAAAG)3	15	14342871	14342885
scaffold_9	3471	p4	(TAAA)4	16	14348057	14348072
scaffold_9	3472	p4	(TTAT)4	16	14348244	14348259
scaffold_9	3473	p2	(TA)7	14	14358952	14358965
scaffold_9	3474	p3	(TTC)5	15	14373036	14373050
scaffold_9	3475	p2	(AT)9	18	14385750	14385767
scaffold_9	3476	p5	(TCTTC)3	15	14394723	14394737
scaffold_9	3477	c	(TC)10tatag(AT)6	37	14395803	14395839
scaffold_9	3478	p6	(TTTTCT)3	18	14397318	14397335
scaffold_9	3479	p5	(AAAAC)3	15	14397964	14397978
scaffold_9	3480	p5	(AAATA)3	15	14402914	14402928
scaffold_9	3481	p5	(AAATA)3	15	14403052	14403066
scaffold_9	3482	p4	(TTTC)4	16	14405788	14405803
scaffold_9	3483	p2	(AC)6	12	14407898	14407909
scaffold_9	3484	p4	(TATT)4	16	14411322	14411337
scaffold_9	3485	c	(TTC)5a(CT)6	28	14412331	14412358
scaffold_9	3486	p3	(AAC)6	18	14424260	14424277
scaffold_9	3487	p3	(GAA)5	15	14436975	14436989
scaffold_9	3488	p2	(CT)8	16	14437378	14437393
scaffold_9	3489	p5	(TCTTC)3	15	14442832	14442846
scaffold_9	3490	p6	(TTTTCT)3	18	14445417	14445434
scaffold_9	3491	p5	(AAAAG)3	15	14450941	14450955
scaffold_9	3492	p2	(CG)6	12	14457340	14457351
scaffold_9	3493	p2	(AT)9	18	14460969	14460986
scaffold_9	3494	p6	(ATATTT)3	18	14461164	14461181
scaffold_9	3495	c	(TTG)5ctgttgttgtttgggatgttgttgttgtttgg(GTT)5	62	14461913	14461974
scaffold_9	3496	p3	(GTT)5	15	14476601	14476615
scaffold_9	3497	c	(TAAT)4atattatgattaattaatgtataaatatattattaactataattattaaaaattatagttcttgaataaataatcacaataattaata(TAT)6	122	14482639	14482760
scaffold_9	3498	p3	(TTA)5	15	14482862	14482876
scaffold_9	3499	c	(TAAT)4atactattataataattattaatataattattataattaattcatatattatt(ATTA)4	85	14483049	14483133
scaffold_9	3500	p3	(TAG)5	15	14484114	14484128
scaffold_9	3501	p3	(TTC)5	15	14489022	14489036
scaffold_9	3502	p3	(TTA)7	21	14491888	14491908
scaffold_9	3503	p6	(TTAATT)3	18	14519217	14519234
scaffold_9	3504	p5	(TTTAT)3	15	14519541	14519555
scaffold_9	3505	p5	(TATTT)3	15	14520560	14520574
scaffold_9	3506	p2	(TG)9	18	14541258	14541275
scaffold_9	3507	p5	(AAAAT)3	15	14544274	14544288
scaffold_9	3508	p3	(ATT)5	15	14554980	14554994
scaffold_9	3509	p4	(TGTA)6	24	14555550	14555573
scaffold_9	3510	p5	(AAAAT)4	20	14557580	14557599
scaffold_9	3511	p2	(AC)6	12	14568179	14568190
scaffold_9	3512	p3	(AAT)6	18	14576499	14576516
scaffold_9	3513	p5	(TTTAT)4	20	14591209	14591228
scaffold_9	3514	p6	(TATAGT)3	18	14592749	14592766
scaffold_9	3515	p2	(AT)18	36	14593977	14594012
scaffold_9	3516	p5	(TTATT)3	15	14609959	14609973
scaffold_9	3517	p6	(TAAAAA)3	18	14611430	14611447
scaffold_9	3518	p3	(GAA)5	15	14613645	14613659
scaffold_9	3519	p3	(ATT)9	27	14614481	14614507
scaffold_9	3520	p3	(TAA)5	15	14616739	14616753
scaffold_9	3521	c	(ATT)6aacaatttataatactttttattcttgttattaataataacaataatctattaaaaaaatatttatgattataataa(AATTAT)3	113	14617137	14617249
scaffold_9	3522	p2	(TC)9	18	14621530	14621547
scaffold_9	3523	p2	(TA)33	66	14622379	14622444
scaffold_9	3524	p2	(GA)28	56	14624017	14624072
scaffold_9	3525	p3	(ATT)5	15	14628683	14628697
scaffold_9	3526	p3	(AAG)7	21	14629022	14629042
scaffold_9	3527	p5	(TTTAT)3	15	14634678	14634692
scaffold_9	3528	p2	(TG)9	18	14637046	14637063
scaffold_9	3529	c	(CAA)5cccaaacaacaacaacaataacaacaaccca(AAC)5agcaacaacat(CAA)7	93	14642969	14643061
scaffold_9	3530	p2	(GT)12	24	14647322	14647345
scaffold_9	3531	p2	(GT)7	14	14656520	14656533
scaffold_9	3532	p5	(TTTTA)3	15	14662320	14662334
scaffold_9	3533	p6	(AAAATT)3	18	14663402	14663419
scaffold_9	3534	p3	(ATT)7	21	14663597	14663617
scaffold_9	3535	p6	(ATAATT)3	18	14664550	14664567
scaffold_9	3536	p2	(AT)6	12	14665116	14665127
scaffold_9	3537	p2	(TA)14	28	14669971	14669998
scaffold_9	3538	c	(CTAAAC)3gcacgcacgcacaccacacacaaatcacactcacagtagaacagattcacaacacagaacacacaaacaaaagtacaaaactcacaag(AC)6	118	14674475	14674592
scaffold_9	3539	p8	(TTTTAAAA)3	24	14681899	14681922
scaffold_9	3540	p4	(AAAT)5	20	14682785	14682804
scaffold_9	3541	p6	(AAAAAT)3	18	14684446	14684463
scaffold_9	3542	p6	(TTTATT)3	18	14691591	14691608
scaffold_9	3543	p2	(AT)6	12	14692866	14692877
scaffold_9	3544	p3	(GAT)7	21	14695374	14695394
scaffold_9	3545	p6	(TGATTC)3	18	14707272	14707289
scaffold_9	3546	p5	(TAATA)3	15	14707874	14707888
scaffold_9	3547	p2	(AT)8	16	14711738	14711753
scaffold_9	3548	p2	(AT)15	30	14712467	14712496
scaffold_9	3549	p3	(AAT)7	21	14715676	14715696
scaffold_9	3550	p9	(CCCCCCCCT)4	36	14716935	14716970
scaffold_9	3551	p2	(AT)6	12	14730086	14730097
scaffold_9	3552	p3	(ATT)6	18	14732042	14732059
scaffold_9	3553	p6	(AATTTT)3	18	14744428	14744445
scaffold_9	3554	c	(CAATC)3atcaaggaccaat(TA)9	46	14746212	14746257
scaffold_9	3555	p3	(GCA)5	15	14749275	14749289
scaffold_9	3556	c*	(AT)9(ATGT)8*	48	14749465	14749512
scaffold_9	3557	p2	(AT)15	30	14749697	14749726
scaffold_9	3558	p6	(CAAACA)3	18	14751350	14751367
scaffold_9	3559	p2	(TA)6	12	14751492	14751503
scaffold_9	3560	p5	(TAAAT)3	15	14756423	14756437
scaffold_9	3561	p4	(ATTT)4	16	14770641	14770656
scaffold_9	3562	p2	(CA)6	12	14772999	14773010
scaffold_9	3563	p2	(TA)8	16	14773208	14773223
scaffold_9	3564	p3	(TAT)11	33	14773413	14773445
scaffold_9	3565	p5	(TTATT)3	15	14791898	14791912
scaffold_9	3566	p2	(TA)6	12	14792105	14792116
scaffold_9	3567	p6	(TTTTCT)3	18	14797540	14797557
scaffold_9	3568	p7	(AAAAAAT)4	28	14801587	14801614
scaffold_9	3569	p3	(AAT)8	24	14812517	14812540
scaffold_9	3570	p4	(TATT)6	24	14812840	14812863
scaffold_9	3571	p5	(TTATT)3	15	14820759	14820773
scaffold_9	3572	p6	(TGGATA)3	18	14821083	14821100
scaffold_9	3573	p3	(AAT)6	18	14822416	14822433
scaffold_9	3574	p4	(TATT)6	24	14823443	14823466
scaffold_9	3575	c	(GT)10ct(ATAC)4(AT)12(GTAT)9	98	14825392	14825489
scaffold_9	3576	p2	(AT)13	26	14825597	14825622
scaffold_9	3577	p3	(TCT)7	21	14829226	14829246
scaffold_9	3578	c	(AT)6ttc(TG)11	37	14830949	14830985
scaffold_9	3579	p3	(AAT)5	15	14831495	14831509
scaffold_9	3580	p3	(TTA)7	21	14831615	14831635
scaffold_9	3581	p5	(AAATA)3	15	14836900	14836914
scaffold_9	3582	p6	(TTCATT)3	18	14837208	14837225
scaffold_9	3583	p3	(GGA)7	21	14837470	14837490
scaffold_9	3584	p3	(GAA)5	15	14837595	14837609
scaffold_9	3585	p6	(TTTTAT)3	18	14843676	14843693
scaffold_9	3586	p2	(AC)17	34	14848240	14848273
scaffold_9	3587	p6	(GAAAAA)3	18	14854192	14854209
scaffold_9	3588	p4	(TTAA)4	16	14855669	14855684
scaffold_9	3589	p3	(ATA)6	18	14859723	14859740
scaffold_9	3590	p5	(TTTAT)3	15	14866503	14866517
scaffold_9	3591	p5	(AAAAG)4	20	14866997	14867016
scaffold_9	3592	p2	(AC)15	30	14867167	14867196
scaffold_9	3593	p4	(AAAT)4	16	14868459	14868474
scaffold_9	3594	p5	(AGCCA)3	15	14878013	14878027
scaffold_9	3595	p3	(TTA)6	18	14885325	14885342
scaffold_9	3596	p2	(AT)16	32	14917529	14917560
scaffold_9	3597	p2	(TA)7	14	14927625	14927638
scaffold_9	3598	p5	(GAGAT)3	15	14930792	14930806
scaffold_9	3599	p8	(GTTGAAAT)3	24	14942532	14942555
scaffold_9	3600	p4	(ATTA)4	16	14945806	14945821
scaffold_9	3601	p2	(TA)6	12	14983194	14983205
scaffold_9	3602	p6	(TTAATT)3	18	14983492	14983509
scaffold_9	3603	c	(AAAAT)3aaa(AAT)5(TAT)12	69	14986858	14986926
scaffold_9	3604	p4	(TATT)4	16	14995420	14995435
scaffold_9	3605	p2	(TA)12	24	14995888	14995911
scaffold_9	3606	p2	(TA)6	12	14996059	14996070
scaffold_9	3607	p3	(ATT)5	15	14997041	14997055
scaffold_9	3608	p2	(CT)6	12	14999124	14999135
scaffold_9	3609	p5	(TCAAA)3	15	14999774	14999788
scaffold_9	3610	p5	(AAAGA)3	15	15000780	15000794
scaffold_9	3611	p2	(CT)6	12	15005295	15005306
scaffold_9	3612	p3	(ATT)5	15	15009043	15009057
scaffold_9	3613	p2	(TA)13	26	15017669	15017694
scaffold_9	3614	p2	(AC)7	14	15018265	15018278
scaffold_9	3615	p4	(ATTT)4	16	15022381	15022396
scaffold_9	3616	p2	(TA)16	32	15023014	15023045
scaffold_9	3617	p5	(AAAAG)3	15	15038590	15038604
scaffold_9	3618	p2	(AC)6	12	15044883	15044894
scaffold_9	3619	p5	(TTATT)3	15	15054779	15054793
scaffold_9	3620	p3	(TTA)5	15	15055078	15055092
scaffold_9	3621	p2	(AC)7	14	15057726	15057739
scaffold_9	3622	p6	(AGAAAG)3	18	15061888	15061905
scaffold_9	3623	p2	(TC)10	20	15065954	15065973
scaffold_9	3624	p3	(ATC)5	15	15066757	15066771
scaffold_9	3625	p4	(AATA)4	16	15067442	15067457
scaffold_9	3626	p2	(AT)6	12	15068994	15069005
scaffold_9	3627	p3	(AAT)7	21	15071362	15071382
scaffold_9	3628	p2	(GA)16	32	15075025	15075056
scaffold_9	3629	p2	(TA)8	16	15079796	15079811
scaffold_9	3630	p2	(AT)6	12	15081786	15081797
scaffold_9	3631	p4	(TTTA)4	16	15082006	15082021
scaffold_9	3632	p10	(TTTTTTTTCC)3	30	15086394	15086423
scaffold_9	3633	p6	(GCTTCT)3	18	15093746	15093763
scaffold_9	3634	c	(ATTCA)3ttatggattagttataggataaataaatagtaaataaatccaa(ATTCG)3	73	15094990	15095062
scaffold_9	3635	c*	(TTC)5(TC)11*	35	15099705	15099739
scaffold_9	3636	p2	(TA)8	16	15106613	15106628
scaffold_9	3637	c	(AG)7(AC)8	30	15107245	15107274
scaffold_9	3638	p3	(AAT)6	18	15119878	15119895
scaffold_9	3639	p6	(TTTTTG)3	18	15122523	15122540
scaffold_9	3640	p2	(AT)7	14	15128969	15128982
scaffold_9	3641	p3	(TGG)5	15	15131291	15131305
scaffold_9	3642	p2	(AT)6	12	15131946	15131957
scaffold_9	3643	c	(TTATA)3aatttattaataaattat(AAAATA)3	51	15134123	15134173
scaffold_9	3644	p5	(TTTTA)3	15	15138123	15138137
scaffold_9	3645	p2	(AC)6	12	15145070	15145081
scaffold_9	3646	p6	(GCCCAA)3	18	15149045	15149062
scaffold_9	3647	c	(AC)6a(AATT)4	29	15150204	15150232
scaffold_9	3648	p6	(AAAAAT)3	18	15151639	15151656
scaffold_9	3649	c	(AT)30aaaattaaaacctcaatagtgtatatgtgtaatatattcgtagatatgtatattttatagtatcgataaat(TATG)4	147	15170909	15171055
scaffold_9	3650	p4	(ATTT)4	16	15176638	15176653
scaffold_9	3651	p2	(AT)6	12	15177059	15177070
scaffold_9	3652	p5	(TAAAA)4	20	15185684	15185703
scaffold_9	3653	p7	(TTTATTT)3	21	15195400	15195420
scaffold_9	3654	p5	(CACCC)3	15	15196386	15196400
scaffold_9	3655	p5	(CCCCA)3	15	15196896	15196910
scaffold_9	3656	p5	(ATTTT)3	15	15203087	15203101
scaffold_9	3657	p2	(GT)6	12	15224970	15224981
scaffold_9	3658	p5	(AAAAT)3	15	15228199	15228213
scaffold_9	3659	p5	(TTTAA)3	15	15236007	15236021
scaffold_9	3660	p5	(TATTT)3	15	15236746	15236760
scaffold_9	3661	p3	(GAA)5	15	15240829	15240843
scaffold_9	3662	p2	(TA)8	16	15243617	15243632
scaffold_9	3663	p5	(GAGGG)3	15	15248986	15249000
scaffold_9	3664	p3	(AAT)6	18	15251198	15251215
scaffold_9	3665	p6	(CTATGC)3	18	15251734	15251751
scaffold_9	3666	p2	(TG)7	14	15254484	15254497
scaffold_9	3667	p6	(TCTTTT)3	18	15256935	15256952
scaffold_9	3668	p2	(TA)7	14	15269704	15269717
scaffold_9	3669	p3	(CTG)6	18	15271068	15271085
scaffold_9	3670	p2	(TG)10	20	15274680	15274699
scaffold_9	3671	p2	(TA)6	12	15274816	15274827
scaffold_9	3672	p3	(ATC)8	24	15278447	15278470
scaffold_9	3673	p3	(GGT)6	18	15284781	15284798
scaffold_9	3674	p2	(AT)9	18	15291499	15291516
scaffold_9	3675	p5	(CGGTT)3	15	15294679	15294693
scaffold_9	3676	p2	(AT)6	12	15301645	15301656
scaffold_9	3677	p3	(AAT)5	15	15302100	15302114
scaffold_9	3678	p4	(TTAT)4	16	15309288	15309303
scaffold_9	3679	p2	(GT)6	12	15311544	15311555
scaffold_9	3680	p5	(GTTTT)3	15	15315980	15315994
scaffold_9	3681	c	(AC)6ataacattttttattgtgtatatataataattgatagctaaaataaatatttttattttgttatctcaatattattgg(TAA)5	105	15316782	15316886
scaffold_9	3682	p4	(TATT)4	16	15318034	15318049
scaffold_9	3683	p2	(TA)6	12	15322045	15322056
scaffold_9	3684	p2	(AT)9	18	15323954	15323971
scaffold_9	3685	p4	(AGCT)4	16	15324306	15324321
scaffold_9	3686	p2	(TG)13	26	15328347	15328372
scaffold_9	3687	p6	(TAATAT)3	18	15328475	15328492
scaffold_9	3688	p5	(GGGTC)3	15	15329153	15329167
scaffold_9	3689	p3	(TTA)5	15	15329816	15329830
scaffold_9	3690	p2	(AT)7	14	15330734	15330747
scaffold_9	3691	p4	(TATT)4	16	15331661	15331676
scaffold_9	3692	p3	(CAA)5	15	15343124	15343138
scaffold_9	3693	c	(TTA)7tttaattaatatcatttttataataatatttatacatgtatctagataatgaaaattac(ATT)6aaaatttattaactttattattttagttattattaattattgttgttg(TTA)8	170	15344188	15344357
scaffold_9	3694	p3	(TAA)5	15	15344515	15344529
scaffold_9	3695	c	(TA)9tggaagtgcttatgttgagataaattggttagaaatttttgtgttgattatactgggagtgtttggacgattttgtgagttac(TTGA)4	117	15369682	15369798
scaffold_9	3696	c	(ATA)12(ACA)8	60	15371898	15371957
scaffold_9	3697	p5	(TTAAT)3	15	15372996	15373010
scaffold_9	3698	p4	(TTTA)4	16	15374151	15374166
scaffold_9	3699	p2	(TA)22	44	15375673	15375716
scaffold_9	3700	c	(GTGTT)3atccttttttttttctttctttcttaggaagtgttattcgtttactagattgtt(TG)10	89	15384740	15384828
scaffold_9	3701	p3	(TTA)5	15	15385427	15385441
scaffold_9	3702	p5	(ATCTA)4	20	15392619	15392638
scaffold_9	3703	p5	(TCCCC)3	15	15393084	15393098
scaffold_9	3704	p5	(AAAAG)4	20	15397888	15397907
scaffold_9	3705	c*	(AAAAG)3(AG)6*atggag(AGAAA)3	46	15398228	15398273
scaffold_9	3706	p6	(TTGATT)3	18	15398515	15398532
scaffold_9	3707	p2	(AG)6	12	15406969	15406980
scaffold_9	3708	p4	(ATTT)4	16	15408781	15408796
scaffold_9	3709	p6	(TTTTTA)3	18	15411363	15411380
scaffold_9	3710	c	(AT)6aaataaaaa(TAAAT)3	36	15412081	15412116
scaffold_9	3711	p2	(AC)24	48	15415551	15415598
scaffold_9	3712	c	(AC)11atacaaacacgcgctcg(CA)12	63	15421484	15421546
scaffold_9	3713	p4	(TTTA)4	16	15426074	15426089
scaffold_9	3714	p3	(ATC)5	15	15428701	15428715
scaffold_9	3715	p5	(TTTTG)3	15	15433248	15433262
scaffold_9	3716	p5	(TCAAA)3	15	15439625	15439639
scaffold_9	3717	p5	(TTTTA)3	15	15440692	15440706
scaffold_9	3718	p4	(TATT)4	16	15448637	15448652
scaffold_9	3719	p5	(TTCAA)3	15	15449890	15449904
scaffold_9	3720	p3	(AAG)5	15	15461394	15461408
scaffold_9	3721	p4	(TTTA)4	16	15465249	15465264
scaffold_9	3722	p3	(ATC)5	15	15468077	15468091
scaffold_9	3723	p6	(AAAATG)3	18	15469839	15469856
scaffold_9	3724	p5	(AACCG)3	15	15478066	15478080
scaffold_9	3725	p5	(CGAAC)3	15	15478676	15478690
scaffold_9	3726	p4	(TAAT)4	16	15479429	15479444
scaffold_9	3727	p6	(TCCGGG)3	18	15480076	15480093
scaffold_9	3728	p2	(AC)6	12	15484566	15484577
scaffold_9	3729	c	(AT)6ctgtgtgtgttattaaaccacatagttttatattgcattgaaaactacctctattaaaac(AT)19	110	15484684	15484793
scaffold_9	3730	c*	(TA)9(TATG)8*	48	15484978	15485025
scaffold_9	3731	p2	(CA)12	24	15501669	15501692
scaffold_9	3732	p2	(AC)6	12	15506536	15506547
scaffold_9	3733	c	(TA)6(TG)8	28	15507616	15507643
scaffold_9	3734	c	(AT)9t(GA)9tgttctaatttagaattttaaagtgtgggaaaatttagcaaaatgcataaaccgtgcaatttatgggccttatcagttatt(TA)35	188	15508191	15508378
scaffold_9	3735	p5	(AAAAT)3	15	15510310	15510324
scaffold_9	3736	p2	(TA)7	14	15511327	15511340
scaffold_9	3737	p2	(AT)12	24	15512362	15512385
scaffold_9	3738	p5	(TAAAA)3	15	15515003	15515017
scaffold_9	3739	p2	(AT)6	12	15517811	15517822
scaffold_9	3740	p7	(AAATTGG)4	28	15522739	15522766
scaffold_9	3741	p5	(CGGTT)8	40	15535153	15535192
scaffold_9	3742	p5	(TCGGT)3	15	15535798	15535812
scaffold_9	3743	p3	(ATA)11	33	15560934	15560966
scaffold_9	3744	c	(CGGTT)3ct(GTTCG)3	32	15561509	15561540
scaffold_9	3745	p5	(TCGGT)4	20	15561642	15561661
scaffold_9	3746	p5	(TCGGT)3	15	15562144	15562158
scaffold_9	3747	p5	(AAAAC)3	15	15563334	15563348
scaffold_9	3748	p3	(TTA)6	18	15565824	15565841
scaffold_9	3749	c	(TG)8tc(TA)17	52	15569319	15569370
scaffold_9	3750	p2	(TA)6	12	15576441	15576452
scaffold_9	3751	c	(TA)6(TG)10	32	15577351	15577382
scaffold_9	3752	p2	(AC)7	14	15581801	15581814
scaffold_9	3753	p5	(TGGAT)3	15	15581918	15581932
scaffold_9	3754	p5	(TTGAA)3	15	15582472	15582486
scaffold_9	3755	p5	(AATTT)3	15	15583812	15583826
scaffold_9	3756	c	(TTG)7ttataagattattattat(TAG)6	57	15584990	15585046
scaffold_9	3757	p2	(TA)9	18	15590645	15590662
scaffold_9	3758	p7	(TTTTTTA)4	28	15591540	15591567
scaffold_9	3759	c	(GT)6tcaatatatagcatttagaagaatgcatgaaatttagaactttttccagcatattgagaagattcgtagatagacagata(TG)10g(GT)7	127	15596117	15596243
scaffold_9	3760	p3	(TAA)5	15	15609884	15609898
scaffold_9	3761	p3	(ATC)7	21	15610426	15610446
scaffold_9	3762	c	(AAATAAAA)5aaattaaaaaattaaaaaaatggcgatgaacg(TA)8cctgcaaagagagtggagatcgagaggtgaagaagaagaaggagtagcagtgg(CTTCCA)3	159	15617933	15618091
scaffold_9	3763	p3	(TAT)7	21	15619737	15619757
scaffold_9	3764	p3	(GAT)6	18	15625142	15625159
scaffold_9	3765	p2	(AT)7	14	15636490	15636503
scaffold_9	3766	p6	(ATTCTG)3	18	15653320	15653337
scaffold_9	3767	p5	(TCATT)4	20	15655418	15655437
scaffold_9	3768	p5	(GGCCC)3	15	15668593	15668607
scaffold_9	3769	p6	(ACCATC)3	18	15670337	15670354
scaffold_9	3770	p2	(GA)6	12	15679280	15679291
scaffold_9	3771	p2	(TC)7	14	15679414	15679427
scaffold_9	3772	p5	(AAAAT)3	15	15685784	15685798
scaffold_9	3773	p2	(TA)6	12	15687479	15687490
scaffold_9	3774	c	(TA)23tctat(ATA)7	72	15687656	15687727
scaffold_9	3775	p3	(ATA)7	21	15688114	15688134
scaffold_9	3776	p2	(AC)6	12	15689496	15689507
scaffold_9	3777	p2	(AG)8	16	15717506	15717521
scaffold_9	3778	p2	(AT)8	16	15717944	15717959
scaffold_9	3779	p2	(AG)7	14	15742362	15742375
scaffold_9	3780	p5	(TTATT)3	15	15753659	15753673
scaffold_9	3781	p6	(AAAAAC)3	18	15755614	15755631
scaffold_9	3782	p3	(ACA)8	24	15757685	15757708
scaffold_9	3783	p5	(TTTCT)4	20	15758727	15758746
scaffold_9	3784	p5	(GAGAT)3	15	15761296	15761310
scaffold_9	3785	c	(TTTC)4tcctt(TC)7	35	15778595	15778629
scaffold_9	3786	c	(TTTC)4tcttt(TC)8	37	15779455	15779491
scaffold_9	3787	p5	(AACAA)3	15	15807495	15807509
scaffold_9	3788	p5	(TAAAA)3	15	15817129	15817143
scaffold_9	3789	p6	(TTTAAT)3	18	15827917	15827934
scaffold_9	3790	p6	(GCTCAT)3	18	15832292	15832309
scaffold_9	3791	p5	(TATTT)4	20	15845180	15845199
scaffold_9	3792	p6	(AAAAAC)3	18	15875920	15875937
scaffold_9	3793	p2	(AT)7	14	15889421	15889434
scaffold_9	3794	p5	(AAAAT)3	15	15901528	15901542
scaffold_9	3795	p7	(AGTCATT)3	21	15908499	15908519
scaffold_9	3796	p2	(AT)6	12	15929607	15929618
scaffold_9	3797	p3	(CTT)6	18	15936407	15936424
scaffold_9	3798	p2	(TA)45	90	15940964	15941053
scaffold_9	3799	p2	(TG)9	18	15942197	15942214
scaffold_9	3800	p2	(GT)7	14	15942486	15942499
scaffold_9	3801	p5	(TTTAT)5	25	15944486	15944510
scaffold_9	3802	p5	(AAAAT)3	15	15952122	15952136
scaffold_9	3803	p2	(TC)6	12	15955434	15955445
scaffold_9	3804	c	(ACCCG)3at(CCGAC)4	37	15955770	15955806
scaffold_9	3805	p10	(GACCCGAACT)3	30	15955983	15956012
scaffold_9	3806	p5	(TTTAT)3	15	15957181	15957195
scaffold_9	3807	p4	(ATTT)4	16	15960526	15960541
scaffold_9	3808	p2	(AC)6	12	15962955	15962966
scaffold_9	3809	p2	(AC)10	20	15963230	15963249
scaffold_9	3810	p2	(AT)7	14	15984980	15984993
scaffold_9	3811	p2	(TG)6	12	15988691	15988702
scaffold_9	3812	p5	(TAATA)3	15	15992477	15992491
scaffold_9	3813	p3	(TGC)5	15	15998292	15998306
scaffold_9	3814	p2	(AT)6	12	16001413	16001424
scaffold_9	3815	p3	(TTC)5	15	16009981	16009995
scaffold_9	3816	p2	(TA)9	18	16023887	16023904
scaffold_9	3817	p5	(TAATA)3	15	16027495	16027509
scaffold_9	3818	c	(AC)18ag(AT)9	56	16034723	16034778
scaffold_9	3819	c	(ACATAAA)3atatgaaacttaaaatgttaaacatgagataaatttcatagaaaatgaataaaatttttgtctttttgttaacacac(ATTTT)3	113	16055164	16055276
scaffold_9	3820	p5	(TCAAA)3	15	16055874	16055888
scaffold_9	3821	p4	(AAAT)4	16	16062187	16062202
scaffold_9	3822	p2	(AT)9	18	16063428	16063445
scaffold_9	3823	p2	(TA)18	36	16065398	16065433
scaffold_9	3824	p5	(CAATC)3	15	16067243	16067257
scaffold_9	3825	p2	(AG)8	16	16083758	16083773
scaffold_9	3826	c	(TG)9tttaagtacatacatatatatt(TG)8	56	16085690	16085745
scaffold_9	3827	p8	(TATATTTG)3	24	16087581	16087604
scaffold_9	3828	p2	(TA)7	14	16087729	16087742
scaffold_9	3829	p5	(AAAAT)3	15	16128299	16128313
scaffold_9	3830	p2	(AT)6	12	16146417	16146428
scaffold_9	3831	c	(TTA)10atgacat(TAA)6ttaaaataataaattttaataacaataaaaataacaacaacaataataataatgacaacattatta(TTG)5	136	16155123	16155258
scaffold_9	3832	p2	(TA)8	16	16164969	16164984
scaffold_9	3833	p5	(ATTTA)3	15	16175138	16175152
scaffold_9	3834	p5	(AAGAA)3	15	16176614	16176628
scaffold_9	3835	p3	(AAT)5	15	16179743	16179757
scaffold_9	3836	p5	(AAAAT)5	25	16184964	16184988
scaffold_9	3837	c	(AAGAA)3agaaaaacagaaattcttcagttcccttttggctacaa(CT)6	65	16185646	16185710
scaffold_9	3838	p2	(TC)6	12	16204904	16204915
scaffold_9	3839	p2	(TA)22	44	16229202	16229245
scaffold_9	3840	p5	(AATAA)3	15	16233196	16233210
scaffold_9	3841	p8	(CTAGCACA)3	24	16236246	16236269
scaffold_9	3842	p5	(TTATT)3	15	16243715	16243729
scaffold_9	3843	p2	(CT)7	14	16258246	16258259
scaffold_9	3844	p2	(TA)13	26	16270704	16270729
scaffold_9	3845	p4	(TTAT)4	16	16282687	16282702
scaffold_9	3846	c	(ATG)11ataataataaaattattgttgttgttgttattatcagcaggaataataataagtattaattataacaataat(AAC)8	129	16282915	16283043
scaffold_9	3847	p5	(TTAAA)3	15	16283950	16283964
scaffold_9	3848	p5	(TATTT)3	15	16286687	16286701
scaffold_9	3849	p5	(AAAAT)5	25	16290595	16290619
scaffold_9	3850	p2	(AT)8	16	16304156	16304171
scaffold_9	3851	p2	(TA)6	12	16304351	16304362
scaffold_9	3852	p2	(TA)9	18	16317939	16317956
scaffold_9	3853	p2	(GT)6	12	16320897	16320908
scaffold_9	3854	c	(TTTAT)3taaatttcataaaataagtatgt(TTA)5tttttgataaatgtaatt(TATAA)3	86	16327829	16327914
scaffold_9	3855	p5	(TTTGT)4	20	16331292	16331311
scaffold_9	3856	p5	(TATTG)3	15	16343491	16343505
scaffold_9	3857	p6	(AATTCC)3	18	16344129	16344146
scaffold_9	3858	p5	(TTTTA)3	15	16350188	16350202
scaffold_9	3859	p2	(TG)11	22	16357320	16357341
scaffold_9	3860	p3	(ATC)5	15	16359151	16359165
scaffold_9	3861	p6	(AAAACT)3	18	16360478	16360495
scaffold_9	3862	p4	(ATAA)4	16	16371973	16371988
scaffold_9	3863	p5	(ATAAA)3	15	16376093	16376107
scaffold_9	3864	p5	(TTTTA)3	15	16379553	16379567
scaffold_9	3865	p5	(AAATT)3	15	16383745	16383759
scaffold_9	3866	c	(CAC)7tgacaggtacctgagcacaaacaacccaacaagattaagaccattttgaaccacacaaat(AC)6	93	16388904	16388996
scaffold_9	3867	p6	(ATGTAC)3	18	16390494	16390511
scaffold_9	3868	p5	(AGGGA)3	15	16393191	16393205
scaffold_9	3869	p2	(TA)15	30	16399973	16400002
scaffold_9	3870	p3	(ATT)8	24	16402456	16402479
scaffold_9	3871	p2	(AC)11	22	16405754	16405775
scaffold_9	3872	p5	(AAAAG)3	15	16411877	16411891
scaffold_9	3873	p2	(GT)11	22	16412198	16412219
scaffold_9	3874	c	(CT)12gtgtc(TA)10	49	16412344	16412392
scaffold_9	3875	p3	(TAA)6	18	16423879	16423896
scaffold_9	3876	p5	(TTTTA)3	15	16424837	16424851
scaffold_9	3877	c	(GA)7aggagagagaaatggagagaaaagag(AGAAA)3	55	16429364	16429418
scaffold_9	3878	p5	(TCAAA)3	15	16431993	16432007
scaffold_9	3879	p5	(TCTCT)3	15	16438774	16438788
scaffold_9	3880	p4	(AAAT)5	20	16464020	16464039
scaffold_9	3881	p3	(AAT)5	15	16472930	16472944
scaffold_9	3882	p5	(CAATC)3	15	16473158	16473172
scaffold_9	3883	p5	(GGATT)3	15	16474442	16474456
scaffold_9	3884	p2	(CT)8	16	16485023	16485038
scaffold_9	3885	p4	(ATAG)6	24	16486844	16486867
scaffold_9	3886	p2	(TC)12	24	16494661	16494684
scaffold_9	3887	c	(AATTTT)3tag(ATAAA)3	36	16497915	16497950
scaffold_9	3888	p5	(TTTAT)4	20	16498679	16498698
scaffold_9	3889	p5	(TTTTA)3	15	16498851	16498865
scaffold_9	3890	c	(TCT)5tttattattctcttttatt(TTTA)4	50	16509738	16509787
scaffold_9	3891	p8	(AAAAAAGA)3	24	16510282	16510305
scaffold_9	3892	p6	(ATCAGA)3	18	16511394	16511411
scaffold_9	3893	c	(AATTTT)3tag(ATAAA)3	36	16513360	16513395
scaffold_9	3894	p4	(TTTA)4	16	16518196	16518211
scaffold_9	3895	p3	(TTA)6	18	16518434	16518451
scaffold_9	3896	p5	(TTTAT)3	15	16531403	16531417
scaffold_9	3897	p7	(AAAAATG)3	21	16541410	16541430
scaffold_9	3898	p2	(TC)6	12	16548127	16548138
scaffold_9	3899	p5	(GAAAA)4	20	16556451	16556470
scaffold_9	3900	p6	(ATCACT)3	18	16562897	16562914
scaffold_9	3901	p5	(ATTTT)4	20	16563566	16563585
scaffold_9	3902	c*	(TTA)9(TA)9*	43	16570497	16570539
scaffold_9	3903	p3	(TCT)5	15	16572823	16572837
scaffold_9	3904	p6	(ATCAGA)3	18	16587591	16587608
scaffold_9	3905	p6	(ATCAGA)3	18	16594219	16594236
scaffold_9	3906	p5	(ATATA)3	15	16598653	16598667
scaffold_9	3907	p5	(GATCG)4	20	16599441	16599460
scaffold_9	3908	p6	(TCTCGG)3	18	16599718	16599735
scaffold_9	3909	p5	(TGAAG)3	15	16599870	16599884
scaffold_9	3910	p5	(ATTTT)3	15	16606507	16606521
scaffold_9	3911	p2	(GA)6	12	16610678	16610689
scaffold_9	3912	p3	(TTA)7	21	16616237	16616257
scaffold_9	3913	p2	(TA)8	16	16617820	16617835
scaffold_9	3914	p3	(TAA)7	21	16620598	16620618
scaffold_9	3915	p6	(ATCACT)4	24	16633778	16633801
scaffold_9	3916	p5	(ATTTT)4	20	16634768	16634787
scaffold_9	3917	p3	(TTA)10	30	16650056	16650085
scaffold_9	3918	p5	(TCTCA)4	20	16651849	16651868
scaffold_9	3919	p5	(AAAAT)3	15	16657807	16657821
scaffold_9	3920	p5	(GAAAA)4	20	16659247	16659266
scaffold_9	3921	p3	(CCA)7	21	16666321	16666341
scaffold_9	3922	p5	(ATTTT)3	15	16666846	16666860
scaffold_9	3923	p5	(AAAAT)4	20	16669093	16669112
scaffold_9	3924	p6	(GAAAAG)3	18	16671253	16671270
scaffold_9	3925	p6	(AAAATA)3	18	16673867	16673884
scaffold_9	3926	p5	(TAAAA)3	15	16674114	16674128
scaffold_9	3927	p6	(AATAAG)3	18	16682413	16682430
scaffold_9	3928	p2	(CT)6	12	16683836	16683847
scaffold_9	3929	p5	(TCAAA)3	15	16684486	16684500
scaffold_9	3930	p5	(TTTTC)3	15	16684777	16684791
scaffold_9	3931	p5	(AAAGA)3	15	16685486	16685500
scaffold_9	3932	p4	(TAAA)4	16	16686578	16686593
scaffold_9	3933	p7	(TAAAATG)3	21	16689630	16689650
scaffold_9	3934	p2	(CT)6	12	16690363	16690374
scaffold_9	3935	p2	(TA)10	20	16692464	16692483
scaffold_9	3936	c	(AT)11tttcactacactcactatactttcttgttagtactttttctatccaacttaagcgagataaattaacttctacaaataggcataacataggg(ATGC)4	130	16695037	16695166
scaffold_9	3937	c	(CAA)6aatattaa(AAAAAG)3	44	16695955	16695998
scaffold_9	3938	p2	(AG)13	26	16699236	16699261
scaffold_9	3939	p5	(AAATA)3	15	16704794	16704808
scaffold_9	3940	p2	(AC)7	14	16704933	16704946
scaffold_9	3941	p5	(TAAAA)3	15	16710777	16710791
scaffold_9	3942	p5	(AAAAG)3	15	16716458	16716472
scaffold_9	3943	p4	(TTAT)4	16	16718105	16718120
scaffold_9	3944	c	(AG)11g(GA)7	37	16719593	16719629
scaffold_9	3945	p3	(AAC)5	15	16723968	16723982
scaffold_9	3946	p3	(AAT)5	15	16728428	16728442
scaffold_9	3947	p2	(GA)6	12	16736934	16736945
scaffold_9	3948	p3	(AAT)6	18	16737260	16737277
scaffold_9	3949	p2	(AT)9	18	16740952	16740969
scaffold_9	3950	p2	(AG)9	18	16742586	16742603
scaffold_9	3951	p8	(GAAAAAAA)3	24	16744810	16744833
scaffold_9	3952	p3	(ATT)5	15	16747359	16747373
scaffold_9	3953	p2	(GA)6	12	16748763	16748774
scaffold_9	3954	p5	(GGGGA)3	15	16760188	16760202
scaffold_9	3955	p5	(ATTAG)3	15	16760660	16760674
scaffold_9	3956	p6	(AGAAAA)3	18	16763780	16763797
scaffold_9	3957	p6	(TTTTGT)3	18	16767263	16767280
scaffold_9	3958	p2	(AT)11	22	16767895	16767916
scaffold_9	3959	p5	(TGGAT)3	15	16768986	16769000
scaffold_9	3960	p2	(AT)16	32	16794353	16794384
scaffold_9	3961	p4	(ATTT)4	16	16804825	16804840
scaffold_9	3962	p2	(AT)25	50	16805252	16805301
scaffold_9	3963	p5	(TAAAA)4	20	16813903	16813922
scaffold_9	3964	p3	(TCT)5	15	16816181	16816195
scaffold_9	3965	p5	(ATCTA)4	20	16823237	16823256
scaffold_9	3966	p5	(TCCCC)4	20	16823721	16823740
scaffold_9	3967	c	(TATG)5tgtgggtg(TGTA)6	52	16826398	16826449
scaffold_9	3968	p5	(TAAAT)3	15	16827652	16827666
scaffold_9	3969	c	(TG)20tatgttggaagacatgtatattttataatatca(AT)14	101	16835654	16835754
scaffold_9	3970	c	(AT)7ac(AT)7	30	16836647	16836676
scaffold_9	3971	p5	(AAAGA)4	20	16841994	16842013
scaffold_9	3972	p5	(TATAA)3	15	16849200	16849214
scaffold_9	3973	p2	(AT)8	16	16857435	16857450
scaffold_9	3974	p5	(TCATT)3	15	16862557	16862571
scaffold_9	3975	p2	(AT)6	12	16863333	16863344
scaffold_9	3976	p6	(CTTTGG)4	24	16867489	16867512
scaffold_9	3977	p4	(TAAA)4	16	16873507	16873522
scaffold_9	3978	c*	(ATA)29(AATA)8*	115	16873643	16873757
scaffold_9	3979	p5	(TTTCT)5	25	16873905	16873929
scaffold_9	3980	p6	(AAAAAG)3	18	16902178	16902195
scaffold_9	3981	p4	(AAAT)4	16	16908328	16908343
scaffold_9	3982	p5	(ATTTT)3	15	16918142	16918156
scaffold_9	3983	p2	(AT)7	14	16920638	16920651
scaffold_9	3984	p2	(TA)8	16	16924104	16924119
scaffold_9	3985	p5	(AAAAT)3	15	16925067	16925081
scaffold_9	3986	p4	(TTAT)4	16	16926081	16926096
scaffold_9	3987	p3	(AAT)5	15	16927942	16927956
scaffold_9	3988	c	(TTA)17ttttattacttatgttttacattgagtagtgtgatagtcaaatggccacttgactatcacaatacatgac(TTATT)4	141	16933698	16933838
scaffold_9	3989	p3	(AGA)5	15	16934384	16934398
scaffold_9	3990	p3	(CCA)5	15	16950174	16950188
scaffold_9	3991	p3	(GAA)5	15	16962667	16962681
scaffold_9	3992	p6	(AAAAAG)3	18	16964571	16964588
scaffold_9	3993	p3	(TCT)6	18	16971575	16971592
scaffold_9	3994	p5	(ATAAA)4	20	16972422	16972441
scaffold_9	3995	p5	(AAATA)3	15	16981951	16981965
scaffold_9	3996	p5	(AAATA)3	15	16989178	16989192
scaffold_9	3997	p4	(AAAT)4	16	16989413	16989428
scaffold_9	3998	p5	(TTATT)3	15	16989636	16989650
scaffold_9	3999	p4	(TATT)4	16	16990387	16990402
scaffold_9	4000	p2	(AT)11	22	16990650	16990671
scaffold_9	4001	p2	(TA)7	14	16991120	16991133
scaffold_9	4002	p5	(TCCCC)4	20	16995372	16995391
scaffold_9	4003	p2	(CA)8	16	17000723	17000738
scaffold_9	4004	p6	(TAAATT)3	18	17002705	17002722
scaffold_9	4005	p2	(GA)8	16	17004268	17004283
scaffold_9	4006	p2	(AT)9	18	17006415	17006432
scaffold_9	4007	p4	(ATTT)4	16	17011956	17011971
scaffold_9	4008	c	(TTTCT)4(TTTA)4	36	17018225	17018260
scaffold_9	4009	p5	(TCTTT)3	15	17022593	17022607
scaffold_9	4010	p2	(AC)6	12	17033079	17033090
scaffold_9	4011	c	(TTATT)3taatataattatattaaatttattattatataaaataataatataatattatttagtacaaaattaatattttcttagaataaactatt(TATTAA)3	122	17043783	17043904
scaffold_9	4012	c	(TTTAT)3taattataaaat(ATTAA)5	52	17044061	17044112
scaffold_9	4013	p2	(TA)6	12	17058786	17058797
scaffold_9	4014	c	(TTATT)3ttatatatttagtttttcaaagaataaatataataataagcctatgactaaataat(ATAAA)3aatataaaatataaaaaataatatttatttttaaggctcatattga(TTATT)3	147	17061335	17061481
scaffold_9	4015	p2	(AT)9	18	17064267	17064284
scaffold_9	4016	p2	(TG)6	12	17064667	17064678
scaffold_9	4017	p2	(TA)12	24	17072205	17072228
scaffold_9	4018	p6	(TTTAAT)4	24	17073300	17073323
scaffold_9	4019	p3	(TTA)8	24	17093857	17093880
scaffold_9	4020	c	(TTA)6ttgttaaatttattaatttttataattaacattattgtcataattattatttttagt(TTA)5	90	17094231	17094320
scaffold_9	4021	p6	(TTCATT)3	18	17099336	17099353
scaffold_9	4022	p2	(TG)6	12	17100014	17100025
scaffold_9	4023	p6	(AAAGAA)3	18	17101843	17101860
scaffold_9	4024	p2	(AC)7	14	17106937	17106950
scaffold_9	4025	p5	(AATAA)3	15	17109985	17109999
scaffold_9	4026	p6	(AATTAA)3	18	17110321	17110338
scaffold_9	4027	p6	(AATTAA)3	18	17113011	17113028
scaffold_9	4028	p4	(CCAA)5	20	17116024	17116043
scaffold_9	4029	p4	(TTTC)4	16	17125943	17125958
scaffold_9	4030	p4	(AAAT)4	16	17129337	17129352
scaffold_9	4031	c	(ATCCG)3aactccacccgactttttaac(CCGAT)3	51	17139861	17139911
scaffold_9	4032	p2	(TA)8	16	17145747	17145762
scaffold_9	4033	p5	(TGGAT)3	15	17146012	17146026
scaffold_9	4034	p2	(TA)7	14	17153921	17153934
scaffold_9	4035	p2	(AT)7	14	17162116	17162129
scaffold_9	4036	p2	(CA)8	16	17162650	17162665
scaffold_9	4037	p2	(AC)13	26	17165455	17165480
scaffold_9	4038	c	(AC)8atatatggcatcacacgaacttatttccataactatattaacatttaacgctgcttcc(AT)8	90	17167231	17167320
scaffold_9	4039	p2	(AT)15	30	17168846	17168875
scaffold_9	4040	p5	(TGATC)3	15	17171889	17171903
scaffold_9	4041	p5	(AAAAT)3	15	17175670	17175684
scaffold_9	4042	p5	(TTATT)3	15	17181754	17181768
scaffold_9	4043	p2	(TC)12	24	17195586	17195609
scaffold_9	4044	p5	(TGTTA)5	25	17197830	17197854
scaffold_9	4045	p3	(TTA)12	36	17199039	17199074
scaffold_9	4046	c	(TTA)9tattttattaactttattattttagttattattaattactgttaatattatttttattaatattatcattattaacatttattattc(TTA)5actttattattttagttactattaattattgttaatattatttttattaatattatcattattaacat(TTA)6actttattattttatttattattaattattgttattactatttttattaatattaccattattaacat(TTA)6	301	17199289	17199589
scaffold_9	4047	p3	(TAA)5	15	17199736	17199750
scaffold_9	4048	c	(AAT)5aactaaaataataaagttaataaaatg(TAA)6(TAT)5	75	17199861	17199935
scaffold_9	4049	p5	(AATAA)3	15	17203946	17203960
scaffold_9	4050	p3	(CCT)5	15	17204241	17204255
scaffold_9	4051	p5	(TTTAT)3	15	17208885	17208899
scaffold_9	4052	p2	(AT)37	74	17216726	17216799
scaffold_9	4053	p2	(AG)11	22	17217435	17217456
scaffold_9	4054	p2	(TG)10	20	17240015	17240034
scaffold_9	4055	p5	(TTTAA)3	15	17241835	17241849
scaffold_9	4056	c	(AT)14(GTAT)5	48	17247059	17247106
scaffold_9	4057	p5	(ATAAT)3	15	17248450	17248464
scaffold_9	4058	p5	(TATTA)4	20	17252165	17252184
scaffold_9	4059	p3	(AAT)6	18	17252674	17252691
scaffold_9	4060	p7	(GGAGTGT)3	21	17252954	17252974
scaffold_9	4061	p4	(AAAT)4	16	17253139	17253154
scaffold_9	4062	c	(TTA)8cataataataattattattattactactactatagtagtagtattattattactataataatg(ATT)5	102	17264343	17264444
scaffold_9	4063	c	(GATGAC)3gatgaagatgac(GAT)14gctg(ATT)8	100	17264574	17264673
scaffold_9	4064	p4	(AAAT)4	16	17272605	17272620
scaffold_9	4065	p5	(AAAAT)3	15	17273785	17273799
scaffold_9	4066	p6	(TTTTTC)3	18	17286399	17286416
scaffold_9	4067	c	(TAA)6tgaaatttatgaataacaataataatgatgatg(ATT)5	66	17298656	17298721
scaffold_9	4068	p3	(AAT)10	30	17303674	17303703
scaffold_9	4069	p2	(AT)12	24	17304148	17304171
scaffold_9	4070	c	(TA)6tcctcacatatattataaaaatccaa(AATTT)3	53	17306850	17306902
scaffold_9	4071	p5	(AAAAT)4	20	17313365	17313384
scaffold_9	4072	p2	(AT)10	20	17327687	17327706
scaffold_9	4073	p6	(CAAGCC)3	18	17332978	17332995
scaffold_9	4074	p2	(TA)7	14	17334312	17334325
scaffold_9	4075	p2	(AT)12	24	17337875	17337898
scaffold_9	4076	p5	(TTTGT)3	15	17344034	17344048
scaffold_9	4077	p6	(TATTTT)3	18	17346154	17346171
scaffold_9	4078	p2	(AT)32	64	17384130	17384193
scaffold_9	4079	p2	(TA)9	18	17384899	17384916
scaffold_9	4080	p6	(TTAATT)3	18	17385880	17385897
scaffold_9	4081	p2	(TA)7	14	17387537	17387550
scaffold_9	4082	p6	(CTTTAT)3	18	17388594	17388611
scaffold_9	4083	p2	(AC)9	18	17398981	17398998
scaffold_9	4084	p2	(AC)6	12	17400831	17400842
scaffold_9	4085	p5	(CATAA)3	15	17406708	17406722
scaffold_9	4086	c	(AAT)5tgctattga(TAT)19	81	17418931	17419011
scaffold_9	4087	p2	(CT)10	20	17426885	17426904
scaffold_9	4088	p2	(TA)6	12	17428105	17428116
scaffold_9	4089	p5	(TTCTT)3	15	17429456	17429470
scaffold_9	4090	p6	(TTAATT)3	18	17434448	17434465
scaffold_9	4091	c	(TATTT)3agtacaaaattaatattttcttagaataaactatttattat(TATTAA)3ataaatatagtactattatttttaaaataaatataataatattattcaaata(AATAT)3aatttta(TTTAT)3	163	17434839	17435001
scaffold_9	4092	p2	(AG)7	14	17439575	17439588
scaffold_9	4093	p5	(AGAAG)3	15	17441911	17441925
scaffold_9	4094	p6	(ATTTTT)3	18	17445026	17445043
scaffold_9	4095	p5	(TTTTA)3	15	17446026	17446040
scaffold_9	4096	p2	(AT)16	32	17446653	17446684
scaffold_9	4097	p5	(AAAAT)3	15	17447197	17447211
scaffold_9	4098	p5	(ATAAA)3	15	17451166	17451180
scaffold_9	4099	p2	(AC)11	22	17451648	17451669
scaffold_9	4100	p5	(AATCC)3	15	17457933	17457947
scaffold_9	4101	p2	(GA)6	12	17460620	17460631
scaffold_9	4102	p2	(GA)6	12	17463340	17463351
scaffold_9	4103	p5	(ATCCG)3	15	17467423	17467437
scaffold_9	4104	p5	(AAATA)3	15	17475135	17475149
scaffold_9	4105	p2	(TG)6	12	17476462	17476473
scaffold_9	4106	p2	(TC)7	14	17487527	17487540
scaffold_9	4107	p2	(GT)8	16	17488415	17488430
scaffold_9	4108	p5	(AATTT)4	20	17493911	17493930
scaffold_9	4109	p2	(AT)7	14	17495371	17495384
scaffold_9	4110	p4	(TTAT)4	16	17495981	17495996
scaffold_9	4111	p3	(ATA)5	15	17513808	17513822
scaffold_9	4112	p6	(ATATTC)3	18	17517884	17517901
scaffold_9	4113	p4	(AATA)5	20	17521554	17521573
scaffold_9	4114	p2	(GA)6	12	17522282	17522293
scaffold_9	4115	p5	(ATTAT)3	15	17522613	17522627
scaffold_9	4116	p2	(AT)10	20	17525511	17525530
scaffold_9	4117	p8	(CAAATATA)3	24	17525658	17525681
scaffold_9	4118	p2	(AT)9	18	17535632	17535649
scaffold_9	4119	p7	(TTTTAAT)3	21	17539306	17539326
scaffold_9	4120	p5	(TTTTC)3	15	17539592	17539606
scaffold_9	4121	c	(AAATA)3aataataatc(ATA)8	49	17540027	17540075
scaffold_9	4122	p4	(ATAA)4	16	17546831	17546846
scaffold_9	4123	p2	(AC)6	12	17549772	17549783
scaffold_9	4124	c	(AT)12aattgataaatacatttgcttta(TTTAT)3	62	17552462	17552523
scaffold_9	4125	p3	(TCT)5	15	17553002	17553016
scaffold_9	4126	p5	(AATAT)3	15	17560653	17560667
scaffold_9	4127	p5	(TTTAT)3	15	17560802	17560816
scaffold_9	4128	p2	(CT)6	12	17583221	17583232
scaffold_9	4129	p5	(AGATT)3	15	17587988	17588002
scaffold_9	4130	p2	(TG)7	14	17589256	17589269
scaffold_9	4131	p2	(AT)6	12	17608534	17608545
scaffold_9	4132	p2	(GT)9	18	17613161	17613178
scaffold_9	4133	p5	(AATAA)3	15	17614974	17614988
scaffold_9	4134	p5	(TTAAA)3	15	17617602	17617616
scaffold_9	4135	p8	(CAATTTGT)3	24	17619293	17619316
scaffold_9	4136	p2	(AC)10	20	17636253	17636272
scaffold_9	4137	c	(TAA)5tatattgatgataatattataattataattattatcattattatgataatatattatttattaatgtc(ATT)12aaattttactaattctattatttagtattattatcatcatttttattcatc(TTA)5	185	17652025	17652209
scaffold_9	4138	p5	(TTTTA)3	15	17656346	17656360
scaffold_9	4139	p2	(AT)8	16	17668218	17668233
scaffold_9	4140	p4	(TAAT)4	16	17668434	17668449
scaffold_9	4141	p2	(TA)16	32	17677601	17677632
scaffold_9	4142	p4	(TATT)5	20	17680120	17680139
scaffold_9	4143	c	(AAT)19ttcattt(AAAAAG)3	82	17680323	17680404
scaffold_9	4144	p2	(AT)13	26	17683270	17683295
scaffold_9	4145	p2	(TA)7	14	17683431	17683444
scaffold_9	4146	p2	(AC)6	12	17687729	17687740
scaffold_9	4147	p2	(AT)6	12	17704299	17704310
scaffold_9	4148	p5	(TTAAA)3	15	17704740	17704754
scaffold_9	4149	p3	(AAT)7	21	17714810	17714830
scaffold_9	4150	p2	(TG)6	12	17716876	17716887
scaffold_9	4151	c	(CT)13atg(TA)7catatgaaactcaaaaatga(GT)9	81	17718504	17718584
scaffold_9	4152	p2	(TA)7	14	17718754	17718767
scaffold_9	4153	p5	(AATAA)3	15	17727346	17727360
scaffold_9	4154	p2	(AT)15	30	17729467	17729496
scaffold_9	4155	p3	(ATA)7	21	17735962	17735982
scaffold_9	4156	p6	(TTTCTT)3	18	17736494	17736511
scaffold_9	4157	p3	(TAT)9	27	17746830	17746856
scaffold_9	4158	p3	(TTG)5	15	17749634	17749648
scaffold_9	4159	c*	(TC)11(TCTCTCTT)3*	40	17760034	17760073
scaffold_9	4160	p2	(CA)7	14	17760587	17760600
scaffold_9	4161	p3	(TAA)5	15	17764790	17764804
scaffold_9	4162	p3	(CTT)13	39	17772567	17772605
scaffold_9	4163	p5	(ATTTT)3	15	17773546	17773560
scaffold_9	4164	p3	(AAT)6	18	17776030	17776047
scaffold_9	4165	p3	(GAA)5	15	17776259	17776273
scaffold_9	4166	c	(GGGGA)4ccgatctccccgtacccatccccgatattttgcgtatgtccctg(TCCCC)3	79	17776814	17776892
scaffold_9	4167	p5	(ATTAG)4	20	17777298	17777317
scaffold_9	4168	p4	(TTAT)4	16	17779919	17779934
scaffold_9	4169	p2	(TA)7	14	17782717	17782730
scaffold_9	4170	p2	(AC)6	12	17783461	17783472
scaffold_9	4171	p5	(TGGTT)3	15	17794814	17794828
scaffold_9	4172	p5	(GCCGT)3	15	17798571	17798585
scaffold_9	4173	p3	(ATA)26	78	17798799	17798876
scaffold_9	4174	p5	(AATTT)3	15	17799001	17799015
scaffold_9	4175	p4	(ATAA)5	20	17803675	17803694
scaffold_9	4176	c	(CGTGC)3ctcgtgcctcaccgaaacgtgctcga(GCCGT)3	56	17804152	17804207
scaffold_9	4177	p2	(TA)9	18	17815585	17815602
scaffold_9	4178	p2	(TA)7	14	17820602	17820615
scaffold_9	4179	c	(TC)16(TA)12	56	17820772	17820827
scaffold_9	4180	p3	(AAT)11	33	17836529	17836561
scaffold_9	4181	c*	(AAGAA)3(AAAG)5*	29	17846792	17846820
scaffold_9	4182	c	(CT)6cagctcggctcaactccccctctcccgcttgcatccccttgccttttataggcaagggaagcatcttc(TTTTA)3ttaatattaaa(ATTTT)3	121	17847632	17847752
scaffold_9	4183	p4	(TTTA)4	16	17848821	17848836
scaffold_9	4184	c*	(ATTT)4(TTTAT)4*	29	17857513	17857541
scaffold_9	4185	p5	(AACCG)3	15	17869027	17869041
scaffold_9	4186	c	(CGAAC)3caatccgaaaagaaccgtttgagttcggtttttattgagttcgattcttattcggttctttttataaaataaccgatttaaatcggttctacttaattt(CGAAC)3	129	17869498	17869626
scaffold_9	4187	c*	(AAGAA)3(AAAG)4*	25	17872256	17872280
scaffold_9	4188	p4	(ATTT)4	16	17878557	17878572
scaffold_9	4189	p3	(TGC)5	15	17892683	17892697
scaffold_9	4190	p2	(AG)11	22	17893947	17893968
scaffold_9	4191	p7	(TAGCATT)3	21	17913923	17913943
scaffold_9	4192	p2	(TA)23	46	17929305	17929350
scaffold_9	4193	p3	(TTA)23	69	17929658	17929726
scaffold_9	4194	p5	(TTTTA)3	15	17935788	17935802
scaffold_9	4195	p5	(TTATT)3	15	17940792	17940806
scaffold_9	4196	p4	(TATG)7	28	17941822	17941849
scaffold_9	4197	p6	(TTTTTA)3	18	17942524	17942541
scaffold_9	4198	p4	(TAAT)5	20	17950503	17950522
scaffold_9	4199	p4	(TTAA)4	16	17951330	17951345
scaffold_9	4200	p4	(TTGT)4	16	17956501	17956516
scaffold_9	4201	p2	(AT)26	52	17974611	17974662
scaffold_9	4202	c*	(CA)7gag(AT)13(TTAT)4*	58	17982279	17982336
scaffold_9	4203	p4	(AAAT)5	20	17985980	17985999
scaffold_9	4204	p2	(AC)8	16	17990440	17990455
scaffold_9	4205	p2	(TG)8	16	17990608	17990623
scaffold_9	4206	p4	(TTTA)4	16	17993570	17993585
scaffold_9	4207	c*	(CTTAATA)3(TAA)10*	46	17996076	17996121
scaffold_9	4208	p5	(ATAAA)3	15	18019435	18019449
scaffold_9	4209	p5	(TTTAT)3	15	18020235	18020249
scaffold_9	4210	p3	(TCT)5	15	18028157	18028171
scaffold_9	4211	p5	(ATAAA)3	15	18030621	18030635
scaffold_9	4212	p3	(ATT)5	15	18037395	18037409
scaffold_9	4213	c	(TTA)7tgtgaatgg(ATT)7	51	18038120	18038170
scaffold_9	4214	p5	(ATTTT)4	20	18041154	18041173
scaffold_9	4215	p7	(AAAAAAT)3	21	18049805	18049825
scaffold_9	4216	p5	(AAATT)3	15	18052410	18052424
scaffold_9	4217	p5	(TTATT)3	15	18058090	18058104
scaffold_9	4218	c	(TTTAT)3taattataaaat(ATTAA)3	42	18058291	18058332
scaffold_9	4219	p6	(AATTAT)3	18	18060793	18060810
scaffold_9	4220	p5	(TTTTC)3	15	18062689	18062703
scaffold_9	4221	c	(TTA)5tttgaattttactgttattgatattgttattattattattttatat(TTA)11	94	18070910	18071003
scaffold_9	4222	p2	(GA)6	12	18073595	18073606
scaffold_9	4223	p4	(AAAT)5	20	18074081	18074100
scaffold_9	4224	p4	(ATTA)4	16	18074262	18074277
scaffold_9	4225	c	(AT)19aa(AT)13	66	18085459	18085524
scaffold_9	4226	p6	(GATTCT)3	18	18090235	18090252
scaffold_9	4227	p4	(ATTT)4	16	18103441	18103456
scaffold_9	4228	p3	(TTA)6	18	18111525	18111542
scaffold_9	4229	p2	(AT)9	18	18112286	18112303
scaffold_9	4230	p3	(TAT)7	21	18125021	18125041
scaffold_9	4231	p2	(GA)6	12	18129339	18129350
scaffold_9	4232	p3	(ATG)5	15	18134655	18134669
scaffold_9	4233	p4	(GAAA)5	20	18134930	18134949
scaffold_9	4234	p5	(ATAAA)4	20	18135323	18135342
scaffold_9	4235	p6	(TTCTTT)3	18	18136683	18136700
scaffold_9	4236	p5	(AAATT)3	15	18148954	18148968
scaffold_9	4237	p4	(TTTA)4	16	18160458	18160473
scaffold_9	4238	p5	(TCGGA)3	15	18163646	18163660
scaffold_9	4239	p3	(TTC)5	15	18178992	18179006
scaffold_9	4240	p4	(AAAG)4	16	18179241	18179256
scaffold_9	4241	p6	(AAAGAA)3	18	18189385	18189402
scaffold_9	4242	p8	(TTCATTAG)3	24	18195751	18195774
scaffold_9	4243	p3	(AAG)6	18	18204502	18204519
scaffold_9	4244	p5	(CTTTT)3	15	18205123	18205137
scaffold_9	4245	p5	(GAAAA)3	15	18215643	18215657
scaffold_9	4246	p5	(AAAAT)3	15	18238864	18238878
scaffold_9	4247	p6	(GATTCA)3	18	18245453	18245470
scaffold_9	4248	p6	(TGAATC)3	18	18274513	18274530
scaffold_9	4249	p6	(TGAATC)3	18	18278468	18278485
scaffold_9	4250	p6	(GATTCA)3	18	18297878	18297895
scaffold_9	4251	p3	(GAT)5	15	18303730	18303744
scaffold_9	4252	p6	(TTTTGC)3	18	18309210	18309227
scaffold_9	4253	p2	(AG)6	12	18330933	18330944
scaffold_9	4254	p6	(TTTTTC)3	18	18335053	18335070
scaffold_9	4255	p2	(TA)9	18	18340446	18340463
scaffold_9	4256	p2	(AT)9	18	18347121	18347138
scaffold_9	4257	p8	(CATACATG)3	24	18353698	18353721
scaffold_9	4258	c	(CATG)4tatgcatgca(GT)7atgtatgtatgc(ATGT)6	76	18353830	18353905
scaffold_9	4259	c	(AAC)5(AAT)7	36	18356237	18356272
scaffold_9	4260	c	(AT)12(AC)6(AT)8	52	18357282	18357333
scaffold_9	4261	p6	(CGTGAA)3	18	18358200	18358217
scaffold_9	4262	c	(TGG)6(TGA)11(TTA)15	96	18359224	18359319
scaffold_9	4263	p4	(ATTA)4	16	18359429	18359444
scaffold_9	4264	c	(TTA)5atattatcataacat(TTA)6	48	18359865	18359912
scaffold_9	4265	p5	(TGGGG)4	20	18361150	18361169
scaffold_9	4266	p3	(TTC)6	18	18371769	18371786
scaffold_9	4267	p3	(TTA)5	15	18393926	18393940
scaffold_9	4268	p4	(TTTG)4	16	18394183	18394198
scaffold_9	4269	p5	(AAATA)3	15	18402847	18402861
scaffold_9	4270	p3	(ATC)5	15	18420498	18420512
scaffold_9	4271	p6	(AAAGAA)3	18	18426738	18426755
scaffold_9	4272	p7	(GGAGTGT)3	21	18447198	18447218
scaffold_9	4273	p4	(AAAT)4	16	18447350	18447365
scaffold_9	4274	p2	(CT)6	12	18457292	18457303
scaffold_9	4275	p2	(CT)6	12	18465767	18465778
scaffold_9	4276	p6	(ATATCC)4	24	18470071	18470094
scaffold_9	4277	c	(TGTCGT)4cgtcg(TCA)5(TTA)5	59	18489847	18489905
scaffold_9	4278	p5	(TTTAA)3	15	18497591	18497605
scaffold_9	4279	p9	(GCCTCATGT)3	27	18497944	18497970
scaffold_9	4280	p2	(AT)7	14	18511442	18511455
scaffold_9	4281	p6	(ACTTTT)3	18	18524020	18524037
scaffold_9	4282	c	(AAAAGT)3tacatcatgacacacctttaattattacaaagagacaaagtactttaataattaaagcatgactttga(CAAAAG)3	104	18524993	18525096
scaffold_9	4283	p2	(TC)6	12	18543000	18543011
scaffold_9	4284	p6	(AACTCC)3	18	18581711	18581728
scaffold_9	4285	p5	(TAATT)3	15	18597937	18597951
scaffold_9	4286	p6	(TTTGGA)3	18	18598837	18598854
scaffold_9	4287	p4	(ATTT)4	16	18600145	18600160
scaffold_9	4288	p5	(AATTT)3	15	18601708	18601722
scaffold_9	4289	p3	(TGG)7	21	18602241	18602261
scaffold_9	4290	p2	(CT)6	12	18612226	18612237
scaffold_9	4291	p6	(TTATCT)3	18	18629203	18629220
scaffold_9	4292	p6	(TTTTTC)3	18	18649556	18649573
scaffold_9	4293	p5	(GGGGA)4	20	18684930	18684949
scaffold_9	4294	p2	(AG)6	12	18691366	18691377
scaffold_9	4295	p6	(TATCTT)3	18	18703458	18703475
scaffold_9	4296	p3	(TAT)8	24	18709993	18710016
scaffold_9	4297	p6	(TTGCTT)3	18	18720788	18720805
scaffold_9	4298	c*	(CA)6(ATA)15*	56	18722830	18722885
scaffold_9	4299	p6	(GAGTGA)3	18	18724948	18724965
scaffold_9	4300	p2	(AG)6	12	18725779	18725790
scaffold_9	4301	p2	(TC)6	12	18749563	18749574
scaffold_9	4302	p6	(GATTCA)3	18	18756699	18756716
scaffold_9	4303	p2	(AT)6	12	18762351	18762362
scaffold_9	4304	c	(CA)9(TA)7	32	18763057	18763088
scaffold_9	4305	p2	(CT)6	12	18777708	18777719
scaffold_9	4306	p2	(AT)7	14	18838237	18838250
scaffold_9	4307	c	(TA)6tccttgttagattcacatcattcatgtg(TA)6	52	18849397	18849448
scaffold_9	4308	p6	(TAAAAA)3	18	18859848	18859865
scaffold_9	4309	p3	(CAC)7	21	18872585	18872605
scaffold_9	4310	p5	(TAAAT)3	15	18873126	18873140
scaffold_9	4311	p4	(AAAT)4	16	18874686	18874701
scaffold_9	4312	p6	(AAATCC)3	18	18875985	18876002
scaffold_9	4313	p5	(AATTA)3	15	18876897	18876911
scaffold_9	4314	p6	(TGGAGT)3	18	18892940	18892957
scaffold_9	4315	p2	(TA)6	12	18913048	18913059
scaffold_9	4316	p6	(AAAGAA)3	18	18935772	18935789
scaffold_9	4317	p4	(ATTT)4	16	18941117	18941132
scaffold_9	4318	p6	(ATAAAA)3	18	18945494	18945511
scaffold_9	4319	p2	(AG)6	12	18956773	18956784
scaffold_9	4320	p3	(CTT)5	15	18985019	18985033
scaffold_9	4321	p6	(AATCTT)3	18	19040942	19040959
scaffold_9	4322	c	(TTTGGA)3tttcgaagaaacttcagcagtcaatctttaatcactggtatcagacatttctctaaaggctcagtcattcatcctgataacaggtctgtctggtt(TC)6	125	19042330	19042454
scaffold_9	4323	c	(TTTAA)3tattttataatt(AATAA)3	42	19043048	19043089
scaffold_9	4324	c	(TAA)10atagtttattctaagaaaatattaattttgtactaaataatattatattattattttatataataataaatttaatataattatatt(AAATA)3	132	19043248	19043379
scaffold_9	4325	p4	(ATTT)4	16	19044534	19044549
scaffold_9	4326	p4	(AAAT)4	16	19052812	19052827
scaffold_9	4327	p3	(AAT)7	21	19054639	19054659
scaffold_9	4328	p3	(TCA)5	15	19067751	19067765
scaffold_9	4329	p2	(AG)11	22	19076194	19076215
scaffold_9	4330	p6	(TGCTTT)3	18	19093618	19093635
scaffold_9	4331	p7	(CAAAATT)3	21	19103473	19103493
scaffold_9	4332	p6	(TGGATA)3	18	19105695	19105712
scaffold_9	4333	p2	(TA)8	16	19106383	19106398
scaffold_9	4334	p2	(CT)6	12	19107314	19107325
scaffold_9	4335	p2	(CT)6	12	19120722	19120733
scaffold_9	4336	p2	(AT)8	16	19143218	19143233
scaffold_9	4337	p6	(TTTTTC)3	18	19157993	19158010
scaffold_9	4338	p2	(AG)6	12	19183372	19183383
scaffold_9	4339	p6	(TTTTTC)3	18	19189780	19189797
scaffold_9	4340	p2	(TA)6	12	19198839	19198850
scaffold_9	4341	p5	(CCAAA)3	15	19204409	19204423
scaffold_9	4342	p6	(TCTCTT)3	18	19209219	19209236
scaffold_9	4343	p4	(TTTC)5	20	19278254	19278273
scaffold_9	4344	c	(ATT)6(GTT)7	39	19292071	19292109
scaffold_9	4345	p5	(AAAAT)3	15	19294851	19294865
scaffold_9	4346	p5	(TAAAA)3	15	19318667	19318681
scaffold_9	4347	p2	(AG)6	12	19323442	19323453
scaffold_9	4348	p2	(CT)6	12	19331291	19331302
scaffold_9	4349	p5	(TTTAT)3	15	19331770	19331784
scaffold_9	4350	c	(CA)18(TA)16	68	19333381	19333448
scaffold_9	4351	p5	(AAAGA)3	15	19333964	19333978
scaffold_9	4352	p3	(TAT)6	18	19364447	19364464
scaffold_9	4353	p3	(TTA)12	36	19369927	19369962
scaffold_9	4354	c	(ATT)9aattatattaagataacaaaataaaaaaatagaattaaaaattttattttagttattaaatattctatatacacaataaaaatattatatata(TG)6	132	19372128	19372259
scaffold_9	4355	p5	(GCACG)3	15	19373906	19373920
scaffold_9	4356	p2	(AT)15	30	19375071	19375100
scaffold_9	4357	p2	(CA)6	12	19380112	19380123
scaffold_9	4358	p2	(TA)6	12	19384213	19384224
scaffold_9	4359	p5	(CCGAT)3	15	19385444	19385458
scaffold_9	4360	p3	(TCT)5	15	19390713	19390727
scaffold_9	4361	p3	(TAA)14	42	19412717	19412758
scaffold_9	4362	p5	(AAAAT)4	20	19413043	19413062
scaffold_9	4363	p2	(AC)12	24	19420283	19420306
scaffold_9	4364	p2	(AT)11	22	19420409	19420430
scaffold_9	4365	p3	(TAA)6	18	19421951	19421968
scaffold_9	4366	p5	(AAAGA)3	15	19429806	19429820
scaffold_9	4367	p6	(AAAATT)3	18	19435551	19435568
scaffold_9	4368	p6	(ATTCTG)4	24	19458582	19458605
scaffold_9	4369	p6	(ATTCTG)4	24	19465386	19465409
scaffold_9	4370	p6	(AAATAA)3	18	19472195	19472212
scaffold_9	4371	p2	(TA)8	16	19478247	19478262
scaffold_9	4372	p3	(TAT)12	36	19505489	19505524
scaffold_9	4373	p2	(TA)6	12	19514856	19514867
scaffold_9	4374	p6	(AAAAAT)3	18	19533097	19533114
scaffold_9	4375	p4	(AAAT)5	20	19533296	19533315
scaffold_9	4376	p2	(AT)8	16	19535451	19535466
scaffold_9	4377	p4	(AATA)4	16	19536143	19536158
scaffold_9	4378	p5	(CTTCT)3	15	19540587	19540601
scaffold_9	4379	p5	(ATAAA)3	15	19541195	19541209
scaffold_9	4380	p2	(AT)6	12	19549416	19549427
scaffold_9	4381	p2	(AG)6	12	19550779	19550790
scaffold_9	4382	p3	(ATC)10	30	19554896	19554925
scaffold_9	4383	p2	(TA)7	14	19556355	19556368
scaffold_9	4384	p4	(TTAT)4	16	19556983	19556998
scaffold_9	4385	p2	(AT)6	12	19559179	19559190
scaffold_9	4386	p2	(AC)6	12	19565783	19565794
scaffold_9	4387	p5	(AAAAT)3	15	19571343	19571357
scaffold_9	4388	p6	(CCATCA)3	18	19576870	19576887
scaffold_9	4389	c	(TCG)5tc(ATT)5gacaataacaataataataatagtggtggcgatactaataatagtaataattaatagttattgt(TAA)6	114	19577875	19577988
scaffold_9	4390	p5	(AACCG)3	15	19578316	19578330
scaffold_9	4391	p5	(GGTTT)5	25	19578530	19578554
scaffold_9	4392	p6	(AAAAAC)3	18	19584111	19584128
scaffold_9	4393	p5	(TCTTT)3	15	19584481	19584495
scaffold_9	4394	p5	(ATAAA)3	15	19586021	19586035
scaffold_9	4395	p2	(TA)7	14	19598574	19598587
scaffold_9	4396	p2	(TA)14	28	19598825	19598852
scaffold_9	4397	p2	(AT)12	24	19614476	19614499
scaffold_9	4398	p3	(TCT)5	15	19614832	19614846
scaffold_9	4399	p5	(GTTTT)5	25	19615169	19615193
scaffold_9	4400	p3	(TTA)5	15	19619144	19619158
scaffold_9	4401	p5	(TTTAT)3	15	19634374	19634388
scaffold_9	4402	p5	(AAAAT)3	15	19647516	19647530
scaffold_9	4403	p5	(TTTAT)3	15	19648296	19648310
scaffold_9	4404	p2	(TA)7	14	19659213	19659226
scaffold_9	4405	p7	(GAGAAGA)3	21	19659363	19659383
scaffold_9	4406	p2	(AT)11	22	19672939	19672960
scaffold_9	4407	p8	(TTTTTTTA)3	24	19675583	19675606
scaffold_9	4408	p2	(AG)15	30	19678431	19678460
scaffold_9	4409	p6	(TTTGGC)3	18	19678675	19678692
scaffold_9	4410	p4	(AAAT)4	16	19682834	19682849
scaffold_9	4411	p2	(TA)9	18	19684893	19684910
scaffold_9	4412	p2	(TG)6	12	19698136	19698147
scaffold_9	4413	p2	(TA)8	16	19711788	19711803
scaffold_9	4414	p5	(TTTAT)3	15	19717390	19717404
scaffold_9	4415	p2	(CT)12	24	19721588	19721611
scaffold_9	4416	p2	(AC)12	24	19724442	19724465
scaffold_9	4417	p2	(AC)10	20	19724665	19724684
scaffold_9	4418	p4	(ATAC)5	20	19727172	19727191
scaffold_9	4419	p2	(TA)6	12	19730095	19730106
scaffold_9	4420	p7	(TTATATA)3	21	19731017	19731037
scaffold_9	4421	p5	(TTTTG)3	15	19758227	19758241
scaffold_9	4422	p4	(TTTA)4	16	19780314	19780329
scaffold_9	4423	p6	(TTTTTC)3	18	19780909	19780926
scaffold_9	4424	p3	(ATT)5	15	19781229	19781243
scaffold_9	4425	p4	(AAAT)5	20	19799234	19799253
scaffold_9	4426	p7	(CTTGCCA)3	21	19802262	19802282
scaffold_9	4427	c	(TTTTC)3tttttcattttttcttatttaagaatgtttaatttttatattttattgtttaatttgagcccaaaaaaaag(AGAAA)3	101	19802827	19802927
scaffold_9	4428	c	(TC)6aacccgcgactgtaacttcttctttctgtcaaatccaccattt(TTTC)4	71	19816406	19816476
scaffold_9	4429	p5	(ATAAA)3	15	19818588	19818602
scaffold_9	4430	c	(ATTT)6tttactttgttggtgggttcaaccaccatttttgttatttaattttcttttgtatacttatattatttgcttattta(TTTAT)3	116	19819348	19819463
scaffold_9	4431	c	(TCT)5tttattattctcttttatttttat(TTA)6	57	19827430	19827486
scaffold_9	4432	p5	(ATAAA)3	15	19829884	19829898
scaffold_9	4433	p3	(ATA)6	18	19833349	19833366
scaffold_9	4434	p4	(TTAT)4	16	19833844	19833859
scaffold_9	4435	p5	(AAAAT)3	15	19848456	19848470
scaffold_9	4436	c	(AT)8aaagcccttatccataatata(AT)13	63	19868792	19868854
scaffold_9	4437	p5	(ATTTT)3	15	19892157	19892171
scaffold_9	4438	p3	(AAT)5	15	19911019	19911033
scaffold_9	4439	p6	(AAAAAG)3	18	19911337	19911354
scaffold_9	4440	c	(TATTT)3cttttaaatcttaaatcccttag(TTTA)4	54	19918636	19918689
scaffold_9	4441	p4	(TAAT)4	16	19919485	19919500
scaffold_9	4442	p4	(TTTA)4	16	19938901	19938916
scaffold_9	4443	p5	(AAATC)3	15	19957464	19957478
scaffold_9	4444	p2	(CA)6	12	19972354	19972365
scaffold_9	4445	c*	(AT)7(TATG)4*	27	19998620	19998646
scaffold_9	4446	p5	(TTATT)3	15	20000629	20000643
scaffold_9	4447	p2	(AT)26	52	20009555	20009606
scaffold_9	4448	p2	(TG)7	14	20017614	20017627
scaffold_9	4449	p4	(AAAG)5	20	20020075	20020094
scaffold_9	4450	p2	(TA)6	12	20035354	20035365
scaffold_9	4451	p2	(TA)6	12	20035581	20035592
scaffold_9	4452	p3	(CTG)5	15	20038291	20038305
scaffold_9	4453	p6	(ACCCGG)3	18	20041235	20041252
scaffold_9	4454	p5	(CCGTG)4	20	20041471	20041490
scaffold_9	4455	p3	(TAA)6	18	20041628	20041645
scaffold_9	4456	p2	(TA)9	18	20042815	20042832
scaffold_9	4457	p2	(TC)9	18	20044491	20044508
scaffold_9	4458	p2	(TC)10	20	20046941	20046960
scaffold_9	4459	c	(AAT)14gattattattgttgttaaaattattagtattattattattaacaattacaaaaacaagaataacaatgacaattac(AATAATAT)3	142	20048518	20048659
scaffold_9	4460	c	(AT)21(AG)26	94	20053141	20053234
scaffold_9	4461	p2	(TA)14	28	20053391	20053418
scaffold_9	4462	p2	(CT)11	22	20060995	20061016
scaffold_9	4463	c	(TA)7gt(AG)10	36	20061874	20061909
scaffold_9	4464	c	(TA)11atgaatttaaataaaatagggtcttaatgcatagtggggtgactggctaagttgtgggtttaagcgctcctggt(TA)7	110	20062047	20062156
scaffold_9	4465	p3	(CAA)5	15	20067663	20067677
scaffold_9	4466	p3	(AAT)5	15	20068272	20068286
scaffold_9	4467	p2	(GA)10	20	20078229	20078248
scaffold_9	4468	p4	(TTTA)4	16	20084990	20085005
scaffold_9	4469	p6	(TTTATT)3	18	20085705	20085722
scaffold_9	4470	p5	(TTTAT)4	20	20085941	20085960
scaffold_9	4471	p6	(ATTCTG)3	18	20090910	20090927
scaffold_9	4472	p2	(TC)6	12	20105612	20105623
scaffold_9	4473	p5	(GATTT)3	15	20110243	20110257
scaffold_9	4474	p6	(AAAAAT)3	18	20114067	20114084
scaffold_9	4475	p5	(TTTTA)3	15	20116785	20116799
scaffold_9	4476	c	(TAT)5tt(CA)7	31	20134321	20134351
scaffold_9	4477	p6	(ATTAAA)3	18	20142957	20142974
scaffold_9	4478	c	(TTA)5ttgttgttg(TTA)5	39	20156471	20156509
scaffold_9	4479	p5	(TATAA)3	15	20167915	20167929
scaffold_9	4480	p5	(ATATT)3	15	20168048	20168062
scaffold_9	4481	p6	(TTCGGG)3	18	20172441	20172458
scaffold_9	4482	p6	(ATGTTT)3	18	20174190	20174207
scaffold_9	4483	p5	(GGCAC)3	15	20175103	20175117
scaffold_9	4484	p2	(CT)10	20	20177446	20177465
scaffold_9	4485	c	(TAAAA)3taaatttttttattatcatttaacattcaaag(TAAAAT)3	65	20181775	20181839
scaffold_9	4486	p4	(CATT)4	16	20190575	20190590
scaffold_9	4487	p2	(AG)9	18	20206597	20206614
scaffold_9	4488	p2	(TA)8	16	20207474	20207489
scaffold_9	4489	p5	(TTTAT)3	15	20209790	20209804
scaffold_9	4490	p5	(TTATT)3	15	20213772	20213786
scaffold_9	4491	p5	(TTTAT)3	15	20214078	20214092
scaffold_9	4492	p6	(TTTTTC)3	18	20218987	20219004
scaffold_9	4493	p5	(AAAAT)3	15	20219609	20219623
scaffold_9	4494	p6	(AGATTG)3	18	20223368	20223385
scaffold_9	4495	p2	(AT)8	16	20226556	20226571
scaffold_9	4496	p3	(ATT)9	27	20227704	20227730
scaffold_9	4497	p5	(TTCAA)3	15	20231181	20231195
scaffold_9	4498	p2	(TA)6	12	20232123	20232134
scaffold_9	4499	c	(ATC)6attattaagttttgtcg(ATA)5acaacattattattgttgttgtcattattattattgttgtta(TTG)6ttaacaataataatgacaataatt(AAC)6	152	20235583	20235734
scaffold_9	4500	p2	(AT)9	18	20239645	20239662
scaffold_9	4501	c	(TCT)6tacaaagcttcct(TC)8	47	20245299	20245345
scaffold_9	4502	p6	(ACCCGG)4	24	20245912	20245935
scaffold_9	4503	p5	(AAAAT)3	15	20247233	20247247
scaffold_9	4504	p2	(AT)9	18	20249501	20249518
scaffold_9	4505	p3	(TAA)6	18	20259925	20259942
scaffold_9	4506	p3	(ATT)5	15	20260259	20260273
scaffold_9	4507	p5	(TGATT)4	20	20263872	20263891
scaffold_9	4508	c	(GAGAGG)3(GA)7	32	20268577	20268608
scaffold_9	4509	p5	(AAATA)3	15	20274456	20274470
scaffold_9	4510	p2	(GA)7	14	20275151	20275164
scaffold_9	4511	c	(ATG)5atatc(ATT)5	35	20276946	20276980
scaffold_9	4512	c	(CCT)7actactac(TAT)5taaaaacagtaac(AAT)5	72	20277457	20277528
scaffold_9	4513	p3	(ATC)5	15	20278936	20278950
scaffold_9	4514	p3	(ATT)5	15	20279062	20279076
scaffold_9	4515	p3	(ATT)5	15	20279425	20279439
scaffold_9	4516	p4	(TTTA)4	16	20285767	20285782
scaffold_9	4517	p2	(GA)8	16	20296386	20296401
scaffold_9	4518	p4	(TTTA)4	16	20304746	20304761
scaffold_9	4519	p5	(TATAA)3	15	20305859	20305873
scaffold_9	4520	p2	(CT)8	16	20307258	20307273
scaffold_9	4521	p6	(AAAATA)3	18	20315585	20315602
scaffold_9	4522	p2	(TA)10	20	20324168	20324187
scaffold_9	4523	p3	(TTA)6	18	20328186	20328203
scaffold_9	4524	c	(CT)7atatatatatttactgtgtcttggtcaaataaattgtaaaaaaaaaaaacacg(CA)6	79	20330811	20330889
scaffold_9	4525	p5	(TTCTC)3	15	20333000	20333014
scaffold_9	4526	p2	(TG)9	18	20343317	20343334
scaffold_9	4527	c	(ATT)8aaattttattaactttattattttagttattatta(ATT)5aacaataaaaataatatttaataaaaataattaatttatcattattaaaaatattatccttattgttgttg(TTA)6attattgttattattatttttattaataataactaaaataataaagttaataaaatttaattt(TAA)6atgttaataatgataatattaataaaaatagtaacaacaataattaataattaataaaataataaagt(TAA)8	336	20359872	20360207
scaffold_9	4528	p3	(GCA)5	15	20361440	20361454
scaffold_9	4529	p2	(AT)11	22	20362834	20362855
scaffold_9	4530	p5	(TTTCT)3	15	20363508	20363522
scaffold_9	4531	p3	(ATA)5	15	20364415	20364429
scaffold_9	4532	p4	(ATAA)4	16	20364851	20364866
scaffold_9	4533	c	(AAT)5atgatgttaaactcagtaattttacaattattaattttgataggaaatcttatattattccatcatttt(TG)6	96	20365325	20365420
scaffold_9	4534	p5	(TGGTT)3	15	20375514	20375528
scaffold_9	4535	p2	(AG)8	16	20375963	20375978
scaffold_9	4536	p4	(TAAA)4	16	20379875	20379890
scaffold_9	4537	p6	(TCTCCA)3	18	20380059	20380076
scaffold_9	4538	p3	(ATT)5	15	20385183	20385197
scaffold_9	4539	p6	(ATAAAA)3	18	20387289	20387306
scaffold_9	4540	p5	(AAAAT)3	15	20388118	20388132
scaffold_9	4541	p4	(TTTC)6	24	20388271	20388294
scaffold_9	4542	p3	(ATT)5	15	20391271	20391285
scaffold_9	4543	p3	(ATT)5	15	20392939	20392953
scaffold_9	4544	p3	(ATA)10	30	20394426	20394455
scaffold_9	4545	p3	(ATT)6	18	20394782	20394799
scaffold_9	4546	p5	(TGATT)4	20	20398738	20398757
scaffold_9	4547	p2	(AT)12	24	20402092	20402115
scaffold_9	4548	c	(ATG)5atatc(ATT)5	35	20403789	20403823
scaffold_9	4549	c	(TAT)8taaataataataatttattgaatt(TTA)7ttg(TTA)5	87	20404311	20404397
scaffold_9	4550	c	(ATT)5ac(TAT)6	35	20404708	20404742
scaffold_9	4551	p5	(CAAAT)3	15	20408177	20408191
scaffold_9	4552	p2	(TA)14	28	20410390	20410417
scaffold_9	4553	p2	(AC)7	14	20411926	20411939
scaffold_9	4554	p3	(TAA)7	21	20412175	20412195
scaffold_9	4555	p3	(GCA)5	15	20413136	20413150
scaffold_9	4556	p4	(CTTT)4	16	20420733	20420748
scaffold_9	4557	p2	(TG)6	12	20421128	20421139
scaffold_9	4558	p2	(AC)8	16	20421743	20421758
scaffold_9	4559	p2	(AT)11	22	20446594	20446615
scaffold_9	4560	p4	(ATAA)4	16	20449888	20449903
scaffold_9	4561	p5	(TTTTC)3	15	20451734	20451748
scaffold_9	4562	p3	(ATG)5	15	20454210	20454224
scaffold_9	4563	c	(TAC)5(TAT)7taaaacagtaacaacaac(AAT)14aag(AAT)10	129	20454738	20454866
scaffold_9	4564	c	(TAA)5tattaatgtcgtcgtcgtcgtgttg(TTA)7	61	20455266	20455326
scaffold_9	4565	p3	(ATC)6	18	20456276	20456293
scaffold_9	4566	c	(TTA)6taaaaatttattgaatt(TTA)7aaaatatattaactttattcttttaattgttatttattatttttattaatattatcattattgaaatctattaattttatttttgta(ATC)6	161	20456412	20456572
scaffold_9	4567	p3	(ATA)27	81	20457700	20457780
scaffold_9	4568	p4	(TTAT)4	16	20458026	20458041
scaffold_9	4569	p5	(TGATT)4	20	20461515	20461534
scaffold_9	4570	p2	(TG)6	12	20464316	20464327
scaffold_9	4571	p3	(ATG)5	15	20466872	20466886
scaffold_9	4572	c	(CCT)9actactactactacaactattattattaaaacagtaacaacaacaac(AAT)10	104	20467381	20467484
scaffold_9	4573	p3	(TAA)5	15	20467885	20467899
scaffold_9	4574	p3	(ATC)6	18	20471158	20471175
scaffold_9	4575	c	(TTA)6taaaaatttattgaatt(TTA)7aaaatatattaactttattcttttaattgttatttattatttttattaatattatcattattgaaatctattaattttatttttgta(ATC)6	161	20471294	20471454
scaffold_9	4576	p3	(ATA)27	81	20472580	20472660
scaffold_9	4577	p4	(TTAT)4	16	20472906	20472921
scaffold_9	4578	p5	(TGATT)4	20	20476436	20476455
scaffold_9	4579	p3	(ATG)5	15	20482036	20482050
scaffold_9	4580	p3	(ATC)11	33	20482661	20482693
scaffold_9	4581	c	(ATT)5ac(TAT)5	32	20482898	20482929
scaffold_9	4582	p2	(CA)26	52	20488312	20488363
scaffold_9	4583	p5	(CAAAT)3	15	20489903	20489917
scaffold_9	4584	p2	(AC)6	12	20493087	20493098
scaffold_9	4585	p3	(ATA)8	24	20493336	20493359
scaffold_9	4586	p2	(TA)10	20	20534313	20534332
scaffold_9	4587	p2	(TA)17	34	20547787	20547820
scaffold_9	4588	p5	(AAAAG)3	15	20548237	20548251
scaffold_9	4589	p4	(AATA)5	20	20556769	20556788
scaffold_9	4590	p2	(AT)18	36	20573090	20573125
scaffold_9	4591	p5	(TTTAT)3	15	20595897	20595911
scaffold_9	4592	p5	(AAAGA)3	15	20598117	20598131
scaffold_9	4593	p3	(AAT)6	18	20598249	20598266
scaffold_9	4594	p6	(ATTCTG)4	24	20608208	20608231
scaffold_9	4595	p3	(TGC)5	15	20609078	20609092
scaffold_9	4596	p4	(AAAT)4	16	20618299	20618314
scaffold_9	4597	p5	(TTTAT)3	15	20618864	20618878
scaffold_9	4598	p5	(TTTAT)3	15	20623942	20623956
scaffold_9	4599	p6	(GGGCAA)4	24	20654792	20654815
scaffold_9	4600	p2	(CA)6	12	20656231	20656242
scaffold_9	4601	p3	(TAT)5	15	20673664	20673678
scaffold_9	4602	p2	(AT)7	14	20679008	20679021
scaffold_9	4603	p10	(GAATATTCTC)3	30	20684229	20684258
scaffold_9	4604	p3	(GCT)6	18	20685113	20685130
scaffold_9	4605	p3	(ATT)7	21	20697625	20697645
scaffold_9	4606	p4	(ATGA)4	16	20699840	20699855
scaffold_9	4607	p6	(AAAAAT)4	24	20706117	20706140
scaffold_9	4608	p6	(ACCCGG)3	18	20707989	20708006
scaffold_9	4609	p6	(ACGGCC)3	18	20711900	20711917
scaffold_9	4610	p4	(TTAA)4	16	20712594	20712609
scaffold_9	4611	p5	(AAAAT)3	15	20714653	20714667
scaffold_9	4612	p2	(CT)6	12	20724222	20724233
scaffold_9	4613	p5	(TCAAA)3	15	20724873	20724887
scaffold_9	4614	c	(TTTTTC)3(TTTCTTTTTT)3	48	20725126	20725173
scaffold_9	4615	p2	(GC)6	12	20726162	20726173
scaffold_9	4616	c	(AATA)4aaaagaaagaaaggaacgaaaaaagaaaaagaaaaaaaaaataataaataa(ATT)7	88	20726526	20726613
scaffold_9	4617	p2	(CT)6	12	20730462	20730473
scaffold_9	4618	p6	(AGAGGG)4	24	20730970	20730993
scaffold_9	4619	p2	(TG)8	16	20733144	20733159
scaffold_9	4620	p2	(AC)7	14	20735578	20735591
scaffold_9	4621	p6	(AGAAAA)3	18	20736434	20736451
scaffold_9	4622	p2	(GA)6	12	20748407	20748418
scaffold_9	4623	p5	(TTTAT)4	20	20749864	20749883
scaffold_9	4624	p3	(TTC)5	15	20750159	20750173
scaffold_9	4625	p2	(AC)8	16	20753771	20753786
scaffold_9	4626	p2	(TG)13	26	20755604	20755629
scaffold_9	4627	p2	(AG)7	14	20759308	20759321
scaffold_9	4628	c*	(ATTTA)3(TAA)5*	28	20768425	20768452
scaffold_9	4629	p8	(CAATTCTT)3	24	20771090	20771113
scaffold_9	4630	p2	(CA)6	12	20783386	20783397
scaffold_9	4631	p7	(ACAGTTG)3	21	20790351	20790371
scaffold_9	4632	p2	(TA)6	12	20793104	20793115
scaffold_9	4633	p4	(AAAT)4	16	20795916	20795931
scaffold_9	4634	p5	(AAAAG)3	15	20799448	20799462
scaffold_9	4635	c	(TA)6cacatttttaagtcatgcggtttaagaaagtgaaaaattaagtcactaattatttaaaaatattc(AT)10	97	20800255	20800351
scaffold_9	4636	p2	(AT)15	30	20800843	20800872
scaffold_9	4637	p2	(AT)7	14	20801511	20801524
scaffold_9	4638	p2	(TA)8	16	20802725	20802740
scaffold_9	4639	p2	(TA)30	60	20808203	20808262
scaffold_9	4640	p2	(AT)7	14	20810749	20810762
scaffold_9	4641	p6	(AAAAAT)3	18	20812218	20812235
scaffold_9	4642	p3	(TAA)5	15	20838112	20838126
scaffold_9	4643	p3	(TTA)7	21	20842590	20842610
scaffold_9	4644	p6	(TTCTGA)4	24	20845207	20845230
scaffold_9	4645	c	(TG)12ggattatatatcaaagagtttcaaataaaggtaattactacattggtaagtatat(TA)8(TG)11	117	20850229	20850345
scaffold_9	4646	p8	(TGTTTTCG)3	24	20853306	20853329
scaffold_9	4647	p4	(TAAT)4	16	20853905	20853920
scaffold_9	4648	p4	(TTAA)5	20	20871708	20871727
scaffold_9	4649	c	(AAATTTA)3agtataacttaatgaaactaaagaatatgca(AC)15atatgtgtgttcattaaattcttttttttaataaaagtcaacaa(AAT)10	156	20876867	20877022
scaffold_9	4650	p4	(ATTT)4	16	20877212	20877227
scaffold_9	4651	p2	(CT)6	12	20881120	20881131
scaffold_9	4652	p2	(TG)10	20	20882381	20882400
scaffold_9	4653	p2	(TA)6	12	20883260	20883271
scaffold_9	4654	p3	(TAA)5	15	20889011	20889025
scaffold_9	4655	c*	(AC)10atacatac(ACAT)4acacacac(ACAT)5(AT)9*agtagttcccgcactttaaaatcctgaattgaaaattttctctctttgtctc(TA)7(GA)6	166	20900208	20900373
scaffold_9	4656	c	(TGGAAG)3ccactgctactccttcttcttcacctctcgatctccactctcttcgcaggtgtg(TA)9catgttcatcgccatttttttaattttgtaatttttttatttgtaaaaaatattattgttacttgaacttaattttacttaatgtttg(TA)11	200	20905416	20905615
scaffold_9	4657	p3	(AAT)8	24	20908547	20908570
scaffold_9	4658	p3	(TTA)6	18	20917101	20917118
scaffold_9	4659	c	(ATCGG)3gttaaaaagtcgggtggagt(TCGGA)3	50	20923750	20923799
scaffold_9	4660	p6	(CCCGGA)3	18	20924399	20924416
scaffold_9	4661	c*	(ATAC)4(AC)9*atac(AT)7agtagttcttacactttaaaatcctgaattgaaaaatttctctctttgtctctctc(TA)8(GA)11	144	20936353	20936496
scaffold_9	4662	c	(TGGAAG)3ccactgctactccttcttcttcacctctcgatctccactctcttcgcaggtgtg(TA)9catgttcatcgccatttttttaattttgtaatttttttatttgtaaaaaatattattgttacttgaacttaattttacttaatgtttg(TA)11	200	20941445	20941644
scaffold_9	4663	p6	(TTAATT)3	18	20945101	20945118
scaffold_9	4664	p6	(ATCTTC)3	18	20946709	20946726
scaffold_9	4665	p2	(AT)11	22	20948545	20948566
scaffold_9	4666	p3	(AAT)8	24	20950832	20950855
scaffold_9	4667	p3	(TTA)5	15	20959403	20959417
scaffold_9	4668	p2	(TA)9	18	20964674	20964691
scaffold_9	4669	p3	(TTA)5	15	20968845	20968859
scaffold_9	4670	c	(AC)17atatgtgttcattaaattctttttttaataaagtcaacaa(AAT)8	98	20978784	20978881
scaffold_9	4671	p4	(ATTT)4	16	20979074	20979089
scaffold_9	4672	p4	(TTAA)5	20	20983936	20983955
scaffold_9	4673	p4	(TTTA)5	20	20984626	20984645
scaffold_9	4674	c	(AC)16atatgtgttcattaaattctttttttaataaagtcaacaa(AAT)7	93	21005969	21006061
scaffold_9	4675	p4	(ATTT)4	16	21006254	21006269
scaffold_9	4676	p6	(AGAAAT)3	18	21008783	21008800
scaffold_9	4677	p3	(TTA)6	18	21009200	21009217
scaffold_9	4678	p2	(AT)21	42	21016998	21017039
scaffold_9	4679	p6	(TTAATT)3	18	21023183	21023200
scaffold_9	4680	p2	(TA)17	34	21026555	21026588
scaffold_9	4681	p6	(ATCTTC)3	18	21027607	21027624
scaffold_9	4682	p3	(AAT)5	15	21032119	21032133
scaffold_9	4683	p2	(AT)8	16	21034221	21034236
scaffold_9	4684	p2	(AT)6	12	21034416	21034427
scaffold_9	4685	p3	(AAT)5	15	21037699	21037713
scaffold_9	4686	p4	(ATGC)4	16	21037825	21037840
scaffold_9	4687	p2	(TA)9	18	21038125	21038142
scaffold_9	4688	p2	(AT)25	50	21038400	21038449
scaffold_9	4689	p6	(GAGAGG)3	18	21041342	21041359
scaffold_9	4690	p5	(AAATA)3	15	21047123	21047137
scaffold_9	4691	p3	(ATT)7	21	21050588	21050608
scaffold_9	4692	p2	(AC)6	12	21050771	21050782
scaffold_9	4693	p4	(AATT)4	16	21051356	21051371
scaffold_9	4694	p2	(AG)11	22	21054543	21054564
scaffold_9	4695	p4	(TTTA)4	16	21058452	21058467
scaffold_9	4696	c	(AT)7gtagagagagagtaactttcgcatgatctcttat(TA)13	74	21064534	21064607
scaffold_9	4697	p2	(GT)11	22	21067924	21067945
scaffold_9	4698	p4	(TTAT)5	20	21068160	21068179
scaffold_9	4699	p5	(AAAGA)3	15	21069423	21069437
scaffold_9	4700	p2	(AT)8	16	21070509	21070524
scaffold_9	4701	p6	(CCTAAC)3	18	21072787	21072804
scaffold_9	4702	p2	(TA)8	16	21077007	21077022
scaffold_9	4703	p3	(AAG)5	15	21077257	21077271
scaffold_9	4704	c	(AC)9(AT)11	40	21082823	21082862
scaffold_9	4705	p5	(AAATA)3	15	21093748	21093762
scaffold_9	4706	p6	(ATCCGG)3	18	21096764	21096781
scaffold_9	4707	p5	(TATTT)3	15	21099006	21099020
scaffold_9	4708	p3	(ATT)12	36	21105569	21105604
scaffold_9	4709	p4	(ATTT)5	20	21107481	21107500
scaffold_9	4710	p3	(TAA)8	24	21118556	21118579
scaffold_9	4711	c	(TTG)6ttattattattaacaataattaataataacgtt(TAA)5	66	21118689	21118754
scaffold_9	4712	c	(ATA)5aataataataatgataatattaataaaaataataaataacaataattaataataactaaaataataaagttaataaaatt(TAA)7	116	21118956	21119071
scaffold_9	4713	p3	(TTA)6	18	21119997	21120014
scaffold_9	4714	p2	(TA)8	16	21128774	21128789
scaffold_9	4715	p2	(AC)12	24	21166153	21166176
scaffold_9	4716	p3	(CCG)7	21	21173530	21173550
scaffold_9	4717	p3	(AGG)6	18	21177580	21177597
scaffold_9	4718	p2	(AC)12	24	21178983	21179006
scaffold_9	4719	p4	(TCTT)4	16	21180756	21180771
scaffold_9	4720	p5	(AAAAT)3	15	21184782	21184796
scaffold_9	4721	p7	(GGGAGAG)3	21	21191632	21191652
scaffold_9	4722	p3	(TAT)7	21	21198314	21198334
scaffold_9	4723	p3	(TAT)5	15	21208496	21208510
scaffold_9	4724	p5	(AAAAG)3	15	21208816	21208830
scaffold_9	4725	p2	(AT)7	14	21209503	21209516
scaffold_9	4726	p2	(TC)13	26	21210385	21210410
scaffold_9	4727	p5	(TTAAT)5	25	21210552	21210576
scaffold_9	4728	p3	(AAT)5	15	21210929	21210943
scaffold_9	4729	p4	(ATAA)4	16	21221057	21221072
scaffold_9	4730	p3	(ATG)5	15	21224587	21224601
scaffold_9	4731	p2	(AG)6	12	21233751	21233762
scaffold_9	4732	p2	(TA)7	14	21235071	21235084
scaffold_9	4733	p3	(TTA)5	15	21238995	21239009
scaffold_9	4734	p2	(GT)7	14	21239331	21239344
scaffold_9	4735	p4	(ATTT)4	16	21241051	21241066
scaffold_9	4736	p3	(ATA)10	30	21245956	21245985
scaffold_9	4737	c	(TAA)9attttaataatgataatattaataaaataataataaaaataattaataataactaaaataataaagttaataatttttt(TAA)5atgttaataatgataatattaataaaaataacattaacattaattaataataactaaaataataaagttaataa(AAT)9aaatgttaataatgataatattaataaaaataataataccaataattaataataacaataattaataataactaaaataataaagttataaaatt(TAA)5tagtaataaatgttaataatggtaatattaataaaaataatactaacaataattaataataactaaaataataaagttaataaaatt(TAA)6	437	21251659	21252095
scaffold_9	4738	p2	(AT)13	26	21262886	21262911
scaffold_9	4739	p5	(TTTAT)4	20	21282332	21282351
scaffold_9	4740	p2	(CT)7	14	21292244	21292257
scaffold_9	4741	p7	(AATAAAA)3	21	21294725	21294745
scaffold_9	4742	c	(TA)8ggtttttctatttatataataatttaaagaatatatttcaattcccacaaaaaaaaaatatataaacaaaacaa(TTATT)3	105	21302733	21302837
scaffold_9	4743	p2	(TG)6	12	21304983	21304994
scaffold_9	4744	p5	(ATCCG)3	15	21307979	21307993
scaffold_9	4745	p6	(AAAATA)3	18	21308180	21308197
scaffold_9	4746	p5	(GATCC)3	15	21308821	21308835
scaffold_9	4747	p2	(TC)7	14	21323282	21323295
scaffold_9	4748	p2	(AT)31	62	21326147	21326208
scaffold_9	4749	p3	(ATT)7	21	21327484	21327504
scaffold_9	4750	c	(ATA)7attgcagagtgtatccattattatta(TTG)5	62	21327900	21327961
scaffold_9	4751	c	(ATA)5attgcagagtgtatccattattatta(TTG)5	56	21328266	21328321
scaffold_9	4752	p4	(ATTT)5	20	21329289	21329308
scaffold_9	4753	p5	(GACCC)4	20	21329809	21329828
scaffold_9	4754	c	(TC)6(TA)6(TG)9	42	21345398	21345439
scaffold_9	4755	p4	(TATG)4	16	21346330	21346345
scaffold_9	4756	p3	(ATT)11	33	21356716	21356748
scaffold_9	4757	c	(AAT)11ataattattgcggagtgtatccattatta(TTG)5	77	21357150	21357226
scaffold_9	4758	p4	(AATA)4	16	21357635	21357650
scaffold_9	4759	p2	(CT)7	14	21358346	21358359
scaffold_9	4760	p5	(AAAAT)4	20	21365100	21365119
scaffold_9	4761	p2	(AG)6	12	21366342	21366353
scaffold_9	4762	p3	(CAT)6	18	21372623	21372640
scaffold_9	4763	p2	(TC)8	16	21374174	21374189
scaffold_9	4764	p2	(AT)6	12	21380499	21380510
scaffold_9	4765	p5	(ATAAA)3	15	21388253	21388267
scaffold_9	4766	c	(TTTAT)3ggcaggtttttaccgcctattgttattaaatattaaatatttattttatttag(TATT)4	84	21388719	21388802
scaffold_9	4767	p6	(TTTTAT)4	24	21388928	21388951
scaffold_9	4768	p2	(CA)6	12	21397745	21397756
scaffold_9	4769	p3	(GCG)6	18	21400275	21400292
scaffold_9	4770	p3	(ATT)5	15	21411096	21411110
scaffold_9	4771	p5	(AAAGA)3	15	21423328	21423342
scaffold_9	4772	p2	(TA)6	12	21448885	21448896
scaffold_9	4773	p2	(AC)8	16	21460414	21460429
scaffold_9	4774	p6	(TAAAAA)3	18	21478974	21478991
scaffold_9	4775	p5	(AAAAT)3	15	21487370	21487384
scaffold_9	4776	p2	(AT)6	12	21494898	21494909
scaffold_9	4777	p2	(TC)6	12	21501236	21501247
scaffold_9	4778	p2	(GA)10	20	21502940	21502959
scaffold_9	4779	p3	(TCA)5	15	21503421	21503435
scaffold_9	4780	p5	(GTCGG)3	15	21506824	21506838
scaffold_9	4781	p3	(AGA)5	15	21508050	21508064
scaffold_9	4782	p2	(TA)23	46	21510270	21510315
scaffold_9	4783	p3	(AAT)11	33	21511554	21511586
scaffold_9	4784	p4	(TATT)4	16	21512806	21512821
scaffold_9	4785	p2	(CT)6	12	21518919	21518930
scaffold_9	4786	p2	(GT)8	16	21524514	21524529
scaffold_9	4787	c	(AATTTAT)3aatataattttttttacatcataatttattaataaatttataatttaatatgattaataataaatacttaaagtatataa(AATAT)3	116	21530257	21530372
scaffold_9	4788	c	(GCT)7catccttcacgaaccttcaccgctggaatctcatcccc(GCT)9catccttcacgaaccttcaccgctggaatctcgtctcc(GCT)5	139	21538349	21538487
scaffold_9	4789	p5	(AACCG)3	15	21539988	21540002
scaffold_9	4790	p2	(TG)14	28	21543362	21543389
scaffold_9	4791	p7	(TTGACCG)3	21	21544932	21544952
scaffold_9	4792	p4	(TAAA)4	16	21549474	21549489
scaffold_9	4793	p5	(TTCAT)3	15	21550809	21550823
scaffold_9	4794	p2	(AT)7	14	21592826	21592839
scaffold_9	4795	p2	(AT)17	34	21598755	21598788
scaffold_9	4796	p4	(AAAT)5	20	21599584	21599603
scaffold_9	4797	p6	(ATTTCA)3	18	21600016	21600033
scaffold_9	4798	p2	(TA)9	18	21603062	21603079
scaffold_9	4799	p5	(TTATT)5	25	21604009	21604033
scaffold_9	4800	p2	(TA)6	12	21614385	21614396
scaffold_9	4801	p2	(TA)13	26	21615476	21615501
scaffold_9	4802	p3	(TTC)8	24	21615956	21615979
scaffold_9	4803	p3	(TAT)5	15	21617781	21617795
scaffold_9	4804	p3	(ATC)7	21	21620138	21620158
scaffold_9	4805	c	(CT)24(AT)7	62	21623073	21623134
scaffold_9	4806	p2	(TA)29	58	21623429	21623486
scaffold_9	4807	p6	(TTTTCT)3	18	21624077	21624094
scaffold_9	4808	p3	(ATT)5	15	21625805	21625819
scaffold_9	4809	p6	(GTTGCT)4	24	21634609	21634632
scaffold_9	4810	c	(TCT)5gcatacatgcaggtaagtgtcacatgcatgcccgtatcaataatctgtaattgtagtttacttagccttgatgggaggcaatgt(TGGTGA)3	117	21635148	21635264
scaffold_9	4811	p2	(AT)12	24	21635677	21635700
scaffold_9	4812	p2	(TA)6	12	21635864	21635875
scaffold_9	4813	c	(AAAT)4actataaaaaaaattgaaagagtgacagcatctagggatggcaatatgcgtcaagattcatttg(TTCGA)3	95	21637383	21637477
scaffold_9	4814	p6	(TCGGAA)4	24	21639235	21639258
scaffold_9	4815	p4	(ATTA)4	16	21639976	21639991
scaffold_9	4816	p6	(TTTTAT)3	18	21640815	21640832
scaffold_9	4817	p5	(GTTCG)4	20	21648988	21649007
scaffold_9	4818	p2	(AT)6	12	21649449	21649460
scaffold_9	4819	p6	(AAGAGA)3	18	21658876	21658893
scaffold_9	4820	p6	(AAGAGA)3	18	21663197	21663214
scaffold_9	4821	p3	(AAG)5	15	21677940	21677954
scaffold_9	4822	p5	(TAATT)3	15	21685197	21685211
scaffold_9	4823	p3	(ATA)5	15	21689164	21689178
scaffold_9	4824	p3	(AAT)5	15	21695320	21695334
scaffold_9	4825	p5	(ATAAA)3	15	21706093	21706107
scaffold_9	4826	p4	(TATT)5	20	21706710	21706729
scaffold_9	4827	p5	(TTTAT)4	20	21707018	21707037
scaffold_9	4828	p5	(TTTAT)3	15	21712447	21712461
scaffold_9	4829	p4	(AAAC)4	16	21714787	21714802
scaffold_9	4830	c*	(TCT)5tttattattctctt(TTA)6tttttttgcatatttgtaaaattataaaatgttaagataatgtttagattaggttgtggggtggggataattgacgtatatttttaaatatgtgtgttgt(TTTTCTC)3(TCTTT)3*	181	21714989	21715169
scaffold_9	4831	p5	(ATAAA)3	15	21717441	21717455
scaffold_9	4832	p3	(ATT)5	15	21727045	21727059
scaffold_9	4833	p4	(TAAT)4	16	21735565	21735580
scaffold_9	4834	p3	(TAA)5	15	21735740	21735754
scaffold_9	4835	p2	(TA)8	16	21739029	21739044
scaffold_9	4836	p3	(AGA)8	24	21745273	21745296
scaffold_9	4837	p2	(AT)9	18	21752775	21752792
scaffold_9	4838	p6	(TCATCC)3	18	21759815	21759832
scaffold_9	4839	p4	(TTTA)5	20	21760522	21760541
scaffold_9	4840	c*	(TAAA)5(AAATA)3*	28	21763774	21763801
scaffold_9	4841	c	(AAAT)5t(GA)6	33	21764042	21764074
scaffold_9	4842	p2	(TA)6	12	21768741	21768752
scaffold_9	4843	p2	(GA)6	12	21772141	21772152
scaffold_9	4844	c	(AAG)5gtttttttcttc(TCTTTT)3ctcttctctcttttctctcca(TC)10ttttcttttcttctttgtctttttttttccccttagccgatctctgtctt(TC)9	154	21781641	21781794
scaffold_9	4845	c*	(AAATA)4(AAAATAAA)4*	46	21782194	21782239
scaffold_9	4846	p4	(TTTC)4	16	21782477	21782492
scaffold_9	4847	p5	(TTTTA)3	15	21783147	21783161
scaffold_9	4848	p4	(ATTT)4	16	21783684	21783699
scaffold_9	4849	p5	(AAATA)3	15	21793236	21793250
scaffold_9	4850	p5	(TTTCT)3	15	21793518	21793532
scaffold_9	4851	p5	(TTTTC)3	15	21795488	21795502
scaffold_9	4852	p6	(AAAAAC)4	24	21811641	21811664
scaffold_9	4853	p8	(CAGCAATT)3	24	21822297	21822320
scaffold_9	4854	c*	(GT)7(GTGTG)3*	25	21834867	21834891
scaffold_9	4855	p8	(CATAACAT)3	24	21862634	21862657
scaffold_9	4856	p2	(TC)10	20	21864613	21864632
scaffold_9	4857	p5	(ATCAA)3	15	21865121	21865135
scaffold_9	4858	p5	(TTTTC)4	20	21866180	21866199
scaffold_9	4859	p4	(ATTA)4	16	21866680	21866695
scaffold_9	4860	p5	(ATTTT)3	15	21871830	21871844
scaffold_9	4861	p2	(AT)7	14	21872051	21872064
scaffold_9	4862	p5	(TATAT)3	15	21875033	21875047
scaffold_9	4863	p6	(CAAAAG)3	18	21876567	21876584
scaffold_9	4864	p4	(TTAT)6	24	21883217	21883240
scaffold_9	4865	c	(TAA)6(TTA)5	33	21891561	21891593
scaffold_9	4866	c	(TAA)9atgttaataatgataatgctaataaaaataatattaacagtaattaataataactaaaataataaagttaataaatt(TAA)8atgttaatattaataaaaataatattagcagtaattaataataactaaaataataaagttaataaaatataatt(ATA)5	217	21892133	21892349
scaffold_9	4867	p2	(GA)10	20	21892905	21892924
scaffold_9	4868	p2	(TA)6	12	21894506	21894517
scaffold_9	4869	p4	(TTAT)4	16	21900372	21900387
scaffold_9	4870	p6	(ATCAAA)3	18	21906888	21906905
scaffold_9	4871	p6	(ATCAGA)3	18	21924587	21924604
scaffold_9	4872	p2	(AT)8	16	21932261	21932276
scaffold_9	4873	p3	(ATT)5	15	21935257	21935271
scaffold_9	4874	p3	(ATT)6	18	21941796	21941813
scaffold_9	4875	p2	(AT)25	50	21945110	21945159
scaffold_9	4876	p2	(AT)6	12	21955566	21955577
scaffold_9	4877	p3	(GGA)6	18	21964670	21964687
scaffold_9	4878	c	(TA)6catatatataat(AAATG)3	39	21965046	21965084
scaffold_9	4879	p4	(TACA)5	20	21969858	21969877
scaffold_9	4880	p2	(AG)7	14	21971571	21971584
scaffold_9	4881	p2	(CT)13	26	21975480	21975505
scaffold_9	4882	p2	(TG)6	12	21975948	21975959
scaffold_9	4883	p5	(CTCAA)3	15	21984600	21984614
scaffold_9	4884	p5	(TGGGG)3	15	21987947	21987961
scaffold_9	4885	p2	(AC)10	20	21993990	21994009
scaffold_9	4886	p2	(GC)7	14	22009606	22009619
scaffold_9	4887	p3	(TTA)6	18	22013326	22013343
scaffold_9	4888	p3	(TAA)5	15	22023046	22023060
scaffold_9	4889	p5	(TTATT)4	20	22027847	22027866
scaffold_9	4890	p2	(AT)11	22	22039097	22039118
scaffold_9	4891	p5	(ATATC)3	15	22039530	22039544
scaffold_9	4892	p6	(TTAATT)3	18	22046571	22046588
scaffold_9	4893	p5	(TTATT)3	15	22046893	22046907
scaffold_9	4894	p5	(TTTAT)3	15	22047209	22047223
scaffold_9	4895	p5	(TTATT)3	15	22058656	22058670
scaffold_9	4896	p5	(ATTTT)3	15	22058891	22058905
scaffold_9	4897	p5	(TTATT)3	15	22075150	22075164
scaffold_9	4898	c	(GGGTT)3gataaaataaatgggttaggttgttaaattcccaacccgcactatttgcaggttgggttgggttaaaatttttt(AACCC)3	104	22087859	22087962
scaffold_9	4899	p2	(AT)11	22	22096682	22096703
scaffold_9	4900	c	(AT)9(AG)13	44	22096919	22096962
scaffold_9	4901	p3	(AAC)5	15	22097704	22097718
scaffold_9	4902	p5	(CTAGC)4	20	22101226	22101245
scaffold_9	4903	p2	(TA)8	16	22104732	22104747
scaffold_9	4904	p3	(AAT)6	18	22107433	22107450
scaffold_9	4905	p2	(CT)7	14	22125985	22125998
scaffold_9	4906	p2	(CA)9	18	22128368	22128385
scaffold_9	4907	p2	(TG)9	18	22140525	22140542
scaffold_9	4908	p3	(AAT)6	18	22141799	22141816
scaffold_9	4909	p5	(TTATT)3	15	22142999	22143013
scaffold_9	4910	p2	(TA)8	16	22144709	22144724
scaffold_9	4911	p3	(AGC)5	15	22158041	22158055
scaffold_9	4912	p2	(AC)7	14	22160869	22160882
scaffold_9	4913	p3	(TTA)6	18	22163206	22163223
scaffold_9	4914	p5	(TTTTG)3	15	22165232	22165246
scaffold_9	4915	p5	(AAAAT)3	15	22166257	22166271
scaffold_9	4916	p3	(TTA)6	18	22167681	22167698
scaffold_9	4917	p2	(AC)9	18	22169859	22169876
scaffold_9	4918	p5	(TTATT)3	15	22193119	22193133
scaffold_9	4919	p5	(ATTTT)3	15	22193871	22193885
scaffold_9	4920	p2	(TA)7	14	22195379	22195392
scaffold_9	4921	c	(TTG)8(TTA)12	60	22197233	22197292
scaffold_9	4922	p3	(AAT)6	18	22199576	22199593
scaffold_9	4923	p5	(AAGTG)3	15	22200029	22200043
scaffold_9	4924	p3	(GAT)5	15	22200481	22200495
scaffold_9	4925	p5	(GAGCT)4	20	22203940	22203959
scaffold_9	4926	c	(AC)8tgtc(TA)8gaca(GT)7	54	22207144	22207197
scaffold_9	4927	p3	(CTC)5	15	22218494	22218508
scaffold_9	4928	p5	(AATTA)3	15	22218974	22218988
scaffold_9	4929	c	(TTA)5atagcaacaacaataaatttttct(TAA)7	60	22221881	22221940
scaffold_9	4930	c	(TAA)9tagtaataataatg(ATA)7	62	22232308	22232369
scaffold_9	4931	p5	(TTTAT)3	15	22241146	22241160
scaffold_9	4932	p2	(CT)6	12	22246632	22246643
scaffold_9	4933	p5	(GTTTT)3	15	22274718	22274732
scaffold_9	4934	p5	(AAGAA)3	15	22277182	22277196
scaffold_9	4935	p5	(TTGCT)3	15	22284384	22284398
scaffold_9	4936	p7	(TTTTTTA)3	21	22284677	22284697
scaffold_9	4937	p4	(AAAT)4	16	22291390	22291405
scaffold_9	4938	c	(ATG)6(ATT)7	39	22292981	22293019
scaffold_9	4939	p3	(AAG)13	39	22293311	22293349
scaffold_9	4940	p6	(GCGGTG)5	30	22322738	22322767
scaffold_9	4941	c	(AAAT)4aaaataaagggaacaaga(AAGAAT)3	52	22331821	22331872
scaffold_9	4942	p4	(ATTA)4	16	22335280	22335295
scaffold_9	4943	p6	(AACAAA)3	18	22357142	22357159
scaffold_9	4944	p4	(ATAA)6	24	22357401	22357424
scaffold_9	4945	p4	(TATT)4	16	22363343	22363358
scaffold_9	4946	p6	(TTAATT)3	18	22375269	22375286
scaffold_9	4947	p5	(TTTAT)3	15	22375589	22375603
scaffold_9	4948	p4	(TAAT)4	16	22375928	22375943
scaffold_9	4949	p6	(TTTTCT)3	18	22385143	22385160
scaffold_9	4950	p7	(AAAAAAG)3	21	22389969	22389989
scaffold_9	4951	p2	(TA)8	16	22393604	22393619
scaffold_9	4952	p5	(AAAAT)3	15	22394134	22394148
scaffold_9	4953	p3	(ATT)6	18	22395534	22395551
scaffold_9	4954	p2	(TA)12	24	22397444	22397467
scaffold_9	4955	c	(TGTTAT)3tattcttattctatgatcattaataacaatattttttagatg(ATA)19	117	22398531	22398647
scaffold_9	4956	p6	(TTTTCT)3	18	22401992	22402009
scaffold_9	4957	p5	(AATAA)3	15	22410813	22410827
scaffold_9	4958	p5	(TTTAT)3	15	22412731	22412745
scaffold_9	4959	p3	(TAA)8	24	22420499	22420522
scaffold_9	4960	c	(AGCCC)3ggcccacgtacgtgtcgtgccgagctgtgcccttgccgtgctatgtgccgcctggcctgttggccaactttaattgtataacacc(TAA)6	118	22421229	22421346
scaffold_9	4961	p2	(CT)8	16	22430670	22430685
scaffold_9	4962	p5	(TTGTT)3	15	22439845	22439859
scaffold_9	4963	p5	(TTTAA)3	15	22463499	22463513
scaffold_9	4964	p5	(AAAAT)4	20	22478632	22478651
scaffold_9	4965	p4	(AAAT)4	16	22479784	22479799
scaffold_9	4966	p4	(TATT)4	16	22482564	22482579
scaffold_9	4967	p3	(TCT)5	15	22490720	22490734
scaffold_9	4968	p5	(TCTTT)3	15	22490868	22490882
scaffold_9	4969	c*	(TTTA)5(ATC)5*	34	22500400	22500433
scaffold_9	4970	p3	(TAT)5	15	22502582	22502596
scaffold_9	4971	p5	(AATAT)3	15	22507388	22507402
scaffold_9	4972	p3	(TAT)7	21	22508675	22508695
scaffold_9	4973	p6	(CACAAA)3	18	22510482	22510499
scaffold_9	4974	p5	(AAAGA)3	15	22515632	22515646
scaffold_9	4975	p6	(TTTTTG)3	18	22515997	22516014
scaffold_9	4976	c	(ATTT)4gttatttgtggtctaagtaaaaagacacttttatttctactatctcttcataaataattaatttattaactaat(ATAAA)3	105	22543963	22544067
scaffold_9	4977	p3	(ATT)7	21	22545284	22545304
scaffold_9	4978	p3	(TTC)5	15	22569231	22569245
scaffold_9	4979	p3	(GAA)5	15	22570095	22570109
scaffold_9	4980	p2	(CT)6	12	22573386	22573397
scaffold_9	4981	p2	(TA)8	16	22580712	22580727
scaffold_9	4982	p2	(AT)12	24	22584316	22584339
scaffold_9	4983	p4	(TATG)14	56	22585188	22585243
scaffold_9	4984	p2	(AC)6	12	22585721	22585732
scaffold_9	4985	p6	(TTTCTT)3	18	22590412	22590429
scaffold_9	4986	p3	(ATT)5	15	22591044	22591058
scaffold_9	4987	p4	(ATTA)4	16	22591325	22591340
scaffold_9	4988	p3	(TAA)5	15	22591453	22591467
scaffold_9	4989	p4	(ATTA)4	16	22591732	22591747
scaffold_9	4990	p3	(AAT)5	15	22592337	22592351
scaffold_9	4991	c	(CTT)5gttgtctcg(GAAAA)3	39	22594028	22594066
scaffold_9	4992	c*	(CT)6(CTCG)4*ctcttttcctcattttcactgtgagaaaaaagttcatttgtctgctg(TA)10	93	22595860	22595952
scaffold_9	4993	c	(TAA)5(TTA)8	39	22603257	22603295
scaffold_9	4994	p3	(TTA)6	18	22605109	22605126
scaffold_9	4995	p3	(TAA)21	63	22606358	22606420
scaffold_9	4996	p3	(ATC)6	18	22609644	22609661
scaffold_9	4997	p5	(AAAAG)3	15	22611204	22611218
scaffold_9	4998	p2	(AT)6	12	22612368	22612379
scaffold_9	4999	p4	(AATA)4	16	22615487	22615502
scaffold_9	5000	p5	(AAAGA)3	15	22618150	22618164
scaffold_9	5001	c	(CT)11cactca(CT)8caaaatagccaacaccacaacacacacaacaactatccatcgaagaagcgaa(TC)6tgccctcaaaaacaatacagtaaccatcatatatcatcctttgagcaacaaaaccaaaagcctctcaaatgaaaaattctatctc(TTA)5	208	22620068	22620275
scaffold_9	5002	p3	(TCA)6	18	22622275	22622292
scaffold_9	5003	p2	(TA)8	16	22622449	22622464
scaffold_9	5004	p5	(TTATT)3	15	22641088	22641102
scaffold_9	5005	p5	(ATTAA)3	15	22641396	22641410
scaffold_9	5006	p5	(TCTTC)3	15	22645881	22645895
scaffold_9	5007	p7	(AATAAAA)3	21	22646089	22646109
scaffold_9	5008	p5	(TTTCT)3	15	22651242	22651256
scaffold_9	5009	p5	(ATTTT)4	20	22651877	22651896
scaffold_9	5010	p5	(ATTTT)3	15	22659814	22659828
scaffold_9	5011	p5	(TATTT)3	15	22660431	22660445
scaffold_9	5012	p6	(AAAAAT)3	18	22661422	22661439
scaffold_9	5013	p4	(TTTC)5	20	22661639	22661658
scaffold_9	5014	p6	(TAATTT)3	18	22670662	22670679
scaffold_9	5015	p3	(AAT)5	15	22671098	22671112
scaffold_9	5016	p5	(ATAAA)3	15	22671307	22671321
scaffold_9	5017	p2	(AC)10	20	22672125	22672144
scaffold_9	5018	p2	(TC)9	18	22679858	22679875
scaffold_9	5019	p3	(AAT)8	24	22681723	22681746
scaffold_9	5020	p2	(AG)8	16	22684840	22684855
scaffold_9	5021	p5	(AAATA)3	15	22686379	22686393
scaffold_9	5022	p6	(GGTGAT)6	36	22686921	22686956
scaffold_9	5023	p3	(GCT)5	15	22687323	22687337
scaffold_9	5024	p5	(TATAT)3	15	22687676	22687690
scaffold_9	5025	p2	(AT)8	16	22697535	22697550
scaffold_9	5026	p2	(CT)11	22	22697971	22697992
scaffold_9	5027	c	(TCTTT)4tttttttagcctggtcgtcttccctaggcttattctatctcttcacttttcttctttttctttctttcttctct(TTTC)4	110	22702166	22702275
scaffold_9	5028	p6	(TTTTCT)3	18	22702556	22702573
scaffold_9	5029	p2	(GT)6	12	22707659	22707670
scaffold_9	5030	p6	(TGTTCT)3	18	22715415	22715432
scaffold_9	5031	p4	(TAAA)4	16	22722852	22722867
scaffold_9	5032	p2	(TA)15	30	22723639	22723668
scaffold_9	5033	p5	(AACAT)3	15	22735154	22735168
scaffold_9	5034	p3	(AAT)7	21	22739590	22739610
scaffold_9	5035	p2	(TA)10	20	22739864	22739883
scaffold_9	5036	p4	(CAAT)4	16	22766319	22766334
scaffold_9	5037	p2	(AT)10	20	22772143	22772162
scaffold_9	5038	p5	(TAAAT)3	15	22809749	22809763
scaffold_9	5039	p2	(GT)6	12	22811179	22811190
scaffold_9	5040	p2	(TC)7	14	22814763	22814776
scaffold_9	5041	c	(AC)8(AT)7	30	22836201	22836230
scaffold_9	5042	c	(TAA)6ataaatataaattgttagtttaatacaacattacataatttaat(TTTTA)3ttttcacattataatagtttatataaattaataaattatttatttattattcaata(ATATT)3	148	22838408	22838555
scaffold_9	5043	p5	(AATAT)3	15	22838687	22838701
scaffold_9	5044	c	(CCGAC)4cctatttaaaaaaaaattacacaagtta(AC)6	60	22841786	22841845
scaffold_9	5045	p2	(CT)7	14	22843366	22843379
scaffold_9	5046	c	(AT)8g(GT)7(AC)9	49	22851867	22851915
scaffold_9	5047	p2	(AT)20	40	22861086	22861125
scaffold_9	5048	p3	(AAT)6	18	22876031	22876048
scaffold_9	5049	p4	(ATTT)4	16	22879116	22879131
scaffold_9	5050	c	(AT)12gtatgtatatatatgtgtgtgtatatatgtgtgtatatacatatg(TA)8	85	22885524	22885608
scaffold_9	5051	p5	(AAAGG)3	15	22891954	22891968
scaffold_9	5052	p7	(TTCAAAA)3	21	22892757	22892777
scaffold_9	5053	p5	(AAGAA)3	15	22904701	22904715
scaffold_9	5054	c	(TTCTT)3ttattaatattaa(TATTT)3	43	22904830	22904872
scaffold_9	5055	p5	(CTCTT)3	15	22915628	22915642
scaffold_9	5056	p4	(TTTA)4	16	22928495	22928510
scaffold_9	5057	p5	(TTATG)3	15	22929428	22929442
scaffold_9	5058	p2	(AT)10	20	22934902	22934921
scaffold_9	5059	p2	(AT)7	14	22952047	22952060
scaffold_9	5060	p5	(AATAA)3	15	22957409	22957423
scaffold_9	5061	p4	(TTTA)4	16	22958883	22958898
scaffold_9	5062	p5	(TTTCT)3	15	22966012	22966026
scaffold_9	5063	p2	(AC)6	12	22973950	22973961
scaffold_9	5064	p5	(ATTTA)3	15	22975378	22975392
scaffold_9	5065	c	(AC)7(AT)9	32	22989560	22989591
scaffold_9	5066	c	(TAA)5caaataaatataaatttttagtttaatacaaaattatataatttaat(TTTTA)3tttttacattataataatttatataaattaataaatttattatttattatttaata(ATATT)3	148	22991747	22991894
scaffold_9	5067	p5	(AATAT)3	15	22992024	22992038
scaffold_9	5068	p2	(AC)6	12	22995578	22995589
scaffold_9	5069	p2	(AT)8	16	22998172	22998187
scaffold_9	5070	p5	(TCTCT)3	15	22998588	22998602
scaffold_9	5071	p2	(TA)8	16	23006171	23006186
scaffold_9	5072	c	(TA)23ttataaaaaaag(AAAAT)3aattaataat(AAAAG)3	98	23013377	23013474
scaffold_9	5073	p2	(CA)6	12	23029194	23029205
scaffold_9	5074	p5	(ATAAA)3	15	23031184	23031198
scaffold_9	5075	c	(AATAAAA)3aagaacaaaaggcaattatgatttggttgcttgtgatggtcaggaggccatcacgcctcctgggcatcacaccttgcaatatgtatatataatata(AAAAT)3	132	23031743	23031874
scaffold_9	5076	p2	(CT)6	12	23034987	23034998
scaffold_9	5077	p5	(AAATT)3	15	23036558	23036572
scaffold_9	5078	p2	(TC)7	14	23036697	23036710
scaffold_9	5079	c	(AAATA)3(ATTTA)3	30	23038311	23038340
scaffold_9	5080	p3	(TAA)5	15	23047763	23047777
scaffold_9	5081	p5	(ATTTC)3	15	23049758	23049772
scaffold_9	5082	p4	(ATAA)4	16	23070421	23070436
scaffold_9	5083	p4	(AAAT)4	16	23076200	23076215
scaffold_9	5084	c	(TATAAT)3cgcaatagcaatattctaattattttatttattctaatgattataattaataacattatcagaataaaacttattatgatgatgata(ATT)6	123	23082660	23082782
scaffold_9	5085	p5	(ATTTT)3	15	23082981	23082995
scaffold_9	5086	p5	(AAATA)4	20	23083223	23083242
scaffold_9	5087	p2	(GA)6	12	23083829	23083840
scaffold_9	5088	p6	(AAATAA)3	18	23084543	23084560
scaffold_9	5089	p8	(AAAAAAAT)3	24	23088937	23088960
scaffold_9	5090	p6	(TTTTTC)3	18	23089575	23089592
scaffold_9	5091	p4	(AAAT)4	16	23091169	23091184
scaffold_9	5092	c*	(AAT)8aaatatataataaca(ATAATG)3(ATA)10(ATT)14(TTAC)7*	155	23102893	23103047
scaffold_9	5093	p5	(CTTTT)3	15	23107057	23107071
scaffold_9	5094	p2	(AG)6	12	23108716	23108727
scaffold_9	5095	p2	(AT)6	12	23118706	23118717
scaffold_9	5096	p5	(GGATT)3	15	23123007	23123021
scaffold_9	5097	p3	(TTA)6	18	23123137	23123154
scaffold_9	5098	p3	(TTA)6	18	23133528	23133545
scaffold_9	5099	p2	(AT)8	16	23133766	23133781
scaffold_9	5100	p5	(ATCTA)3	15	23136343	23136357
scaffold_9	5101	p5	(TCCCC)4	20	23136814	23136833
scaffold_9	5102	p4	(TTAG)4	16	23137220	23137235
scaffold_9	5103	p4	(ATAA)5	20	23141846	23141865
scaffold_9	5104	c	(TTG)5(TTA)5	30	23150083	23150112
scaffold_9	5105	c	(TTA)6aattttattaactttattattttagttactattaattattgttattattatttttattaatattatcattattaacatt(TTA)6aattttattaactttattattttagttactattaattattgttttattatttttattaatattatcattattaacat(TTA)7ttttaattcatatcatttttataataatatttatacatgtatctagataatgaaaattac(ATT)5	288	23150293	23150580
scaffold_9	5106	p4	(TATG)6	24	23157535	23157558
scaffold_9	5107	p4	(AAAG)4	16	23161184	23161199
scaffold_9	5108	p2	(TC)6	12	23161552	23161563
scaffold_9	5109	p6	(AAAAAG)3	18	23168647	23168664
scaffold_9	5110	c	(AACCG)3aaacgaaatatttcgtttcggttctaaatttcggttcggtttgt(TTTGG)3	74	23183132	23183205
scaffold_9	5111	p3	(ATT)8	24	23206873	23206896
scaffold_9	5112	p2	(AT)9	18	23208598	23208615
scaffold_9	5113	c	(TG)8tataaaagaattaatgttccatggttaaacaatttgaccaatctctg(ATTT)4ttcgtttatgctttctttattcagttcaacttgtatttaataaattacttg(TTAT)4	146	23208874	23209019
scaffold_9	5114	p3	(TAA)12	36	23210433	23210468
scaffold_9	5115	p6	(TGATGG)3	18	23210773	23210790
scaffold_9	5116	p2	(CT)6	12	23210989	23211000
scaffold_9	5117	c	(AG)7tgggggggaag(GA)9	43	23222460	23222502
scaffold_9	5118	p2	(AC)7	14	23223153	23223166
scaffold_9	5119	p3	(CTT)5	15	23224013	23224027
scaffold_9	5120	p2	(TG)6	12	23224419	23224430
scaffold_9	5121	p2	(CT)7	14	23227528	23227541
scaffold_9	5122	p4	(TTGG)5	20	23227883	23227902
scaffold_9	5123	p2	(TA)9	18	23228406	23228423
scaffold_9	5124	p3	(ATT)6	18	23229148	23229165
[truncated: 2,583 more rows]
