# Supplementary material for: Development and Characterization of Genomic and Expressed SSRs in Citrus by Genome-Wide Analysis
Source: PLoS One. 2013 Oct 28;8(10):e75149. doi: 10.1371/journal.pone.0075149 (PMC3810390; doi:10.1371/journal.pone.0075149)
Supplement: Table S2 — List of transcript-SSR markers along with their motifs and location in transcript. (XLS) [file pone.0075149.s002.xls]

## Sheet: Sheet1
ID	SSR nr.	SSR type	SSR	size	start	end
Ciclev10000007m	1	p2	(CT)9	18	122	139
Ciclev10000009m	1	p2	(AG)6	12	813	824
Ciclev10000014m	1	p2	(GA)9	18	1	18
Ciclev10000015m	1	p2	(TC)6	12	94	105
Ciclev10000016m	1	p5	(GAATA)3	15	5804	5818
Ciclev10000023m	1	c	(CT)9cgg(CT)6	33	14	46
Ciclev10000061m	1	c	(CT)9cgg(CT)6	33	14	46
Ciclev10000027m	1	p5	(AAAAC)6	30	67	96
Ciclev10000032m	1	p5	(AAAAC)6	30	67	96
Ciclev10000030m	1	p2	(GA)8	16	57	72
Ciclev10000031m	1	p2	(GA)8	16	57	72
Ciclev10000099m	1	p2	(GA)8	16	57	72
Ciclev10000101m	1	p2	(GA)8	16	57	72
Ciclev10000033m	1	p2	(GA)7	14	3887	3900
Ciclev10000034m	1	p3	(GAT)6	18	361	378
Ciclev10000034m	2	p3	(TGA)6	18	558	575
Ciclev10000034m	3	p3	(AAG)5	15	1180	1194
Ciclev10000034m	4	p3	(GAT)5	15	2077	2091
Ciclev10000043m	1	p2	(AG)6	12	5732	5743
Ciclev10000040m	1	p2	(AG)6	12	5584	5595
Ciclev10000042m	1	p2	(AG)6	12	5726	5737
Ciclev10000044m	1	p2	(AG)6	12	5711	5722
Ciclev10000053m	1	p4	(TTTA)4	16	3994	4009
Ciclev10000057m	1	p2	(AG)6	12	5678	5689
Ciclev10000048m	1	p5	(TCTAT)3	15	65	79
Ciclev10000050m	1	p5	(TCTAT)3	15	65	79
Ciclev10000049m	1	p5	(TCTAT)3	15	65	79
Ciclev10000051m	1	p5	(TCTAT)3	15	65	79
Ciclev10000052m	1	c	(CCA)6gcagcaggtcctaattcttctaaagcccttttgtcagccccgccacacccctctcctacctctagatctagtcaaccatcttttcat(CCACCG)3	123	1960	2082
Ciclev10000058m	1	c	(CCA)6gcagcaggtcctaattcttctaaagcccttttgtcagccccgccacacccctctcctacctctagatctagtcaaccatcttttcat(CCACCG)3	123	1960	2082
Ciclev10000055m	1	p3	(GGA)5	15	3618	3632
Ciclev10000060m	1	p4	(TATT)4	16	3758	3773
Ciclev10000063m	1	p3	(AGC)7	21	4094	4114
Ciclev10000064m	1	p3	(AGC)7	21	4061	4081
Ciclev10000070m	1	p3	(CAA)5	15	3383	3397
Ciclev10000070m	2	p3	(CAC)5	15	3607	3621
Ciclev10000072m	1	p2	(AT)6	12	3835	3846
Ciclev10000082m	1	p3	(CTT)5	15	109	123
Ciclev10000164m	1	p3	(CTT)5	15	109	123
Ciclev10000084m	1	p2	(TC)6	12	6	17
Ciclev10000084m	2	p6	(TGCAAA)3	18	924	941
Ciclev10000100m	1	p6	(GACGAT)4	24	78	101
Ciclev10000100m	2	p6	(TAATTA)3	18	300	317
Ciclev10000118m	1	p5	(AAAAT)3	15	90	104
Ciclev10000127m	1	p3	(CCA)6	18	121	138
Ciclev10000133m	1	p3	(GAA)5	15	23	37
Ciclev10000174m	1	p5	(TTTTG)3	15	2990	3004
Ciclev10000175m	1	p3	(TTC)5	15	78	92
Ciclev10000178m	1	p5	(ACACC)3	15	142	156
Ciclev10000181m	1	p5	(ACACC)3	15	142	156
Ciclev10000280m	1	p5	(ACACC)3	15	142	156
Ciclev10000280m	2	p2	(TA)7	14	3125	3138
Ciclev10000180m	1	c	(CATTCG)3catttgcgcttgtcttcagattcggatttggatactgac(TCGGGT)3	75	916	990
Ciclev10000184m	1	p3	(CAG)6	18	1205	1222
Ciclev10000184m	2	c	(CAG)14caa(CAG)5	60	1361	1420
Ciclev10000185m	1	p3	(GAA)5	15	162	176
Ciclev10000185m	2	p2	(TA)8	16	316	331
Ciclev10000185m	3	p3	(CAG)6	18	1340	1357
Ciclev10000185m	4	c	(CAG)14caa(CAG)5	60	1496	1555
Ciclev10000191m	1	p3	(GAA)5	15	724	738
Ciclev10000192m	1	p4	(GTGC)4	16	272	287
Ciclev10000242m	1	p4	(GTGC)4	16	272	287
Ciclev10000198m	1	p10	(GGCAAAGTTA)3	30	2973	3002
Ciclev10000205m	1	p6	(ACGAAG)3	18	143	160
Ciclev10000205m	2	p6	(ATGTGA)3	18	437	454
Ciclev10000208m	1	p3	(GTC)6	18	271	288
Ciclev10000213m	1	p6	(CCTCCA)3	18	314	331
Ciclev10000270m	1	p2	(TC)12	24	2854	2877
Ciclev10000227m	1	p5	(TTCTT)4	20	2785	2804
Ciclev10000238m	1	p3	(AGA)5	15	64	78
Ciclev10000261m	1	p3	(AGA)5	15	64	78
Ciclev10000390m	1	p3	(AGA)5	15	64	78
Ciclev10000423m	1	p3	(AGA)5	15	64	78
Ciclev10000251m	1	p6	(GAGGAA)3	18	1132	1149
Ciclev10000256m	1	p2	(TG)8	16	2701	2716
Ciclev10000272m	1	p2	(TG)8	16	2641	2656
Ciclev10000374m	1	p2	(TG)8	16	2607	2622
Ciclev10000406m	1	p2	(TG)8	16	2637	2652
Ciclev10000257m	1	p6	(TCTTCG)3	18	305	322
Ciclev10000278m	1	p6	(TCTTCG)3	18	305	322
Ciclev10000381m	1	p6	(TCTTCG)3	18	305	322
Ciclev10000263m	1	p3	(CAG)6	18	329	346
Ciclev10000263m	2	p6	(ATAGAG)3	18	1965	1982
Ciclev10000286m	1	p6	(GAAGAT)3	18	1061	1078
Ciclev10000286m	2	p3	(GAT)7	21	1334	1354
Ciclev10000290m	1	p3	(AAT)8	24	13	36
Ciclev10000399m	1	p3	(AAT)8	24	13	36
Ciclev10000398m	1	p3	(AAT)8	24	13	36
Ciclev10000296m	1	p6	(AAAGTG)4	24	1093	1116
Ciclev10000301m	1	p4	(TTCT)6	24	2	25
Ciclev10000306m	1	p2	(GA)6	12	855	866
Ciclev10000310m	1	p3	(CCG)7	21	102	122
Ciclev10000308m	1	p2	(TG)9	18	311	328
Ciclev10000687m	1	p2	(TG)9	18	311	328
Ciclev10000316m	1	p2	(TA)6	12	3445	3456
Ciclev10000330m	1	p7	(GTCTGCC)7	49	51	99
Ciclev10000388m	1	p7	(GTCTGCC)7	49	51	99
Ciclev10000331m	1	p6	(GATGAG)4	24	2110	2133
Ciclev10000337m	1	p6	(CATCAA)5	30	124	153
Ciclev10000343m	1	p2	(TC)6	12	64	75
Ciclev10000349m	1	p3	(CTT)7	21	73	93
Ciclev10000349m	2	p6	(AGAAGC)3	18	383	400
Ciclev10000350m	1	p3	(CTT)7	21	73	93
Ciclev10000350m	2	p6	(AGAAGC)3	18	380	397
Ciclev10000361m	1	p7	(TTGTTTA)3	21	3081	3101
Ciclev10000363m	1	p4	(AATA)4	16	2705	2720
Ciclev10000365m	1	p8	(TTATTGAT)3	24	2462	2485
Ciclev10000418m	1	p6	(TAACGG)3	18	182	199
Ciclev10000422m	1	p5	(AAGCC)3	15	2529	2543
Ciclev10000433m	1	c	(AC)10c(CA)6cc(CA)7	49	122	170
Ciclev10000437m	1	p4	(TGCC)5	20	59	78
Ciclev10000437m	2	p3	(AAG)7	21	2182	2202
Ciclev10000437m	3	p5	(ATTTC)3	15	2626	2640
Ciclev10000438m	1	p5	(ATCAA)3	15	2043	2057
Ciclev10000444m	1	p3	(GGT)5	15	2371	2385
Ciclev10000441m	1	p3	(GGT)5	15	2371	2385
Ciclev10000449m	1	p3	(GAA)5	15	376	390
Ciclev10000451m	1	p3	(GAA)5	15	376	390
Ciclev10000454m	1	p3	(AGC)5	15	532	546
Ciclev10000454m	2	p3	(AGA)6	18	924	941
Ciclev10000466m	1	p5	(CCATA)3	15	201	215
Ciclev10000481m	1	p3	(GAC)7	21	301	321
Ciclev10000490m	1	p6	(GCAGCG)3	18	323	340
Ciclev10000501m	1	p6	(GCAGCG)3	18	323	340
Ciclev10000805m	1	p6	(GCAGCG)3	18	323	340
Ciclev10000491m	1	p4	(ATGA)5	20	2786	2805
Ciclev10000494m	1	p4	(TTTG)4	16	26	41
Ciclev10000505m	1	p2	(AT)6	12	2322	2333
Ciclev10000512m	1	p2	(AT)6	12	2316	2327
Ciclev10001040m	1	p2	(AT)6	12	2708	2719
Ciclev10001036m	1	p2	(AT)6	12	2622	2633
Ciclev10000511m	1	p7	(TTTTCTT)3	21	2151	2171
Ciclev10000513m	1	p5	(CTGAG)4	20	168	187
Ciclev10000569m	1	p5	(CTGAG)4	20	168	187
Ciclev10000515m	1	p3	(TCT)7	21	142	162
Ciclev10000549m	1	p2	(GT)7	14	229	242
Ciclev10000665m	1	p2	(GT)7	14	229	242
Ciclev10000551m	1	p3	(ATG)5	15	1390	1404
Ciclev10000552m	1	p2	(AT)24	48	2408	2455
Ciclev10000564m	1	p3	(CAG)5	15	59	73
Ciclev10000564m	2	p2	(TC)7	14	211	224
Ciclev10000564m	3	p3	(TTG)5	15	3061	3075
Ciclev10000566m	1	c	(TTCAAA)3gtaaacggcgacgtttagaaaacctcaccggagctggagcta(CCCCAT)3	78	86	163
Ciclev10000567m	1	p3	(AGA)6	18	431	448
Ciclev10000570m	1	p2	(CT)6	12	32	43
Ciclev10000832m	1	c	(TC)15aagagaattgctagcatgtactcactaccatcacaagcaatgcgcc(CT)6	88	59	146
Ciclev10001241m	1	c	(TC)15aagagaattgctagcatgtactcactaccatcacaagcaatgcgcc(CT)6	88	59	146
Ciclev10000582m	1	p3	(TGG)6	18	5773	5790
Ciclev10000888m	1	p3	(TGG)6	18	5933	5950
Ciclev10001135m	1	p3	(TGG)6	18	6079	6096
Ciclev10001774m	1	p3	(TGG)6	18	6239	6256
Ciclev10000585m	1	p3	(TCT)7	21	37	57
Ciclev10000840m	1	p3	(TCT)7	21	37	57
Ciclev10000592m	1	p5	(TCAAT)4	20	151	170
Ciclev10000593m	1	p3	(AGG)5	15	167	181
Ciclev10000593m	2	p3	(CCG)5	15	1440	1454
Ciclev10000593m	3	p2	(AG)8	16	2338	2353
Ciclev10000929m	1	p9	(CTTTTGCTA)3	27	2118	2144
Ciclev10000943m	1	p9	(CTTTTGCTA)3	27	1677	1703
Ciclev10000596m	1	p3	(GCA)7	21	35	55
Ciclev10000597m	1	c	(TC)6acacacacactggctagtggctacttcttagaaagtaaaaacccaggcaaagtttta(TTTGTT)3	87	82	168
Ciclev10000599m	1	p2	(CA)8	16	1	16
Ciclev10000599m	2	p3	(AAT)5	15	142	156
Ciclev10000598m	1	p2	(CA)8	16	1	16
Ciclev10000598m	2	p3	(AAT)5	15	142	156
Ciclev10000600m	1	p3	(AAG)5	15	371	385
Ciclev10000604m	1	p6	(AGTTCT)4	24	765	788
Ciclev10000606m	1	c	(TC)6cttcttccctctaaaagcaggaccagatcaaattcatcaaacctttttctctctcctctgttttctctctctaaaagtgggtttcaattt(AAGAAA)3	120	14	133
Ciclev10000608m	1	c	(TC)6cttcttccctctaaaagcaggaccagatcaaattcatcaaacctttttctctctcctctgttttctctctctaaaagtgggtttcaattt(AAGAAA)3	120	14	133
Ciclev10000610m	1	p6	(TTCCTC)3	18	57	74
Ciclev10000621m	1	p2	(CT)14	28	1528	1555
Ciclev10000674m	1	p2	(CT)14	28	1528	1555
Ciclev10001012m	1	p2	(CT)14	28	1528	1555
Ciclev10001134m	1	p2	(CT)14	28	1528	1555
Ciclev10001132m	1	p2	(CT)14	28	1528	1555
Ciclev10000622m	1	p2	(CT)14	28	125	152
Ciclev10000627m	1	c	(AAT)7aaatacacacactcatccatcttcataaaaacccttgaatactgaattcaccatcttttaattttgttgatattactagctatttctggagctagaaaa(AGCT)4	136	1	136
Ciclev10000627m	2	p3	(ATC)6	18	607	624
Ciclev10000627m	3	c	(GAA)8ggaaacagtgaagagggtgac(GAA)8	69	1830	1898
Ciclev10000627m	4	p2	(TA)7	14	2214	2227
Ciclev10000627m	5	p6	(TTTTTA)3	18	2366	2383
Ciclev10000635m	1	p2	(TA)6	12	3304	3315
Ciclev10000637m	1	p3	(GAA)5	15	2061	2075
Ciclev10001049m	1	p2	(TC)7	14	1	14
Ciclev10000643m	1	p3	(ATC)6	18	80	97
Ciclev10000646m	1	p3	(ATC)6	18	80	97
Ciclev10001238m	1	p3	(ATC)6	18	80	97
Ciclev10000645m	1	p2	(TA)9	18	274	291
Ciclev10000645m	2	p2	(TA)7	14	2408	2421
Ciclev10000650m	1	p3	(GAA)5	15	157	171
Ciclev10000654m	1	p3	(ACA)8	24	289	312
Ciclev10000654m	2	p4	(TGTT)5	20	2012	2031
Ciclev10000659m	1	p3	(GGA)6	18	304	321
Ciclev10000670m	1	p6	(TTTTTA)3	18	2237	2254
Ciclev10000673m	1	p2	(TA)11	22	100	121
Ciclev10000676m	1	p2	(TA)11	22	100	121
Ciclev10000785m	1	p2	(TA)11	22	100	121
Ciclev10000785m	2	p3	(TGA)10	30	489	518
Ciclev10000787m	1	p2	(TA)11	22	100	121
Ciclev10000787m	2	p3	(TGA)10	30	489	518
Ciclev10000682m	1	p2	(CT)8	16	27	42
Ciclev10000682m	2	c	(CCA)7gcagccaaagaagaggagaaagcacctgaagcgcccccaaaagaaaaaga(AGC)5	86	439	524
Ciclev10000682m	3	p5	(TTATT)3	15	1923	1937
Ciclev10000690m	1	p3	(CTT)5	15	131	145
Ciclev10000690m	2	p3	(GAA)5	15	286	300
Ciclev10000690m	3	p3	(AAG)6	18	478	495
Ciclev10000693m	1	p5	(AGAAA)3	15	2136	2150
Ciclev10000695m	1	p5	(AGAAA)3	15	2124	2138
Ciclev10000697m	1	p5	(AAAAT)5	25	45	69
Ciclev10000702m	1	p3	(CAC)6	18	377	394
Ciclev10000702m	2	p3	(GGA)8	24	534	557
Ciclev10000702m	3	p3	(ACG)5	15	828	842
Ciclev10000702m	4	p6	(GCAGCC)3	18	1640	1657
Ciclev10000702m	5	p6	(GCATCA)3	18	1823	1840
Ciclev10000706m	1	p2	(AG)8	16	218	233
Ciclev10000774m	1	p2	(AG)8	16	218	233
Ciclev10000786m	1	p2	(AG)8	16	218	233
Ciclev10000908m	1	p2	(AG)8	16	218	233
Ciclev10001516m	1	p2	(AG)8	16	218	233
Ciclev10000707m	1	p6	(ACCCTA)3	18	158	175
Ciclev10000707m	2	p2	(GT)8	16	2103	2118
Ciclev10000712m	1	p6	(ACCCTA)3	18	158	175
Ciclev10000712m	2	p2	(GT)8	16	2100	2115
Ciclev10000708m	1	c	(CAAA)4gccact(GGC)6	40	212	251
Ciclev10000907m	1	c	(CAAA)4gccact(GGC)6	40	212	251
Ciclev10000709m	1	p6	(AAACAA)3	18	351	368
Ciclev10000709m	2	p6	(GTTCCA)3	18	2392	2409
Ciclev10000719m	1	p3	(TCT)5	15	528	542
Ciclev10000719m	2	p6	(TATGTA)3	18	2299	2316
Ciclev10000724m	1	p5	(GAGAA)3	15	205	219
Ciclev10000724m	2	p7	(AAAAAAG)3	21	1967	1987
Ciclev10000727m	1	c	(TTC)8atcatcatcatcctcctcagtagtaaccctagactctgacatgacgacgaagctctctttctcttcaaaatccctccccaattt(CTCCAA)3	126	136	261
Ciclev10000729m	1	c	(TTC)8atcatcatcatcctcctcagtagtaaccctagactctgacatgacgacgaagctctctttctcttcaaaatccctccccaattt(CTCCAA)3	126	136	261
Ciclev10000729m	2	p2	(TC)8	16	1927	1942
Ciclev10001208m	1	c	(TTC)8atcatcatcatcctcctcagtagtaaccctagactctgacatgacgacgaagctctctttctcttcaaaatccctccccaattt(CTCCAA)3	126	136	261
Ciclev10001209m	1	c	(TTC)8atcatcatcatcctcctcagtagtaaccctagactctgacatgacgacgaagctctctttctcttcaaaatccctccccaattt(CTCCAA)3	126	136	261
Ciclev10000740m	1	p3	(TAA)6	18	714	731
Ciclev10000747m	1	p2	(CT)7	14	4	17
Ciclev10000747m	2	p3	(TGA)5	15	945	959
Ciclev10000752m	1	p2	(CT)7	14	4	17
Ciclev10000752m	2	p3	(TGA)5	15	942	956
Ciclev10000748m	1	p3	(GGT)5	15	7	21
Ciclev10000748m	2	p3	(GCA)5	15	1525	1539
Ciclev10000756m	1	p2	(TC)11	22	348	369
Ciclev10001027m	1	p2	(TC)11	22	348	369
Ciclev10000758m	1	p3	(AGA)6	18	1719	1736
Ciclev10000762m	1	p2	(CT)13	26	41	66
Ciclev10000956m	1	p2	(CT)13	26	41	66
Ciclev10000780m	1	p2	(CT)7	14	63	76
Ciclev10000781m	1	p2	(CT)7	14	63	76
Ciclev10000793m	1	p3	(TAA)5	15	2225	2239
Ciclev10000795m	1	p6	(ATGATT)4	24	121	144
Ciclev10000791m	1	p6	(ATGATT)4	24	121	144
Ciclev10000798m	1	p6	(AGAGGA)3	18	1673	1690
Ciclev10000812m	1	p2	(TC)8	16	119	134
Ciclev10000820m	1	p2	(TC)8	16	119	134
Ciclev10000819m	1	p2	(AG)6	12	81	92
Ciclev10000819m	2	p2	(AT)9	18	1951	1968
Ciclev10000821m	1	p3	(TTC)6	18	11	28
Ciclev10000825m	1	c	(CT)10gtaaagtgtgtg(CAA)5	47	131	177
Ciclev10000977m	1	c	(TTA)6(TTG)5	33	1818	1850
Ciclev10000831m	1	p6	(AAAAAG)3	18	100	117
Ciclev10000839m	1	c	(AG)15acgtcgtct(GGTTTC)3	57	66	122
Ciclev10000911m	1	c	(AG)15acgtcgtct(GGTTTC)3	57	66	122
Ciclev10001294m	1	c	(AG)15acgtcgtct(GGTTTC)3	57	66	122
Ciclev10000846m	1	p5	(TTTAT)3	15	1728	1742
Ciclev10000847m	1	p5	(CTTTT)3	15	1107	1121
Ciclev10000854m	1	p5	(CATTC)3	15	2028	2042
Ciclev10000855m	1	p3	(GAA)7	21	1520	1540
Ciclev10000859m	1	p3	(GCA)5	15	342	356
Ciclev10000863m	1	p3	(AAG)5	15	649	663
Ciclev10000874m	1	p5	(ATTTT)3	15	1683	1697
Ciclev10000903m	1	p5	(ATTTT)3	15	1803	1817
Ciclev10001107m	1	p5	(ATTTT)3	15	1992	2006
Ciclev10001137m	1	p5	(ATTTT)3	15	2112	2126
Ciclev10000875m	1	p2	(AC)6	12	49	60
Ciclev10000872m	1	p2	(AC)6	12	49	60
Ciclev10000877m	1	p3	(GCA)5	15	612	626
Ciclev10000878m	1	p8	(AAAAAAAT)3	24	2316	2339
Ciclev10001404m	1	p5	(TCTTT)3	15	1661	1675
Ciclev10001631m	1	p5	(TCTTT)3	15	1985	1999
Ciclev10001633m	1	p5	(TCTTT)3	15	1681	1695
Ciclev10000889m	1	p2	(TC)9	18	16	33
Ciclev10000905m	1	p3	(CTT)10	30	72	101
Ciclev10000906m	1	c	(AG)11aaaccaaaaaccaaaaaaaaaaaatgaaaagaaaaagaaaactagtgcatatctccactgattaaa(TC)9	106	1	106
Ciclev10000910m	1	c	(TA)6ttttttgtt(TTTTTA)3	39	2520	2558
Ciclev10000916m	1	c	(TA)6ttttttgtt(TTTTTA)3	39	2192	2230
Ciclev10000915m	1	p3	(AAT)8	24	1660	1683
Ciclev10000927m	1	p5	(TGTCC)3	15	1819	1833
Ciclev10000931m	1	p4	(AAAC)4	16	164	179
Ciclev10000932m	1	p4	(AAAT)4	16	225	240
Ciclev10000940m	1	p3	(AAT)5	15	1491	1505
Ciclev10000941m	1	p3	(AAT)5	15	217	231
Ciclev10000946m	1	p3	(GAG)5	15	1294	1308
Ciclev10000948m	1	p2	(AT)6	12	2373	2384
Ciclev10001257m	1	p2	(AT)6	12	2507	2518
Ciclev10000964m	1	p2	(TC)6	12	7	18
Ciclev10000967m	1	p3	(AAT)5	15	278	292
Ciclev10000976m	1	p6	(GCTTCT)3	18	167	184
Ciclev10000992m	1	c	(AACAAG)3aagaagtgaacaaagcaaagaaatgtgagatcatgttgtgggtggctt(AGGCTC)5	96	146	241
Ciclev10000996m	1	p5	(TTGTG)5	25	1239	1263
Ciclev10000997m	1	p3	(CTT)6	18	146	163
Ciclev10000998m	1	p3	(TGT)6	18	348	365
Ciclev10000998m	2	p3	(ATT)7	21	2040	2060
Ciclev10001265m	1	p3	(TGT)6	18	348	365
Ciclev10001265m	2	p3	(ATT)7	21	1991	2011
Ciclev10001801m	1	p3	(TGT)6	18	348	365
Ciclev10001000m	1	p5	(AAATC)3	15	35	49
Ciclev10000999m	1	p5	(AAATC)3	15	35	49
Ciclev10001008m	1	p4	(ATTT)4	16	105	120
Ciclev10001109m	1	p4	(ATTT)4	16	105	120
Ciclev10001014m	1	p6	(GGGTTA)3	18	717	734
Ciclev10001018m	1	c	(TGAGAT)4(AG)6	36	36	71
Ciclev10001022m	1	c	(TGAGAT)4(AG)6	36	36	71
Ciclev10001748m	1	p4	(TTAT)4	16	1070	1085
Ciclev10001047m	1	p2	(CT)6	12	32	43
Ciclev10001053m	1	p2	(CT)6	12	32	43
Ciclev10001052m	1	p2	(CT)6	12	32	43
Ciclev10001090m	1	p2	(CT)6	12	32	43
Ciclev10001256m	1	p2	(CT)6	12	32	43
Ciclev10001252m	1	p2	(CT)6	12	32	43
Ciclev10001643m	1	p2	(CT)6	12	32	43
Ciclev10001819m	1	p2	(CT)6	12	32	43
Ciclev10001950m	1	p2	(CT)6	12	32	43
Ciclev10001051m	1	p5	(AAAAT)6	30	22	51
Ciclev10001051m	2	p3	(CAA)8	24	366	389
Ciclev10001055m	1	p3	(TCT)7	21	184	204
Ciclev10001058m	1	p3	(TCA)8	24	322	345
Ciclev10001062m	1	c	(GAAAGA)3gaaggagaggacgagggagggaccgccgacttaagatagagcttacgcacagtaaagggcccaggtggcattttcg(ATT)5gtcatcgaattaaacggcgtcgtaagcgtcgtcttacttaccgtccgtgtgcccctttcacgagttagggttttttcaatc(CT)6	202	1	202
Ciclev10001193m	1	c	(GAAAGA)3gaaggagaggacgagggagggaccgccgacttaagatagagcttacgcacagtaaagggcccaggtggcattttcg(ATT)5gtcatcgaattaaacggcgtcgtaagcgtcgtcttacttaccgtccgtgtgcccctttcacgagttagggttttttcaatc(CT)6	202	1	202
Ciclev10001197m	1	c	(GAAAGA)3gaaggagaggacgagggagggaccgccgacttaagatagagcttacgcacagtaaagggcccaggtggcattttcg(ATT)5gtcatcgaattaaacggcgtcgtaagcgtcgtcttacttaccgtccgtgtgcccctttcacgagttagggttttttcaatc(CT)6	202	1	202
Ciclev10001063m	1	c	(ATCAA)3ctgtttcgcttgtgcctcatctgttgttctggagtagcttccctggtaaaaaagtctctgaagttgagttg(AGATC)3	101	319	419
Ciclev10001068m	1	p6	(CGAGCC)4	24	651	674
Ciclev10001069m	1	p2	(GA)10	20	1	20
Ciclev10001081m	1	c	(AAAAATT)3aaataaagtcatcatcatcagcatcatcaa(ATC)5	66	100	165
Ciclev10001092m	1	c	(AAAAATT)3aaataaagtcatcatcatcagcatcatcaa(ATC)5	66	100	165
Ciclev10001094m	1	c	(AAAAATT)3aaataaagtcatcatcatcagcatcatcaa(ATC)5	66	100	165
Ciclev10001113m	1	c	(AAAAATT)3aaataaagtcatcatcatcagcatcatcaa(ATC)5	66	100	165
Ciclev10001084m	1	p3	(GGC)6	18	704	721
Ciclev10001096m	1	p3	(TTC)6	18	68	85
Ciclev10001098m	1	p6	(CCACCT)3	18	322	339
Ciclev10001099m	1	p5	(GCTGA)4	20	75	94
Ciclev10001171m	1	p5	(GCTGA)4	20	75	94
Ciclev10001175m	1	p5	(GCTGA)4	20	75	94
Ciclev10001169m	1	p5	(GCTGA)4	20	75	94
Ciclev10001100m	1	p2	(AG)14	28	106	133
Ciclev10001102m	1	p2	(AG)14	28	106	133
Ciclev10001116m	1	p6	(AAAAAT)3	18	666	683
Ciclev10001472m	1	p6	(AAAAAT)3	18	666	683
Ciclev10001122m	1	p6	(TCCTCT)5	30	172	201
Ciclev10001122m	2	p3	(TTC)6	18	3162	3179
Ciclev10001125m	1	c	(TAA)16(TTA)6taattatttt(AAC)5(AAT)6ga(TTG)5(TTA)5	141	84	224
Ciclev10001136m	1	p7	(ATTTTTT)3	21	1916	1936
Ciclev10001151m	1	p7	(ATTTTTT)3	21	1910	1930
Ciclev10001138m	1	p3	(CAG)5	15	1100	1114
Ciclev10001164m	1	p3	(CAG)5	15	1085	1099
Ciclev10001221m	1	p3	(CAG)5	15	1049	1063
Ciclev10001140m	1	p2	(TC)17	34	57	90
Ciclev10001143m	1	p4	(TTCT)4	16	55	70
Ciclev10001147m	1	p2	(AT)9	18	2005	2022
Ciclev10001152m	1	p3	(CGC)5	15	487	501
Ciclev10001162m	1	p3	(TCC)5	15	266	280
Ciclev10001162m	2	p3	(AAC)5	15	502	516
Ciclev10001165m	1	p2	(TC)6	12	1010	1021
Ciclev10001166m	1	p2	(CT)13	26	1	26
Ciclev10001177m	1	p2	(AG)26	52	104	155
Ciclev10001185m	1	p6	(GGAGAG)4	24	1191	1214
Ciclev10001187m	1	p3	(AGC)5	15	121	135
Ciclev10001244m	1	p3	(AGC)5	15	121	135
Ciclev10001329m	1	p3	(AGC)5	15	121	135
Ciclev10001920m	1	p3	(AGC)5	15	121	135
Ciclev10001920m	2	p2	(AT)6	12	463	474
Ciclev10001920m	3	p2	(TA)9	18	593	610
Ciclev10001920m	4	p2	(TG)7	14	1307	1320
Ciclev10001194m	1	p3	(CCG)5	15	222	236
Ciclev10001462m	1	p3	(CCG)5	15	222	236
Ciclev10001196m	1	p3	(CTC)5	15	270	284
Ciclev10001214m	1	p2	(TC)9	18	33	50
Ciclev10001664m	1	p2	(TC)9	18	33	50
Ciclev10001667m	1	p2	(TC)9	18	33	50
Ciclev10002063m	1	p2	(TC)9	18	33	50
Ciclev10002062m	1	p2	(TC)9	18	33	50
Ciclev10001217m	1	p2	(TC)7	14	79	92
Ciclev10001313m	1	p2	(TC)7	14	79	92
Ciclev10001225m	1	p2	(TC)6	12	1654	1665
Ciclev10001227m	1	p7	(GGACAGC)3	21	86	106
Ciclev10001229m	1	p3	(TCC)6	18	297	314
Ciclev10001231m	1	p5	(CCTCT)3	15	262	276
Ciclev10001483m	1	p5	(CCTCT)3	15	262	276
Ciclev10001540m	1	p5	(CCTCT)3	15	262	276
Ciclev10001937m	1	p5	(CCTCT)3	15	262	276
Ciclev10001233m	1	p3	(CCT)5	15	1399	1413
Ciclev10001232m	1	p3	(CCT)5	15	1193	1207
Ciclev10001610m	1	p3	(CCT)5	15	1193	1207
Ciclev10001609m	1	p3	(CCT)5	15	1399	1413
Ciclev10001235m	1	c	(TTTCT)3tttttttttcctccagaacccagaaacctagagaaaccagaacc(GA)7	73	183	255
Ciclev10001243m	1	c	(TTTCT)3tttttttttcctccagaacccagaaacctagagaaaccagaacc(GA)7	73	183	255
Ciclev10001247m	1	p6	(AAAAAT)3	18	18	35
Ciclev10001247m	2	p3	(ATT)5	15	1658	1672
Ciclev10001250m	1	p6	(TCTCAA)4	24	208	231
Ciclev10001250m	2	p3	(TAA)5	15	852	866
Ciclev10001255m	1	p2	(TC)12	24	115	138
Ciclev10001260m	1	p5	(CTTTT)3	15	642	656
Ciclev10002245m	1	p5	(CTTTT)3	15	642	656
Ciclev10001275m	1	c	(TCAGG)3gcagggtaggtggtggtgactgcggtgacggg(GA)11	69	152	220
Ciclev10001296m	1	c	(TCAGG)3gcagggtaggtggtggtgactgcggtgacggg(GA)11	69	152	220
Ciclev10001278m	1	p3	(ACA)7	21	266	286
Ciclev10001289m	1	p3	(AGA)5	15	1267	1281
Ciclev10001291m	1	p5	(TTTTC)3	15	153	167
Ciclev10001291m	2	p5	(ATAAA)3	15	566	580
Ciclev10001292m	1	p3	(TCA)8	24	537	560
Ciclev10001292m	2	p3	(ACT)5	15	1290	1304
Ciclev10001300m	1	p3	(TCA)8	24	537	560
Ciclev10001300m	2	p3	(ACT)5	15	1287	1301
Ciclev10001298m	1	p4	(TTAT)4	16	1649	1664
Ciclev10001632m	1	p4	(TTAT)4	16	1921	1936
Ciclev10001304m	1	c	(CCAGAA)3ccaaa(ACC)6	41	313	353
Ciclev10001345m	1	c	(CCAGAA)3ccaaa(ACC)6	41	313	353
Ciclev10001385m	1	c	(CCAGAA)3ccaaa(ACC)6	41	313	353
Ciclev10001330m	1	p2	(TG)9	18	1685	1702
Ciclev10001363m	1	p2	(TG)9	18	1768	1785
Ciclev10001332m	1	p3	(AGC)5	15	328	342
Ciclev10001332m	2	c	(GCC)7tc(CTG)7	44	867	910
Ciclev10001332m	3	p4	(TTTC)9	36	1233	1268
Ciclev10001333m	1	p5	(AAACC)3	15	56	70
Ciclev10001336m	1	p3	(CTT)5	15	110	124
Ciclev10001340m	1	p3	(GAA)5	15	105	119
Ciclev10001349m	1	p3	(GAA)5	15	105	119
Ciclev10001568m	1	p3	(GAA)5	15	105	119
Ciclev10002057m	1	p3	(GAA)5	15	105	119
Ciclev10001344m	1	p3	(AGC)6	18	833	850
Ciclev10002070m	1	p5	(TTCAT)3	15	129	143
Ciclev10001352m	1	p3	(AGA)5	15	46	60
Ciclev10001352m	2	c	(AGC)6attatcatcagcatc(AGG)6	51	456	506
Ciclev10001354m	1	p2	(CT)7	14	172	185
Ciclev10001370m	1	p3	(GAA)7	21	1216	1236
Ciclev10001378m	1	p3	(CCG)5	15	416	430
Ciclev10001378m	2	p3	(AAT)5	15	979	993
Ciclev10001380m	1	p6	(AAAAAT)3	18	234	251
Ciclev10001394m	1	p2	(TC)6	12	54	65
Ciclev10001394m	2	p2	(AG)8	16	1648	1663
Ciclev10001396m	1	p6	(AAAAAG)4	24	1784	1807
Ciclev10001455m	1	p6	(AAAAAG)4	24	1411	1434
Ciclev10001839m	1	c	(ATA)5attggcttacca(ATTT)4	43	1123	1165
Ciclev10001400m	1	p2	(CT)6	12	73	84
Ciclev10001776m	1	p2	(CT)6	12	73	84
Ciclev10001772m	1	p2	(CT)6	12	73	84
Ciclev10001778m	1	p2	(CT)6	12	73	84
Ciclev10001777m	1	p2	(CT)6	12	73	84
Ciclev10001401m	1	p6	(CATGAG)3	18	27	44
Ciclev10001401m	2	p3	(TCT)5	15	967	981
Ciclev10001402m	1	p6	(CATGAG)3	18	27	44
Ciclev10001402m	2	p3	(TCT)5	15	967	981
Ciclev10002094m	1	p3	(TCT)5	15	780	794
Ciclev10001405m	1	p4	(ATTT)5	20	1605	1624
Ciclev10001806m	1	p4	(ATTT)5	20	1618	1637
Ciclev10001416m	1	p2	(GA)7	14	111	124
Ciclev10001416m	2	p3	(AGA)7	21	332	352
Ciclev10001440m	1	p2	(GA)6	12	63	74
Ciclev10002212m	1	p2	(AT)10	20	346	365
Ciclev10001449m	1	c	(TTCTT)3aatttttcttctacttatgtaattgatacgccgaacagtagctaaaacctctgagaaaaatgtatcgctttatttgcaaaacccttattgattcgctgc(ACTTCA)3acaactctgcacacatccacaagtcaccatttctgtcctcaatctctctcctcttctt(TTC)6	208	106	313
Ciclev10001459m	1	p5	(TTTCT)3	15	1679	1693
Ciclev10001460m	1	p2	(CT)7	14	1289	1302
Ciclev10001464m	1	p6	(CGCCGA)4	24	351	374
Ciclev10001469m	1	p3	(GAA)6	18	229	246
Ciclev10001478m	1	p2	(CT)8	16	38	53
Ciclev10001593m	1	p5	(TCTTT)5	25	544	568
Ciclev10001480m	1	p3	(AGC)5	15	443	457
Ciclev10001508m	1	p4	(GAAA)4	16	18	33
Ciclev10001508m	2	p3	(CAT)5	15	847	861
Ciclev10001509m	1	p3	(CTT)6	18	107	124
Ciclev10001511m	1	p3	(GAA)9	27	732	758
Ciclev10001514m	1	p7	(CGCCCTG)8	56	89	144
Ciclev10001514m	2	p3	(CAG)5	15	892	906
Ciclev10001514m	3	p6	(CAACAG)3	18	1153	1170
Ciclev10001525m	1	p2	(TG)10	20	498	517
Ciclev10001918m	1	p2	(TG)10	20	498	517
Ciclev10001531m	1	p5	(TTTTG)3	15	1761	1775
Ciclev10001541m	1	p5	(TTTTG)3	15	1716	1730
Ciclev10001533m	1	p3	(AAC)5	15	242	256
Ciclev10001537m	1	p3	(AAC)5	15	364	378
Ciclev10001532m	1	p3	(AAC)5	15	364	378
Ciclev10002006m	1	p3	(AAC)5	15	364	378
Ciclev10001539m	1	p5	(AGTCG)3	15	102	116
Ciclev10001544m	1	p6	(CTCTCC)4	24	114	137
Ciclev10001546m	1	p2	(AT)19	38	1283	1320
Ciclev10001559m	1	p3	(CTC)5	15	151	165
Ciclev10001563m	1	p2	(AG)11	22	335	356
Ciclev10001563m	2	p3	(CAG)5	15	1180	1194
Ciclev10001945m	1	p2	(AG)11	22	335	356
Ciclev10001945m	2	p3	(CAG)5	15	997	1011
Ciclev10001578m	1	p3	(ATA)6	18	1341	1358
Ciclev10001865m	1	p3	(TAA)7	21	982	1002
Ciclev10001865m	2	p3	(ATA)6	18	1732	1749
Ciclev10001580m	1	p6	(CTTTTT)3	18	1818	1835
Ciclev10001581m	1	p6	(TTGAGA)4	24	76	99
Ciclev10001581m	2	p3	(TGA)5	15	927	941
Ciclev10001595m	1	c	(GAG)5(GAA)5	30	1193	1222
Ciclev10001597m	1	p2	(AG)6	12	94	105
Ciclev10001936m	1	p2	(AG)6	12	94	105
Ciclev10001958m	1	p2	(AG)6	12	94	105
Ciclev10001962m	1	p2	(AG)6	12	94	105
Ciclev10001611m	1	p5	(TGTGG)3	15	1545	1559
Ciclev10001613m	1	p3	(AGC)6	18	150	167
Ciclev10001613m	2	p6	(GTGGAG)3	18	626	643
Ciclev10001641m	1	p3	(AGC)6	18	150	167
Ciclev10001641m	2	p6	(GTGGAG)3	18	626	643
Ciclev10001614m	1	p2	(TA)7	14	1582	1595
Ciclev10001614m	2	p5	(GGATT)3	15	2267	2281
Ciclev10001669m	1	p4	(TTTA)5	20	2068	2087
Ciclev10001666m	1	p4	(TTTA)5	20	2017	2036
Ciclev10001625m	1	c	(TC)6(AC)14	40	37	76
Ciclev10001625m	2	p6	(TTTTCT)4	24	1276	1299
Ciclev10001625m	3	p3	(TTA)7	21	1547	1567
Ciclev10001635m	1	p2	(CT)7	14	1264	1277
Ciclev10001636m	1	p3	(CCT)7	21	488	508
Ciclev10001636m	2	p2	(AT)20	40	1406	1445
Ciclev10001646m	1	p3	(GAA)7	21	1181	1201
Ciclev10001649m	1	p9	(TTTTTTTGT)3	27	1165	1191
Ciclev10001657m	1	p6	(CAAAAA)3	18	21	38
Ciclev10001672m	1	c	(TTC)8tttaatccccatatttatatacat(AC)7	62	77	138
Ciclev10001702m	1	p5	(ACTGA)3	15	164	178
Ciclev10001704m	1	p3	(TCA)6	18	231	248
Ciclev10001704m	2	p3	(CTG)5	15	911	925
Ciclev10001709m	1	p4	(CCTT)4	16	199	214
Ciclev10001711m	1	p3	(CAC)5	15	122	136
Ciclev10001712m	1	p4	(AAAT)4	16	1449	1464
Ciclev10001715m	1	p3	(CAG)6	18	1094	1111
Ciclev10001724m	1	p3	(TTC)6	18	403	420
Ciclev10001731m	1	p2	(AT)15	30	1381	1410
Ciclev10001729m	1	p2	(AT)15	30	1524	1553
Ciclev10001732m	1	p2	(AT)15	30	1386	1415
Ciclev10001735m	1	p2	(TC)9	18	32	49
Ciclev10001983m	1	p2	(TC)9	18	32	49
Ciclev10001737m	1	p3	(TTA)5	15	39	53
Ciclev10001884m	1	p3	(TTA)5	15	39	53
Ciclev10001878m	1	p3	(TTA)5	15	39	53
Ciclev10001932m	1	p3	(TTA)5	15	39	53
Ciclev10002051m	1	p3	(TTA)5	15	5	19
Ciclev10001739m	1	p2	(GA)10	20	1	20
Ciclev10002320m	1	p2	(GA)10	20	1	20
Ciclev10001740m	1	p2	(TC)6	12	197	208
Ciclev10001740m	2	p3	(CAG)5	15	786	800
Ciclev10001740m	3	p2	(AT)15	30	1473	1502
Ciclev10001759m	1	p3	(TGG)5	15	302	316
Ciclev10001765m	1	p2	(TC)6	12	131	142
Ciclev10001959m	1	p2	(TC)6	12	131	142
Ciclev10001768m	1	p4	(ACAA)4	16	280	295
Ciclev10001768m	2	p3	(AAC)5	15	636	650
Ciclev10001782m	1	p5	(AAAAT)3	15	129	143
Ciclev10001783m	1	p6	(CCTCGT)3	18	36	53
Ciclev10001783m	2	p3	(TAA)8	24	485	508
Ciclev10001787m	1	p2	(TA)6	12	1477	1488
Ciclev10001949m	1	p2	(TA)6	12	1399	1410
Ciclev10001800m	1	p2	(TA)6	12	1065	1076
Ciclev10001805m	1	c	(CA)8ctcag(TTCTTT)3	39	1	39
Ciclev10001805m	2	c	(TAT)10taacagcattaggaatcggtatcggtcccttgaaaaacaaaaaaaaaaaaaaaaaacccaagtacccaacccaaaaaaggaaaaaaaaaaaa(ATT)8	146	1070	1215
Ciclev10001812m	1	p2	(TA)37	74	83	156
Ciclev10002043m	1	p2	(TA)37	74	83	156
Ciclev10001815m	1	p2	(AC)9	18	1004	1021
Ciclev10001818m	1	p3	(CAG)5	15	243	257
Ciclev10001818m	2	c	(AGG)6(GTG)5	33	800	832
Ciclev10001822m	1	p3	(ATT)5	15	258	272
Ciclev10001824m	1	p3	(AAG)5	15	50	64
Ciclev10001824m	2	p3	(GGA)9	27	301	327
Ciclev10001824m	3	p3	(CAC)6	18	544	561
Ciclev10001832m	1	p6	(GCAAAA)3	18	869	886
Ciclev10001832m	2	c	(AGTTTC)3atttgggtg(AATT)5	47	1121	1167
Ciclev10001838m	1	p5	(TTTAA)3	15	153	167
Ciclev10001928m	1	p2	(TG)6	12	1872	1883
Ciclev10001847m	1	p2	(CT)18	36	1	36
Ciclev10001847m	2	c	(CCG)5ctaaatcaag(ACA)8	49	531	579
Ciclev10001849m	1	p3	(ACA)5	15	263	277
Ciclev10001849m	2	c	(CAG)5caacaattgttgtataatattcatgaaacagcggcagcaacagcaagtgcttgtgcttcttca(TCT)6	96	727	822
Ciclev10001849m	3	p5	(GAGAT)3	15	1447	1461
Ciclev10001858m	1	p2	(CT)9	18	200	217
Ciclev10001858m	2	p3	(ATG)5	15	1116	1130
Ciclev10001853m	1	p3	(ATG)5	15	1181	1195
Ciclev10002257m	1	p2	(CT)9	18	200	217
Ciclev10002257m	2	p3	(ATG)5	15	1014	1028
Ciclev10002253m	1	p2	(CT)9	18	200	217
Ciclev10002253m	2	p3	(ATG)5	15	1030	1044
Ciclev10002316m	1	p3	(ATG)5	15	1560	1574
Ciclev10002319m	1	p2	(CT)9	18	200	217
Ciclev10002319m	2	p3	(ATG)5	15	1495	1509
Ciclev10002507m	1	p2	(CT)9	18	200	217
Ciclev10002507m	2	p3	(ATG)5	15	998	1012
Ciclev10001873m	1	p3	(ATT)9	27	30	56
Ciclev10002061m	1	p3	(ATT)9	27	30	56
Ciclev10002105m	1	p3	(ATT)9	27	30	56
Ciclev10001875m	1	p6	(AGTCAC)4	24	158	181
Ciclev10001879m	1	p6	(TGCTGG)3	18	1093	1110
Ciclev10001885m	1	p3	(ATT)5	15	1628	1642
Ciclev10001889m	1	p6	(TCGGAC)3	18	1077	1094
Ciclev10001893m	1	p4	(TTTA)4	16	143	158
Ciclev10001896m	1	p4	(TTAA)6	24	1016	1039
Ciclev10001923m	1	c	(AT)9(AG)7	32	1546	1577
Ciclev10001930m	1	p5	(TTGTT)3	15	1517	1531
Ciclev10001938m	1	p4	(TATC)4	16	136	151
Ciclev10001938m	2	p7	(TACTTGC)3	21	2119	2139
Ciclev10001955m	1	c	(TG)8(TC)7	30	297	326
Ciclev10001955m	2	p3	(CAG)5	15	560	574
Ciclev10001955m	3	p4	(AATT)6	24	1385	1408
Ciclev10001952m	1	c	(TG)8(TC)7	30	297	326
Ciclev10001952m	2	p3	(CAG)5	15	663	677
Ciclev10001956m	1	p3	(AGA)6	18	105	122
Ciclev10002277m	1	p3	(AGA)6	18	105	122
Ciclev10002273m	1	p3	(AGA)6	18	105	122
Ciclev10001965m	1	p9	(TCTCTCTCT)3	27	69	95
Ciclev10001971m	1	p9	(TCTCTCTCT)3	27	69	95
Ciclev10001969m	1	p9	(TCTCTCTCT)3	27	69	95
Ciclev10001974m	1	p9	(TCTCTCTCT)3	27	69	95
Ciclev10002067m	1	p9	(TCTCTCTCT)3	27	69	95
Ciclev10002187m	1	p9	(TCTCTCTCT)3	27	69	95
Ciclev10002403m	1	p9	(TCTCTCTCT)3	27	69	95
Ciclev10001970m	1	p4	(ATTA)5	20	1059	1078
Ciclev10001973m	1	p2	(TA)6	12	1192	1203
Ciclev10001976m	1	c	(ACGGAG)3gagaagaaaccggtggttatgccaagtggcatggacacgtcaacgtcaggaggagcactgcttccgaatccggcgtcgaccgt(AACGGG)3	119	635	753
Ciclev10001976m	2	p5	(TGGGC)4	20	1054	1073
Ciclev10001979m	1	p6	(GTTTTT)3	18	1424	1441
Ciclev10001982m	1	p2	(AT)6	12	1271	1282
Ciclev10001989m	1	c	(AC)10atatgaatgcattgatgatcacccaccagtgcc(AGT)5	68	17	84
Ciclev10001989m	2	p6	(GAAAGA)4	24	219	242
Ciclev10001989m	3	p6	(TCATCC)3	18	747	764
Ciclev10001990m	1	c	(TTTA)4tctattatttgatcatttctatttctatgtctctgtaatatacgcaacgacataacatttctcactttctaatcctcatcgtcgtcgtcgtattactgc(TAT)5	130	277	406
Ciclev10002000m	1	c	(TTTA)4tctattatttgatcatttctatttctatgtctctgtaatatacgcaacgacataacatttctcactttctaatcctcatcgtcgtcgtcgtattactgc(TAT)5	130	277	406
Ciclev10002441m	1	c	(TTTA)4tctattatttgatcatttctatttctatgtctctgtaatatacgcaacgacataacatttctcactttctaatcctcatcgtcgtcgtcgtattactgc(TAT)5	130	277	406
Ciclev10001994m	1	p2	(GT)8	16	1430	1445
Ciclev10001504m	1	p3	(CAA)5	15	226	240
Ciclev10001499m	1	p3	(CAA)5	15	226	240
Ciclev10001498m	1	p3	(CAA)5	15	226	240
Ciclev10002003m	1	p3	(CAA)5	15	226	240
Ciclev10002008m	1	c	(TG)6(TA)6	24	470	493
Ciclev10002008m	2	p3	(CAA)5	15	757	771
Ciclev10002008m	3	p3	(GAA)7	21	1209	1229
Ciclev10002010m	1	p3	(TAA)9	27	552	578
Ciclev10002020m	1	p2	(AT)7	14	2121	2134
Ciclev10002046m	1	p2	(AT)7	14	2112	2125
Ciclev10002238m	1	p6	(GTCAAG)3	18	1001	1018
Ciclev10002236m	1	p6	(GTCAAG)3	18	996	1013
Ciclev10002026m	1	p6	(GCAGAA)3	18	268	285
Ciclev10002029m	1	p6	(AGGGGG)3	18	711	728
Ciclev10002095m	1	p6	(AGGGGG)3	18	708	725
Ciclev10002096m	1	p6	(AGGGGG)3	18	711	728
Ciclev10002269m	1	p6	(AGGGGG)3	18	711	728
Ciclev10002036m	1	p6	(CCATCT)4	24	47	70
Ciclev10002040m	1	p6	(CCATCT)4	24	47	70
Ciclev10002038m	1	p6	(CCATCT)4	24	47	70
Ciclev10002059m	1	p2	(AG)6	12	1251	1262
Ciclev10002334m	1	p2	(AG)6	12	1441	1452
Ciclev10002068m	1	p2	(TC)12	24	1	24
Ciclev10002083m	1	c	(TAGAGG)3g(TTCAT)3	34	163	196
Ciclev10002224m	1	c	(TAGAGG)3g(TTCAT)3	34	163	196
Ciclev10002250m	1	c	(TAGAGG)3g(TTCAT)3	34	163	196
Ciclev10002090m	1	p3	(GCC)7	21	150	170
Ciclev10002372m	1	p3	(GCC)7	21	150	170
Ciclev10002427m	1	p3	(GCC)7	21	150	170
Ciclev10002099m	1	p2	(TC)8	16	1159	1174
Ciclev10002101m	1	p4	(AAAT)5	20	2	21
Ciclev10002106m	1	c	(TCT)5(ACT)6	33	388	420
Ciclev10002329m	1	p7	(TTTTTTA)3	21	1255	1275
Ciclev10002110m	1	p3	(TAT)5	15	86	100
Ciclev10002128m	1	p3	(TAT)5	15	86	100
Ciclev10002111m	1	p2	(TC)8	16	156	171
Ciclev10002113m	1	p3	(ATC)7	21	342	362
Ciclev10002118m	1	p3	(ATT)7	21	196	216
Ciclev10002118m	2	p2	(GA)6	12	435	446
Ciclev10002119m	1	p4	(AAGA)5	20	118	137
Ciclev10002130m	1	c	(GA)6tggctgctacgacgccgtcttcttcttcacaacccaaaatgccacctcaaacccaacccaacgggacccaccaccaccaacgccgccctcatcct(CCA)5	122	110	231
Ciclev10002132m	1	p5	(AAAAG)3	15	58	72
Ciclev10002506m	1	p5	(AAAAG)3	15	58	72
Ciclev10002142m	1	p2	(AT)10	20	875	894
Ciclev10002456m	1	p2	(AT)10	20	963	982
Ciclev10002153m	1	p3	(TCA)6	18	313	330
Ciclev10002153m	2	p6	(CAAGCA)3	18	496	513
Ciclev10002156m	1	p3	(GAG)8	24	661	684
Ciclev10002382m	1	p3	(GAG)8	24	532	555
Ciclev10002163m	1	p6	(AAAAAT)3	18	69	86
Ciclev10002440m	1	p6	(AAAAAT)3	18	69	86
Ciclev10002641m	1	p3	(TTC)7	21	457	477
Ciclev10002177m	1	p6	(CCTCAG)3	18	90	107
Ciclev10002180m	1	p3	(ATT)5	15	1370	1384
Ciclev10002186m	1	p2	(AG)11	22	43	64
Ciclev10002252m	1	p2	(AG)11	22	43	64
Ciclev10002335m	1	p2	(AG)11	22	43	64
Ciclev10002205m	1	p3	(ATA)5	15	6	20
Ciclev10002208m	1	p6	(GTATGA)3	18	257	274
Ciclev10002215m	1	p6	(ACAGCA)3	18	245	262
Ciclev10002213m	1	p2	(GA)8	16	10	25
Ciclev10002213m	2	p3	(TCA)5	15	318	332
Ciclev10002216m	1	p2	(GA)8	16	10	25
Ciclev10002216m	2	p3	(TCA)5	15	318	332
Ciclev10002221m	1	p3	(TGA)6	18	420	437
Ciclev10002234m	1	p3	(TGA)6	18	420	437
Ciclev10002231m	1	p3	(AGA)5	15	481	495
Ciclev10002246m	1	p2	(TA)7	14	883	896
Ciclev10002255m	1	c*	(GTCT)4(TC)11*	35	116	150
Ciclev10002254m	1	c*	(GTCT)4(TC)11*	35	116	150
Ciclev10002260m	1	p6	(TCTCTT)4	24	29	52
Ciclev10002267m	1	p3	(AAG)5	15	139	153
Ciclev10002457m	1	p4	(TATT)4	16	898	913
Ciclev10002451m	1	p4	(TATT)4	16	1019	1034
Ciclev10002290m	1	p3	(AGC)6	18	529	546
Ciclev10002290m	2	p3	(AAT)8	24	1215	1238
Ciclev10002411m	1	p3	(AGC)6	18	529	546
Ciclev10002411m	2	p3	(AAT)8	24	1143	1166
Ciclev10002460m	1	p3	(AGC)6	18	529	546
Ciclev10002460m	2	p3	(AAT)8	24	1418	1441
Ciclev10002292m	1	p2	(GC)6	12	1460	1471
Ciclev10002296m	1	p2	(GC)6	12	1541	1552
Ciclev10002294m	1	c	(ATCAAA)3atcatcatcatcac(CAG)5	47	195	241
Ciclev10002297m	1	p2	(CT)8	16	70	85
Ciclev10002301m	1	p2	(CT)6	12	1	12
Ciclev10002301m	2	p3	(TTC)9	27	218	244
Ciclev10002318m	1	p2	(CT)6	12	1	12
Ciclev10002318m	2	p3	(TTC)9	27	218	244
Ciclev10002303m	1	p6	(CCAATC)3	18	216	233
Ciclev10002489m	1	p6	(CCAATC)3	18	216	233
Ciclev10002521m	1	p6	(CCAATC)3	18	216	233
Ciclev10002526m	1	p6	(CCAATC)3	18	216	233
Ciclev10002312m	1	p2	(AC)10	20	109	128
Ciclev10002345m	1	p4	(TAAT)4	16	81	96
Ciclev10002347m	1	p4	(TAAT)4	16	81	96
Ciclev10002349m	1	p3	(AAG)6	18	971	988
Ciclev10002351m	1	p2	(CT)7	14	105	118
Ciclev10002352m	1	p5	(ATGTA)3	15	1282	1296
Ciclev10002354m	1	p2	(GT)8	16	50	65
Ciclev10002355m	1	p2	(AC)9	18	120	137
Ciclev10002355m	2	p4	(TTAA)4	16	1197	1212
Ciclev10002356m	1	p3	(GGA)7	21	133	153
Ciclev10002582m	1	p3	(GGA)7	21	133	153
Ciclev10002366m	1	p5	(AATTC)3	15	922	936
Ciclev10002408m	1	p5	(AATTC)3	15	1010	1024
Ciclev10002685m	1	p5	(AATTC)3	15	1396	1410
Ciclev10002783m	1	p5	(AATTC)3	15	1071	1085
Ciclev10002779m	1	p5	(AATTC)3	15	1457	1471
Ciclev10002373m	1	p6	(ATAAAA)3	18	24	41
Ciclev10002370m	1	p6	(ATAAAA)3	18	24	41
Ciclev10002375m	1	p6	(ATAAAA)3	18	24	41
Ciclev10002374m	1	p6	(ATAAAA)3	18	24	41
Ciclev10002376m	1	p2	(AT)11	22	932	953
Ciclev10002377m	1	p2	(CT)6	12	1156	1167
Ciclev10002383m	1	p3	(CAG)7	21	13	33
Ciclev10002384m	1	p2	(AT)11	22	82	103
Ciclev10002385m	1	p3	(CAA)5	15	246	260
Ciclev10002390m	1	p6	(AGGGAC)3	18	495	512
Ciclev10002391m	1	p2	(AT)6	12	1129	1140
Ciclev10002394m	1	p4	(GCTC)4	16	11	26
Ciclev10002396m	1	p3	(ATG)7	21	214	234
Ciclev10002416m	1	p2	(TA)6	12	905	916
Ciclev10002417m	1	p6	(AGGAGA)3	18	203	220
Ciclev10002417m	2	p3	(AGC)7	21	1030	1050
Ciclev10002444m	1	c	(AGAGA)5agcggtttgggatca(AGAT)5	60	37	96
Ciclev10002497m	1	c	(AGAGA)5agcggtttgggatca(AGAT)5	60	37	96
Ciclev10002449m	1	p2	(CA)6	12	41	52
Ciclev10002449m	2	p2	(TC)6	12	944	955
Ciclev10002454m	1	p5	(ATTTT)4	20	358	377
Ciclev10002455m	1	p2	(CT)6	12	57	68
Ciclev10002465m	1	p6	(AAGCCG)3	18	356	373
Ciclev10002461m	1	p6	(AAGCCG)3	18	356	373
Ciclev10002468m	1	p6	(CACAGG)3	18	96	113
Ciclev10002467m	1	p6	(CACAGG)3	18	96	113
Ciclev10002470m	1	p3	(ATT)7	21	804	824
Ciclev10002480m	1	c	(CT)6ccgtacatgtgcggtcaccccttcccctagtatataattacaatccggttccggtc(CTCCT)3	83	4	86
Ciclev10002480m	2	p6	(CAGCCA)4	24	222	245
Ciclev10002486m	1	p2	(TA)9	18	1453	1470
Ciclev10002486m	2	p2	(TA)8	16	1995	2010
Ciclev10002493m	1	p2	(TA)13	26	181	206
Ciclev10002493m	2	p3	(AAT)7	21	505	525
Ciclev10002662m	1	p2	(TA)13	26	181	206
Ciclev10002504m	1	p3	(AAG)5	15	541	555
Ciclev10002524m	1	p5	(TTATT)3	15	78	92
Ciclev10002525m	1	p5	(TTATT)3	15	78	92
Ciclev10002745m	1	p5	(TTATT)3	15	78	92
Ciclev10002773m	1	p5	(TTATT)3	15	78	92
Ciclev10002771m	1	p5	(TTATT)3	15	78	92
Ciclev10002529m	1	p3	(AAC)7	21	249	269
Ciclev10002532m	1	p3	(ACA)6	18	89	106
Ciclev10002532m	2	c	(AGC)5aacaactgtccaatgcctctg(CTC)6	54	364	417
Ciclev10002536m	1	p2	(TG)7	14	184	197
Ciclev10002576m	1	p2	(TG)7	14	184	197
Ciclev10002551m	1	p2	(CT)15	30	119	148
Ciclev10002697m	1	p2	(CT)15	30	119	148
Ciclev10002584m	1	p6	(TGCCAA)4	24	423	446
Ciclev10002585m	1	p3	(ATT)5	15	1073	1087
Ciclev10002589m	1	p3	(AAG)7	21	326	346
Ciclev10002596m	1	p3	(AAG)8	24	1	24
Ciclev10002610m	1	p5	(AGCAA)3	15	635	649
Ciclev10002618m	1	p2	(CT)7	14	29	42
Ciclev10002618m	2	p5	(TGATG)3	15	282	296
Ciclev10002620m	1	p5	(TCTCT)3	15	102	116
Ciclev10002621m	1	p4	(AAAT)4	16	607	622
Ciclev10002626m	1	p5	(AACTC)3	15	160	174
Ciclev10002627m	1	p2	(CT)6	12	186	197
Ciclev10002627m	2	p3	(AAT)7	21	458	478
Ciclev10002646m	1	p3	(AAT)5	15	1239	1253
Ciclev10002653m	1	p5	(ATGAA)3	15	800	814
Ciclev10002655m	1	p3	(AAT)6	18	1102	1119
Ciclev10002672m	1	c	(TTC)5tacttcaccgacagtct(ACG)6	50	206	255
Ciclev10002684m	1	p2	(TA)8	16	122	137
Ciclev10002689m	1	p2	(TA)6	12	106	117
Ciclev10002693m	1	p3	(AAT)6	18	553	570
Ciclev10002693m	2	p2	(TG)7	14	1022	1035
Ciclev10002703m	1	p3	(GAA)5	15	261	275
Ciclev10002715m	1	p3	(TCA)5	15	181	195
Ciclev10002712m	1	p3	(TCA)5	15	181	195
Ciclev10002717m	1	p3	(TCA)5	15	181	195
Ciclev10002717m	2	p6	(TTTGTA)3	18	874	891
Ciclev10002754m	1	p3	(TCA)5	15	181	195
Ciclev10002727m	1	p3	(TCT)6	18	19	36
Ciclev10002733m	1	p5	(TAATT)3	15	124	138
Ciclev10002733m	2	p6	(TCCAAT)3	18	730	747
Ciclev10002739m	1	p2	(CT)6	12	938	949
Ciclev10002741m	1	p7	(CGGTACT)3	21	225	245
Ciclev10002823m	1	p7	(CGGTACT)3	21	225	245
Ciclev10002866m	1	p7	(CGGTACT)3	21	225	245
Ciclev10002751m	1	p5	(TCTTC)3	15	45	59
Ciclev10002752m	1	p2	(TA)9	18	774	791
Ciclev10002756m	1	p2	(CT)9	18	145	162
Ciclev10002765m	1	p2	(CT)9	18	145	162
Ciclev10002766m	1	p6	(AGATAT)3	18	850	867
Ciclev10002768m	1	p3	(AAG)6	18	247	264
Ciclev10002774m	1	p2	(TC)8	16	4	19
Ciclev10002797m	1	p5	(AAAAT)3	15	11	25
Ciclev10002800m	1	c	(ACCCGG)3attttgccatccctaatctcgatggctgctccaatgtatgta(TG)8	76	804	879
Ciclev10002801m	1	c	(ACCCGG)3attttgccatccctaatctcgatggctgctccaatgtatgta(TG)8	76	804	879
Ciclev10002805m	1	p2	(AT)8	16	582	597
Ciclev10002808m	1	p5	(TTTAT)3	15	575	589
Ciclev10002811m	1	p2	(TC)17	34	29	62
Ciclev10002811m	2	p3	(AAG)9	27	627	653
Ciclev10002813m	1	c*	(CTTTCT)3(TC)10*	35	11	45
Ciclev10002820m	1	p6	(TCTTTT)3	18	139	156
Ciclev10002822m	1	p3	(AAG)7	21	74	94
Ciclev10002827m	1	p3	(TGA)6	18	29	46
Ciclev10002835m	1	p2	(AG)6	12	306	317
Ciclev10002835m	2	p2	(AT)11	22	980	1001
Ciclev10002835m	3	p5	(AGAGA)4	20	1432	1451
Ciclev10002838m	1	p3	(TAA)5	15	137	151
Ciclev10002841m	1	p6	(CGCCAT)3	18	96	113
Ciclev10002844m	1	p2	(TG)10	20	528	547
Ciclev10002942m	1	p3	(TTC)5	15	69	83
Ciclev10002942m	2	p2	(TG)10	20	532	551
Ciclev10002854m	1	p5	(ACTCA)3	15	296	310
Ciclev10002870m	1	p2	(TA)8	16	579	594
Ciclev10002880m	1	p3	(AGC)6	18	145	162
Ciclev10002882m	1	p3	(AGC)6	18	145	162
Ciclev10002892m	1	p2	(TA)11	22	471	492
Ciclev10002885m	1	p2	(TA)11	22	471	492
Ciclev10002939m	1	p2	(TA)11	22	471	492
Ciclev10002887m	1	p6	(TTTTTC)3	18	245	262
Ciclev10002898m	1	p2	(CT)12	24	607	630
Ciclev10002900m	1	p2	(CA)7	14	159	172
Ciclev10002904m	1	p5	(AAAAT)3	15	899	913
Ciclev10002925m	1	p2	(CT)9	18	87	104
Ciclev10002959m	1	p2	(CT)9	18	249	266
Ciclev10002957m	1	p2	(CT)9	18	94	111
Ciclev10002926m	1	p3	(CGA)6	18	233	250
Ciclev10002926m	2	p8	(TTCTTTTT)3	24	526	549
Ciclev10002928m	1	c	(TC)8tttttccttttttctttttcttttacagtaaatctaacccggccaacgaagaattaatattttaacccatgga(TAT)6	107	663	769
Ciclev10002940m	1	c	(CAT)5gaccacaaatgtaaggacgctggtgagccgtcgaccagca(ATTG)4	71	342	412
Ciclev10002937m	1	c	(CAT)5gaccacaaatgtaaggacgctggtgagccgtcgaccagca(ATTG)4	71	389	459
Ciclev10002949m	1	p2	(TC)6	12	116	127
Ciclev10002950m	1	p10	(GAGGGAGAGC)3	30	95	124
Ciclev10002964m	1	p2	(TA)9	18	475	492
Ciclev10002971m	1	c	(TTC)7a(CT)9	40	55	94
Ciclev10002979m	1	c	(TA)9(GA)20	58	727	784
Ciclev10002986m	1	p3	(GAA)5	15	251	265
Ciclev10002986m	2	p5	(TTGTG)3	15	446	460
Ciclev10002998m	1	p2	(TA)8	16	3	18
Ciclev10002998m	2	p3	(CTC)5	15	174	188
Ciclev10003025m	1	c	(CT)16(AT)7	46	721	766
Ciclev10003032m	1	p2	(AT)8	16	634	649
Ciclev10003035m	1	p2	(AT)23	46	780	825
Ciclev10003044m	1	p2	(TC)6	12	380	391
Ciclev10003048m	1	p2	(GA)12	24	110	133
Ciclev10003051m	1	c	(GCT)6gatgttatatctacattaatctttctc(TCT)6	63	325	387
Ciclev10003067m	1	p2	(AT)8	16	457	472
Ciclev10003068m	1	p5	(ATTTA)3	15	521	535
Ciclev10003070m	1	p3	(ATC)5	15	14	28
Ciclev10003074m	1	p2	(TA)12	24	744	767
Ciclev10003088m	1	p5	(TCAAA)3	15	642	656
Ciclev10003114m	1	p3	(GAG)5	15	25	39
Ciclev10003120m	1	p3	(AAT)8	24	436	459
Ciclev10003172m	1	p6	(CCCGAA)4	24	95	118
Ciclev10003213m	1	p3	(AGA)5	15	12	26
Ciclev10003236m	1	p3	(GAG)5	15	277	291
Ciclev10003252m	1	p3	(CGA)5	15	186	200
Ciclev10003306m	1	p2	(AG)14	28	72	99
Ciclev10003314m	1	p3	(CTT)5	15	749	763
Ciclev10003318m	1	p3	(ATT)5	15	236	250
Ciclev10003330m	1	p3	(GAG)5	15	2886	2900
Ciclev10003339m	1	p3	(CGC)8	24	17	40
Ciclev10003352m	1	p3	(TCA)6	18	82	99
Ciclev10003377m	1	c	(TTC)7a(CT)9	40	55	94
Ciclev10003379m	1	p3	(GAT)5	15	505	519
Ciclev10003387m	1	p2	(AT)10	20	130	149
Ciclev10003390m	1	p3	(CAC)6	18	98	115
Ciclev10003390m	2	p3	(AGC)5	15	607	621
Ciclev10003404m	1	p3	(ATG)7	21	266	286
Ciclev10003415m	1	p2	(AG)6	12	95	106
Ciclev10003430m	1	p3	(TCT)7	21	160	180
Ciclev10003446m	1	p3	(TCA)5	15	1620	1634
Ciclev10003479m	1	c	(TCACCA)5tcaccgtcaccg(TCA)6	60	265	324
Ciclev10003501m	1	p6	(GAACAA)3	18	18	35
Ciclev10003523m	1	p3	(TGC)8	24	99	122
Ciclev10003527m	1	p6	(CGGCAC)3	18	246	263
Ciclev10003528m	1	p6	(TGGAAA)3	18	513	530
Ciclev10003539m	1	p3	(GAG)5	15	1971	1985
Ciclev10003548m	1	p3	(ATG)7	21	137	157
Ciclev10003558m	1	p3	(CAA)8	24	439	462
Ciclev10003587m	1	p3	(GCA)6	18	695	712
Ciclev10003591m	1	p3	(CTC)5	15	171	185
Ciclev10003594m	1	p3	(GGT)5	15	310	324
Ciclev10003600m	1	p3	(CTC)7	21	292	312
Ciclev10003617m	1	p3	(GCT)5	15	496	510
Ciclev10003617m	2	p6	(CAGGAA)3	18	1948	1965
Ciclev10003617m	3	p6	(AGTGCC)3	18	2470	2487
Ciclev10003632m	1	p3	(GAT)6	18	139	156
Ciclev10003640m	1	p4	(CATA)4	16	153	168
Ciclev10003645m	1	p3	(TCT)5	15	109	123
Ciclev10003698m	1	c*	(TGC)5(CTGCTT)3*	29	189	217
Ciclev10003699m	1	p3	(GCA)5	15	267	281
Ciclev10003699m	2	p3	(GAA)5	15	468	482
Ciclev10003702m	1	p3	(ATC)6	18	89	106
Ciclev10003738m	1	p3	(TCG)5	15	118	132
Ciclev10003742m	1	p3	(ATC)9	27	944	970
Ciclev10003771m	1	p3	(GGC)5	15	210	224
Ciclev10003798m	1	p3	(CAG)6	18	85	102
Ciclev10003818m	1	p3	(ATA)7	21	404	424
Ciclev10003829m	1	p6	(CAACGC)3	18	248	265
Ciclev10003829m	2	p3	(AGG)6	18	653	670
Ciclev10003863m	1	p3	(AGC)5	15	172	186
Ciclev10003883m	1	p3	(CAC)6	18	330	347
Ciclev10003896m	1	p3	(TAA)6	18	219	236
Ciclev10003896m	2	p3	(GAG)7	21	1210	1230
Ciclev10003911m	1	p6	(AGAGAC)3	18	723	740
Ciclev10003940m	1	p5	(TTTTA)3	15	100	114
Ciclev10003941m	1	p3	(ATC)5	15	695	709
Ciclev10003995m	1	p3	(CAA)5	15	10	24
Ciclev10003995m	2	p3	(GAA)6	18	651	668
Ciclev10003997m	1	p3	(CCA)5	15	157	171
Ciclev10004008m	1	p3	(CAT)10	30	80	109
Ciclev10004031m	1	p4	(AGAA)4	16	135	150
Ciclev10004032m	1	p6	(TCTTCG)3	18	112	129
Ciclev10004034m	1	p3	(GGC)5	15	64	78
Ciclev10004042m	1	p3	(GAT)7	21	292	312
Ciclev10004043m	1	p3	(TGA)5	15	747	761
Ciclev10004051m	1	p3	(TGA)5	15	501	515
Ciclev10004062m	1	p4	(CGCT)5	20	95	114
Ciclev10004089m	1	p2	(TG)9	18	773	790
Ciclev10004097m	1	p6	(TTTATT)3	18	944	961
Ciclev10004125m	1	p6	(AAGAAA)3	18	4035	4052
Ciclev10004125m	2	p5	(GAAGA)3	15	5241	5255
Ciclev10004134m	1	p3	(ATC)5	15	46	60
Ciclev10004143m	1	p3	(ATC)5	15	46	60
Ciclev10004135m	1	p2	(CT)9	18	29	46
Ciclev10004136m	1	p2	(AG)8	16	42	57
Ciclev10004136m	2	p6	(GAGCGT)3	18	441	458
Ciclev10004136m	3	p3	(AGC)5	15	2209	2223
Ciclev10004136m	4	p3	(AGC)6	18	4687	4704
Ciclev10004138m	1	p2	(AG)8	16	42	57
Ciclev10004138m	2	p6	(GAGCGT)3	18	441	458
Ciclev10004138m	3	p3	(AGC)5	15	2209	2223
Ciclev10004138m	4	p3	(AGC)6	18	4675	4692
Ciclev10004139m	1	p2	(CT)6	12	58	69
Ciclev10004140m	1	p6	(AAGAAA)3	18	2950	2967
Ciclev10004140m	2	p5	(GAAGA)3	15	4087	4101
Ciclev10004161m	1	p6	(AAGAAA)3	18	2950	2967
Ciclev10004161m	2	p5	(GAAGA)3	15	4129	4143
Ciclev10004142m	1	p6	(GTTAGG)3	18	205	222
Ciclev10004175m	1	p6	(GTTAGG)3	18	205	222
Ciclev10004152m	1	p3	(CGG)7	21	8	28
Ciclev10004170m	1	p3	(CGG)7	21	8	28
Ciclev10004153m	1	p2	(TC)6	12	246	257
Ciclev10004156m	1	p2	(TC)8	16	45	60
Ciclev10004169m	1	p6	(GAATAT)3	18	2881	2898
Ciclev10004184m	1	p2	(TC)6	12	18	29
Ciclev10004187m	1	p3	(TGG)5	15	2734	2748
Ciclev10004187m	2	p6	(CGCAGC)6	36	3308	3343
Ciclev10004189m	1	p3	(ACG)5	15	360	374
Ciclev10004189m	2	p3	(TTA)5	15	4071	4085
Ciclev10004200m	1	p3	(GAA)5	15	134	148
Ciclev10004201m	1	p3	(GAA)5	15	134	148
Ciclev10004199m	1	p3	(GAA)5	15	134	148
Ciclev10004198m	1	p3	(GAA)5	15	134	148
Ciclev10004206m	1	p3	(AGC)7	21	117	137
Ciclev10004206m	2	p2	(GA)7	14	450	463
Ciclev10004207m	1	p3	(CTT)7	21	3383	3403
Ciclev10004218m	1	p2	(AT)7	14	3640	3653
Ciclev10004227m	1	p4	(TTCT)5	20	145	164
Ciclev10004267m	1	p4	(TTCT)5	20	145	164
Ciclev10004306m	1	p4	(TTCT)5	20	145	164
Ciclev10004451m	1	p4	(TTCT)5	20	145	164
Ciclev10004450m	1	p4	(TTCT)5	20	145	164
Ciclev10004457m	1	p4	(TTCT)5	20	145	164
Ciclev10004229m	1	p3	(GCA)8	24	181	204
Ciclev10004230m	1	p4	(TTAT)4	16	189	204
Ciclev10004233m	1	p2	(CT)6	12	1123	1134
Ciclev10004236m	1	p2	(GA)6	12	1692	1703
Ciclev10004239m	1	p6	(AGAAAG)3	18	2745	2762
Ciclev10004246m	1	p3	(TTC)5	15	275	289
Ciclev10004246m	2	p3	(CGC)5	15	2803	2817
Ciclev10004254m	1	p3	(GCG)6	18	2792	2809
Ciclev10004262m	1	p6	(GGTGAT)3	18	621	638
Ciclev10004296m	1	p6	(GGTGAT)3	18	621	638
Ciclev10004263m	1	p5	(AAACA)3	15	121	135
Ciclev10004266m	1	p3	(AGC)5	15	110	124
Ciclev10004266m	2	p6	(TCTTTT)3	18	3420	3437
Ciclev10004392m	1	p6	(TCTTTT)3	18	2451	2468
Ciclev10004268m	1	p3	(GAT)6	18	160	177
Ciclev10004271m	1	p6	(GAAAAA)5	30	49	78
Ciclev10004269m	1	p6	(GAAAAA)5	30	49	78
Ciclev10004273m	1	p4	(AAAT)5	20	12	31
Ciclev10004288m	1	c	(CAG)6atgcagatgaggcagcaaat(GCA)5	53	1713	1765
Ciclev10004290m	1	c	(CAG)6atgcagatgaggcagcaaat(GCA)5	53	901	953
Ciclev10004291m	1	p3	(ATT)5	15	2630	2644
Ciclev10004307m	1	p2	(TA)6	12	2554	2565
Ciclev10004309m	1	p3	(TAT)6	18	2985	3002
Ciclev10004319m	1	p2	(CT)10	20	4902	4921
Ciclev10004727m	1	p2	(CT)6	12	1635	1646
Ciclev10004327m	1	p5	(TTGCT)3	15	653	667
Ciclev10004327m	2	p7	(TTTTTTA)3	21	946	966
Ciclev10004363m	1	p5	(TTGCT)3	15	653	667
Ciclev10004363m	2	p7	(TTTTTTA)3	21	946	966
Ciclev10004364m	1	p5	(TTGCT)3	15	653	667
Ciclev10004364m	2	p7	(TTTTTTA)3	21	946	966
Ciclev10004683m	1	p5	(TTGCT)3	15	653	667
Ciclev10004683m	2	p7	(TTTTTTA)3	21	946	966
Ciclev10004330m	1	p3	(CAT)5	15	151	165
Ciclev10004330m	2	p6	(CAACCT)3	18	2514	2531
Ciclev10004331m	1	p3	(CAT)5	15	151	165
Ciclev10004331m	2	p6	(CAACCT)3	18	2514	2531
Ciclev10004332m	1	p6	(TTTGGA)3	18	100	117
Ciclev10004333m	1	p2	(GA)7	14	1	14
Ciclev10004334m	1	p2	(GA)7	14	1	14
Ciclev10004413m	1	p2	(GA)7	14	1	14
Ciclev10004640m	1	p2	(GA)7	14	1	14
Ciclev10004340m	1	p6	(GATGGG)3	18	847	864
Ciclev10004348m	1	p5	(AAAAT)4	20	10	29
Ciclev10004528m	1	p5	(AAAAT)4	20	10	29
Ciclev10004357m	1	p6	(GAGATA)3	18	585	602
Ciclev10004409m	1	p6	(GAGATA)3	18	585	602
Ciclev10004475m	1	p6	(GAGATA)3	18	585	602
Ciclev10004475m	2	p2	(GA)6	12	2417	2428
Ciclev10004655m	1	p6	(GAGATA)3	18	585	602
Ciclev10004953m	1	p6	(GAGATA)3	18	585	602
Ciclev10004953m	2	p2	(GA)6	12	2447	2458
Ciclev10004362m	1	p3	(TAC)6	18	377	394
Ciclev10004365m	1	p3	(TAC)6	18	377	394
Ciclev10004379m	1	p3	(TAC)6	18	377	394
Ciclev10004367m	1	p3	(ATG)5	15	1872	1886
Ciclev10004385m	1	p3	(CTT)7	21	1	21
Ciclev10004385m	2	p2	(TA)15	30	3345	3374
Ciclev10004387m	1	p3	(AAG)5	15	305	319
Ciclev10004387m	2	p3	(CCA)5	15	1664	1678
Ciclev10004398m	1	p6	(ACCGAA)3	18	281	298
Ciclev10004398m	2	c	(GAG)7ggagagg(AGGAGC)3	46	438	483
Ciclev10004421m	1	p6	(ACCGAA)3	18	281	298
Ciclev10004421m	2	c	(GAG)7ggagagg(AGGAGC)3	46	438	483
Ciclev10004400m	1	p3	(ATA)5	15	2724	2738
Ciclev10004401m	1	p2	(TC)7	14	2771	2784
Ciclev10004401m	2	p5	(CATCC)3	15	3285	3299
Ciclev10004401m	3	p3	(ATA)5	15	3773	3787
Ciclev10004571m	1	p2	(TC)7	14	2410	2423
Ciclev10004571m	2	p5	(CATCC)3	15	2924	2938
Ciclev10004571m	3	p3	(ATA)5	15	3412	3426
Ciclev10004418m	1	p5	(TTTAT)3	15	2555	2569
Ciclev10004423m	1	p3	(CAG)5	15	1830	1844
Ciclev10004434m	1	p5	(CAAAT)3	15	27	41
Ciclev10004434m	2	p6	(CCCTAA)3	18	180	197
Ciclev10004448m	1	p5	(TTTTA)3	15	3717	3731
Ciclev10004456m	1	p6	(AAGCAA)4	24	31	54
Ciclev10004456m	2	p3	(AAG)5	15	854	868
Ciclev10004460m	1	p3	(TAT)6	18	107	124
Ciclev10004461m	1	p5	(AAAAG)3	15	209	223
Ciclev10004665m	1	p5	(AAAAG)3	15	209	223
Ciclev10004666m	1	p5	(AAAAG)3	15	209	223
Ciclev10004467m	1	p2	(CT)6	12	7	18
Ciclev10004467m	2	p3	(TTA)9	27	2743	2769
Ciclev10004480m	1	p3	(AAC)5	15	239	253
Ciclev10004482m	1	p3	(GAG)9	27	413	439
Ciclev10004499m	1	p5	(ACAAT)3	15	172	186
Ciclev10004502m	1	p3	(GGC)6	18	316	333
Ciclev10004502m	2	c	(CAA)5taacgtcctccccccagatttacagcagtcgttaccgttgtctcaccgttataacttgccgctccttcaacaacaact(GCA)5	108	669	776
Ciclev10004502m	3	p3	(CGT)5	15	1094	1108
Ciclev10004502m	4	p2	(CT)6	12	2283	2294
Ciclev10004506m	1	p2	(TG)6	12	691	702
Ciclev10004526m	1	p4	(ATTT)4	16	2235	2250
Ciclev10004527m	1	p4	(ATTT)4	16	2274	2289
Ciclev10004530m	1	p3	(CTT)5	15	121	135
Ciclev10004533m	1	p2	(TC)11	22	1	22
Ciclev10004533m	2	p3	(TCA)5	15	378	392
Ciclev10004533m	3	p3	(AAC)5	15	2017	2031
Ciclev10004533m	4	p3	(GGA)8	24	2437	2460
Ciclev10004534m	1	p7	(AAAACTA)3	21	200	220
Ciclev10004535m	1	p3	(CCT)5	15	111	125
Ciclev10004535m	2	p3	(AAG)6	18	1222	1239
Ciclev10004535m	3	p3	(AAC)5	15	2024	2038
Ciclev10004579m	1	p3	(AAT)6	18	3	20
Ciclev10004546m	1	c	(CACCAG)5cagagtcccatttagctccttcagtttcaactgtcttcgtt(GCA)5	86	230	315
Ciclev10004546m	2	p3	(GAT)5	15	2107	2121
Ciclev10004547m	1	p3	(CTC)6	18	159	176
Ciclev10004547m	2	p3	(TTC)7	21	309	329
Ciclev10004609m	1	p3	(CTC)6	18	159	176
Ciclev10004609m	2	p3	(TTC)7	21	309	329
Ciclev10004636m	1	p3	(CTC)6	18	159	176
Ciclev10004636m	2	p3	(TTC)7	21	309	329
Ciclev10004638m	1	p3	(CTC)6	18	159	176
Ciclev10004638m	2	p3	(TTC)7	21	309	329
Ciclev10005018m	1	p3	(CTC)6	18	159	176
Ciclev10005018m	2	p3	(TTC)7	21	309	329
Ciclev10004550m	1	p2	(CT)8	16	44	59
Ciclev10004550m	2	p6	(CAACAG)3	18	397	414
Ciclev10004560m	1	p3	(ATT)5	15	2	16
Ciclev10004560m	2	p3	(AGC)6	18	199	216
Ciclev10004570m	1	p2	(TA)11	22	2049	2070
Ciclev10004574m	1	p3	(GAT)7	21	271	291
Ciclev10004583m	1	p3	(GAT)7	21	271	291
Ciclev10004577m	1	p4	(CTGT)4	16	181	196
Ciclev10004575m	1	p4	(CTGT)4	16	245	260
Ciclev10004581m	1	p5	(ATTTT)3	15	1958	1972
Ciclev10004582m	1	p5	(GGGGA)4	20	190	209
Ciclev10004584m	1	c	(AG)7gggcggga(AGGC)5aaaagcaaattattaaactttgtaaagaccgtcattgttaaca(AGTG)4	101	215	315
Ciclev10004589m	1	c	(CTT)5gttgtctcg(GAAAA)3	39	86	124
Ciclev10004594m	1	p5	(AAAAC)3	15	28	42
Ciclev10004597m	1	p5	(TTTTC)3	15	342	356
Ciclev10004597m	2	p3	(GCT)5	15	502	516
Ciclev10004597m	3	p5	(TTTTC)3	15	1812	1826
Ciclev10004608m	1	p5	(TTTTC)3	15	342	356
Ciclev10004608m	2	p3	(GCT)5	15	502	516
Ciclev10004608m	3	p5	(TTTTC)3	15	1812	1826
Ciclev10004627m	1	p5	(TTTTC)3	15	342	356
Ciclev10004627m	2	p3	(GCT)5	15	502	516
Ciclev10004627m	3	p5	(TTTTC)3	15	1761	1775
Ciclev10004598m	1	p2	(TA)6	12	2397	2408
Ciclev10004603m	1	p6	(CATCAC)6	36	128	163
Ciclev10004606m	1	c	(TTC)6tgcttctgcg(TCTGCT)3	46	97	142
Ciclev10004606m	2	c	(ATA)5aaacttttaaatgcgttaaaggattccaaagaccagcta(AG)6	66	270	335
Ciclev10004613m	1	p2	(GA)9	18	34	51
Ciclev10004855m	1	p2	(GA)9	18	34	51
Ciclev10004619m	1	p3	(GCG)5	15	528	542
Ciclev10004618m	1	p3	(GCG)5	15	528	542
Ciclev10004621m	1	p3	(AAC)6	18	48	65
Ciclev10004680m	1	p3	(AAC)6	18	48	65
Ciclev10004623m	1	p3	(CAA)8	24	141	164
Ciclev10004700m	1	p3	(CAA)8	24	141	164
Ciclev10004958m	1	p3	(CAA)8	24	141	164
Ciclev10004629m	1	p3	(ATC)5	15	148	162
Ciclev10004645m	1	c	(AG)12a(AG)8	41	23	63
Ciclev10004646m	1	p3	(AAC)8	24	260	283
Ciclev10004789m	1	p3	(AAC)8	24	260	283
Ciclev10005066m	1	p3	(AAC)8	24	260	283
Ciclev10005257m	1	p3	(AAC)8	24	260	283
Ciclev10004661m	1	p5	(GTTGA)4	20	143	162
Ciclev10004661m	2	p2	(AT)7	14	2043	2056
Ciclev10004668m	1	p5	(GTTGA)4	20	143	162
Ciclev10004668m	2	p2	(AT)7	14	2034	2047
Ciclev10004910m	1	p5	(GTTGA)4	20	143	162
Ciclev10004910m	2	p2	(AC)7	14	1738	1751
Ciclev10004910m	3	p2	(AT)7	14	2463	2476
Ciclev10004967m	1	p5	(GTTGA)4	20	143	162
Ciclev10004967m	2	p2	(AT)7	14	2106	2119
Ciclev10004667m	1	p6	(AGGATG)3	18	394	411
Ciclev10004673m	1	p3	(ACT)5	15	1757	1771
Ciclev10004676m	1	p3	(GAA)5	15	192	206
Ciclev10004677m	1	p3	(AGC)5	15	159	173
Ciclev10004677m	2	p3	(TAA)9	27	872	898
Ciclev10004678m	1	p6	(TGATGG)3	18	261	278
Ciclev10005067m	1	p6	(TGATGG)3	18	261	278
Ciclev10005067m	2	p2	(CT)6	12	477	488
Ciclev10004679m	1	p2	(TA)7	14	2061	2074
Ciclev10004710m	1	p2	(TA)7	14	2216	2229
Ciclev10004708m	1	p2	(TA)7	14	2068	2081
Ciclev10004681m	1	c	(CATTT)3attatatatatg(TA)6	39	72	110
Ciclev10004681m	2	p3	(TCC)6	18	469	486
Ciclev10004685m	1	p5	(TTTAG)4	20	162	181
Ciclev10004686m	1	p3	(ATA)5	15	35	49
Ciclev10004686m	2	p6	(ACTCTA)4	24	194	217
Ciclev10004716m	1	p3	(ATA)5	15	35	49
Ciclev10004716m	2	p6	(ACTCTA)4	24	194	217
Ciclev10005193m	1	p2	(TG)6	12	695	706
Ciclev10005367m	1	p2	(CA)8	16	1174	1189
Ciclev10004709m	1	p2	(CT)15	30	282	311
Ciclev10004709m	2	c	(AAC)6aaaggccagaaaggtgga(AAC)5	51	955	1005
Ciclev10004709m	3	c	(GGT)15gggaatcagaatggagcaaacaatcagaaccaaggtggcaagaatggtaaaaatggtggagggcaaaatggaaataatgga(GGC)5	141	1540	1680
Ciclev10004714m	1	p5	(AAGCA)6	30	73	102
Ciclev10004714m	2	p6	(AAAATC)3	18	231	248
Ciclev10004714m	3	p3	(GTG)8	24	621	644
Ciclev10004739m	1	p5	(AAGCA)6	30	73	102
Ciclev10004739m	2	p6	(AAAATC)3	18	231	248
Ciclev10004739m	3	p3	(GTG)8	24	597	620
Ciclev10004797m	1	p5	(AAGCA)6	30	73	102
Ciclev10004797m	2	p6	(AAAATC)3	18	231	248
Ciclev10004797m	3	p3	(GTG)8	24	697	720
Ciclev10004822m	1	p5	(AAGCA)6	30	73	102
Ciclev10004822m	2	p6	(AAAATC)3	18	231	248
Ciclev10004822m	3	p3	(GTG)8	24	673	696
Ciclev10005009m	1	p3	(GTG)8	24	237	260
Ciclev10004722m	1	p3	(AGA)5	15	5	19
Ciclev10004724m	1	p2	(CT)14	28	49	76
Ciclev10004734m	1	p5	(TGAGT)3	15	196	210
Ciclev10004741m	1	p6	(TGGAAT)3	18	2202	2219
Ciclev10004749m	1	p6	(AGCGGC)3	18	2407	2424
Ciclev10004961m	1	p6	(AGCGGC)3	18	2337	2354
Ciclev10004763m	1	p4	(AAGA)5	20	332	351
Ciclev10004762m	1	p4	(AAGA)5	20	332	351
Ciclev10004764m	1	p5	(CTCTT)3	15	25	39
Ciclev10004776m	1	p2	(CT)14	28	12	39
Ciclev10004783m	1	p2	(TC)8	16	88	103
Ciclev10004845m	1	p2	(TC)8	16	88	103
Ciclev10004784m	1	p3	(ATA)5	15	67	81
Ciclev10004787m	1	p5	(CATTG)3	15	658	672
Ciclev10004788m	1	p2	(AG)17	34	25	58
Ciclev10004790m	1	c	(AAAT)4agataaaatctctgttcaattgctttcttcctttgctttagtgataaattcaatttagtcag(TCAGT)3	93	8	100
Ciclev10004960m	1	c	(AAAT)4agataaaatctctgttcaattgctttcttcctttgctttagtgataaattcaatttagtcag(TCAGT)3	93	8	100
Ciclev10005041m	1	c	(AAAT)4agataaaatctctgttcaattgctttcttcctttgctttagtgataaattcaatttagtcag(TCAGT)3	93	8	100
Ciclev10005218m	1	c	(AAAT)4agataaaatctctgttcaattgctttcttcctttgctttagtgataaattcaatttagtcag(TCAGT)3	93	8	100
Ciclev10005253m	1	c	(AAAT)4agataaaatctctgttcaattgctttcttcctttgctttagtgataaattcaatttagtcag(TCAGT)3	93	8	100
Ciclev10005446m	1	c	(AAAT)4agataaaatctctgttcaattgctttcttcctttgctttagtgataaattcaatttagtcag(TCAGT)3	93	8	100
Ciclev10005449m	1	c	(AAAT)4agataaaatctctgttcaattgctttcttcctttgctttagtgataaattcaatttagtcag(TCAGT)3	93	8	100
Ciclev10005455m	1	c	(AAAT)4agataaaatctctgttcaattgctttcttcctttgctttagtgataaattcaatttagtcag(TCAGT)3	93	8	100
Ciclev10005499m	1	c	(AAAT)4agataaaatctctgttcaattgctttcttcctttgctttagtgataaattcaatttagtcag(TCAGT)3	93	8	100
Ciclev10005674m	1	c	(AAAT)4agataaaatctctgttcaattgctttcttcctttgctttagtgataaattcaatttagtcag(TCAGT)3	93	8	100
Ciclev10005676m	1	c	(AAAT)4agataaaatctctgttcaattgctttcttcctttgctttagtgataaattcaatttagtcag(TCAGT)3	93	8	100
Ciclev10005681m	1	c	(AAAT)4agataaaatctctgttcaattgctttcttcctttgctttagtgataaattcaatttagtcag(TCAGT)3	93	8	100
Ciclev10004795m	1	c	(CT)11cactca(CT)8caaaatagccaacaccacaacacacacaacaactatccatcgaagaagcgaa(TC)6tgccctcaaaaacaatacagtaaccatcatatatcatcctttgagcaacaaaaccaaaagcctctcaaatgaaaaattctatctc(TTA)5	208	1	208
Ciclev10004795m	2	p3	(TCA)6	18	1683	1700
Ciclev10004796m	1	p3	(CAC)5	15	559	573
Ciclev10004799m	1	p4	(TTTA)4	16	431	446
Ciclev10004828m	1	p4	(TTTA)4	16	431	446
Ciclev10004801m	1	p3	(CCT)6	18	371	388
Ciclev10004851m	1	p3	(CCT)6	18	371	388
Ciclev10004809m	1	p6	(GATGAG)5	30	716	745
Ciclev10005212m	1	p6	(GATGAG)5	30	819	848
Ciclev10004831m	1	p2	(AT)6	12	519	530
Ciclev10004843m	1	p3	(AAG)5	15	865	879
Ciclev10005153m	1	p3	(AAG)5	15	993	1007
Ciclev10004850m	1	p2	(TC)9	18	1636	1653
Ciclev10004852m	1	p3	(GAA)6	18	1590	1607
Ciclev10004853m	1	p3	(GAA)6	18	112	129
Ciclev10004857m	1	p3	(AAT)8	24	7	30
Ciclev10004856m	1	p3	(AAT)8	24	7	30
Ciclev10005155m	1	c	(TG)9tattcactaatcctaattaacagctcatctaggaccagactactaa(AT)9(GT)7	96	1034	1129
Ciclev10004871m	1	p6	(AGAACA)4	24	869	892
Ciclev10004874m	1	p4	(ATTA)4	16	1759	1774
Ciclev10005310m	1	p6	(TTTTAT)3	18	431	448
Ciclev10004882m	1	p2	(TG)13	26	103	128
Ciclev10004891m	1	p3	(ATT)7	21	1652	1672
Ciclev10004908m	1	p3	(TAA)6	18	410	427
Ciclev10004908m	2	p6	(GCGAAT)3	18	1070	1087
Ciclev10004909m	1	p6	(ATAAAG)3	18	989	1006
Ciclev10004916m	1	p6	(GGGTTA)3	18	602	619
Ciclev10004924m	1	p3	(TTC)6	18	122	139
Ciclev10004925m	1	p2	(TC)6	12	30	41
Ciclev10005412m	1	p2	(TC)6	12	30	41
Ciclev10004930m	1	p6	(ATCTTC)3	18	381	398
Ciclev10004931m	1	p4	(ATTA)6	24	2834	2857
Ciclev10004931m	2	p6	(TGCTCA)3	18	3115	3132
Ciclev10004940m	1	p3	(ATA)5	15	71	85
Ciclev10005016m	1	p3	(ATA)5	15	71	85
Ciclev10005224m	1	p3	(ATA)5	15	71	85
Ciclev10004943m	1	c	(TCT)5cctg(CTC)9(TTCT)4	62	40	101
Ciclev10004949m	1	p6	(TTATTT)3	18	2135	2152
Ciclev10005139m	1	p6	(TTATTT)3	18	2838	2855
Ciclev10005386m	1	p6	(TTATTT)3	18	2234	2251
Ciclev10005620m	1	p6	(TTATTT)3	18	2937	2954
Ciclev10004951m	1	p3	(CCG)5	15	136	150
Ciclev10004959m	1	p2	(TC)7	14	159	172
Ciclev10004959m	2	p3	(TGG)5	15	1562	1576
Ciclev10004963m	1	p3	(ATG)5	15	888	902
Ciclev10004966m	1	p3	(ATG)5	15	879	893
Ciclev10004968m	1	p3	(AGA)5	15	498	512
Ciclev10005277m	1	p3	(AGA)5	15	498	512
Ciclev10005295m	1	p3	(AGA)5	15	498	512
Ciclev10004978m	1	p3	(AGA)6	18	1413	1430
Ciclev10004980m	1	c	(CTT)13gttctgtgtcatgtgttctgtcttcgtgtgcatatgatcacgtgtcttgttattgcgtgacggagtccttactcttgcattttgaaggttaggag(ATT)7	155	62	216
Ciclev10004980m	2	p3	(ACC)8	24	543	566
Ciclev10004985m	1	p3	(GAT)6	18	977	994
Ciclev10004986m	1	p6	(AGAGGA)3	18	19	36
Ciclev10004994m	1	p4	(AAAT)4	16	174	189
Ciclev10005014m	1	p5	(ATGAA)3	15	1390	1404
Ciclev10005020m	1	p6	(AGCAAC)4	24	89	112
Ciclev10005028m	1	p2	(TC)6	12	30	41
Ciclev10005029m	1	p9	(AAAAAAAAT)3	27	1	27
Ciclev10005031m	1	p3	(ATC)5	15	411	425
Ciclev10005037m	1	c	(CCGCCA)3ccgcctccgcctccaccgccaccaccttatcctccaccaccct(CGCCCC)3	79	1324	1402
Ciclev10005040m	1	p2	(AT)7	14	62	75
Ciclev10005040m	2	p3	(CAC)5	15	232	246
Ciclev10005047m	1	p2	(TC)9	18	251	268
Ciclev10005053m	1	p2	(TC)9	18	251	268
Ciclev10005319m	1	p2	(TC)9	18	251	268
Ciclev10005083m	1	p5	(AAACA)3	15	1686	1700
Ciclev10005551m	1	p5	(AAACA)3	15	1917	1931
Ciclev10005058m	1	p3	(ATC)8	24	38	61
Ciclev10005062m	1	p3	(GTG)7	21	678	698
Ciclev10005391m	1	p2	(TG)8	16	1393	1408
Ciclev10005077m	1	p2	(AT)11	22	21	42
Ciclev10005077m	2	p2	(TG)12	24	144	167
Ciclev10005082m	1	p2	(TG)6	12	1372	1383
Ciclev10005085m	1	p3	(TAT)5	15	1692	1706
Ciclev10005086m	1	p3	(TAT)5	15	1588	1602
Ciclev10005087m	1	p3	(CCA)5	15	329	343
Ciclev10005087m	2	c	(ATA)5atcataaaattagtagtaaaattgataaaaac(AAT)5	62	547	608
Ciclev10005410m	1	p3	(CCA)5	15	329	343
Ciclev10005410m	2	c	(ATA)5atcataaaattagtagtaaaattgataaaaac(AAT)5	62	547	608
Ciclev10005088m	1	p3	(AAT)7	21	760	780
Ciclev10005091m	1	p6	(CTATGC)3	18	294	311
Ciclev10005092m	1	p2	(CT)6	12	376	387
Ciclev10005095m	1	p2	(CT)6	12	34	45
Ciclev10005095m	2	p3	(CCG)5	15	354	368
Ciclev10005095m	3	p3	(CAG)7	21	557	577
Ciclev10005095m	4	c	(GAA)5gatgatgac(GAT)5	39	1280	1318
Ciclev10004915m	1	p4	(TTTA)5	20	45	64
Ciclev10004915m	2	p6	(AAAAAT)3	18	239	256
Ciclev10004915m	3	p2	(AC)8	16	438	453
Ciclev10004915m	4	p2	(TC)8	16	2172	2187
Ciclev10004914m	1	p4	(TTTA)5	20	45	64
Ciclev10004914m	2	p6	(AAAAAT)3	18	239	256
Ciclev10004914m	3	p2	(AC)8	16	438	453
Ciclev10005099m	1	p4	(TTTA)5	20	45	64
Ciclev10005099m	2	p6	(AAAAAT)3	18	239	256
Ciclev10005099m	3	p2	(AC)8	16	438	453
Ciclev10005099m	4	p2	(TC)8	16	2237	2252
Ciclev10005418m	1	p4	(TTTA)5	20	45	64
Ciclev10005418m	2	p6	(AAAAAT)3	18	239	256
Ciclev10005418m	3	p2	(AC)8	16	438	453
Ciclev10005531m	1	p4	(TTTA)5	20	45	64
Ciclev10005531m	2	p6	(AAAAAT)3	18	239	256
Ciclev10005531m	3	p2	(AC)8	16	438	453
Ciclev10005100m	1	p4	(TTCG)6	24	41	64
Ciclev10005115m	1	p2	(TC)6	12	276	287
Ciclev10005117m	1	p2	(TC)6	12	276	287
Ciclev10005120m	1	p5	(CAAAC)3	15	34	48
Ciclev10005123m	1	c	(AAGCA)3cttgcaacgaa(AGC)6	44	148	191
Ciclev10005500m	1	c	(AAGCA)3cttgcaacgaa(AGC)6	44	148	191
Ciclev10005127m	1	p3	(GCT)5	15	940	954
Ciclev10005128m	1	p3	(TGA)5	15	738	752
Ciclev10005130m	1	p3	(ATC)5	15	134	148
Ciclev10005131m	1	p3	(ATC)5	15	134	148
Ciclev10005135m	1	p4	(ATTT)5	20	1336	1355
Ciclev10005582m	1	p2	(AT)9	18	509	526
Ciclev10005582m	2	p4	(ATTT)5	20	2067	2086
Ciclev10005838m	1	p4	(ATTT)5	20	1380	1399
Ciclev10005839m	1	p2	(AT)9	18	509	526
Ciclev10005839m	2	p4	(ATTT)5	20	2111	2130
Ciclev10005146m	1	p4	(TTTC)4	16	1359	1374
Ciclev10005165m	1	p3	(GCT)5	15	1167	1181
Ciclev10005174m	1	p3	(AGA)6	18	1159	1176
Ciclev10005180m	1	p2	(GA)9	18	114	131
Ciclev10005188m	1	p2	(GA)9	18	114	131
Ciclev10005462m	1	p2	(GA)9	18	114	131
Ciclev10005601m	1	p2	(GA)9	18	114	131
Ciclev10005189m	1	p5	(ATCAT)4	20	107	126
Ciclev10005189m	2	p6	(GAAGAG)3	18	388	405
Ciclev10005194m	1	p4	(ATTT)4	16	2121	2136
Ciclev10005200m	1	p3	(GAT)5	15	408	422
Ciclev10005619m	1	p3	(GAT)5	15	408	422
Ciclev10005203m	1	p3	(CCA)5	15	444	458
Ciclev10005203m	2	p3	(AAC)8	24	588	611
Ciclev10005215m	1	p2	(CA)6	12	1	12
Ciclev10005216m	1	p3	(TTC)5	15	225	239
Ciclev10005216m	2	p4	(TTAT)4	16	1379	1394
Ciclev10005420m	1	p3	(TTC)5	15	225	239
Ciclev10005219m	1	p6	(TGTTTC)3	18	32	49
Ciclev10005269m	1	p6	(TGTTTC)3	18	32	49
Ciclev10005265m	1	p6	(TGTTTC)3	18	32	49
Ciclev10005380m	1	p6	(TGTTTC)3	18	32	49
Ciclev10005405m	1	p6	(TGTTTC)3	18	32	49
Ciclev10005220m	1	p3	(GCA)5	15	563	577
Ciclev10005221m	1	p2	(CT)7	14	138	151
Ciclev10005227m	1	p2	(AT)10	20	1644	1663
Ciclev10005228m	1	p5	(AACAC)3	15	56	70
Ciclev10005350m	1	p5	(AACAC)3	15	56	70
Ciclev10005349m	1	p5	(AACAC)3	15	56	70
Ciclev10005237m	1	p3	(TCA)5	15	803	817
Ciclev10005245m	1	p3	(ATA)9	27	1291	1317
Ciclev10005259m	1	p3	(TCC)6	18	756	773
Ciclev10005259m	2	p3	(TTA)5	15	1343	1357
Ciclev10005270m	1	p2	(AC)9	18	2085	2102
Ciclev10005263m	1	p2	(AC)9	18	2080	2097
Ciclev10005266m	1	p2	(AC)9	18	2083	2100
Ciclev10005399m	1	p2	(AC)9	18	2072	2089
Ciclev10005278m	1	p5	(TCCTC)3	15	49	63
Ciclev10005274m	1	p5	(TCCTC)3	15	49	63
Ciclev10005718m	1	p2	(TA)6	12	1120	1131
Ciclev10005282m	1	p4	(TTTC)6	24	74	97
Ciclev10005284m	1	p2	(CT)10	20	205	224
Ciclev10005273m	1	p2	(CT)10	20	205	224
Ciclev10005515m	1	p4	(TTTC)6	24	74	97
Ciclev10005516m	1	p2	(CT)10	20	205	224
Ciclev10005288m	1	c	(TTA)8ttttaga(CT)8	47	386	432
Ciclev10005288m	2	p3	(CAA)7	21	1511	1531
Ciclev10005291m	1	p2	(TA)14	28	280	307
Ciclev10005301m	1	p5	(CTTCT)3	15	50	64
Ciclev10005585m	1	p5	(CTTCT)3	15	50	64
Ciclev10005303m	1	p2	(CA)6	12	41	52
Ciclev10005303m	2	p3	(TAT)5	15	1183	1197
Ciclev10005311m	1	p2	(AT)6	12	1101	1112
Ciclev10005662m	1	p2	(TA)8	16	1312	1327
Ciclev10005335m	1	p3	(ATC)7	21	191	211
Ciclev10005346m	1	p3	(GCT)5	15	146	160
Ciclev10005346m	2	p3	(GAA)6	18	328	345
Ciclev10005353m	1	c	(GGA)5gttacaaatgcaacttgtgtgggatctgtcagggatcaaatagcggtatcggccaaac(ATA)7	94	768	861
Ciclev10005358m	1	p2	(TG)10	20	1616	1635
Ciclev10005571m	1	p2	(TG)10	20	1717	1736
Ciclev10005366m	1	p3	(CAG)7	21	820	840
Ciclev10005370m	1	p6	(AATAAA)3	18	29	46
Ciclev10005370m	2	p3	(TTA)5	15	1302	1316
Ciclev10005384m	1	p3	(GCA)5	15	429	443
Ciclev10005532m	1	p3	(GCA)5	15	429	443
Ciclev10005816m	1	p3	(GCA)5	15	429	443
Ciclev10005832m	1	p3	(GCA)5	15	429	443
Ciclev10005387m	1	p2	(CT)11	22	1	22
Ciclev10005388m	1	c	(TA)6tttttatatagagttaaactgacttactctccactaaattaaaattaattaaaaa(AAG)6	85	96	180
Ciclev10005392m	1	c	(TA)6tttttatatagagttaaactgacttactctccactaaattaaaattaattaaaaa(AAG)6	85	96	180
Ciclev10005614m	1	c	(TA)6tttttatatagagttaaactgacttactctccactaaattaaaattaattaaaaa(AAG)6	85	96	180
Ciclev10005396m	1	p6	(GAGCAT)3	18	407	424
Ciclev10005403m	1	p3	(GGC)6	18	1147	1164
Ciclev10005411m	1	p2	(TA)6	12	1329	1340
Ciclev10005509m	1	p2	(TA)6	12	1661	1672
Ciclev10005763m	1	p2	(TA)6	12	1541	1552
Ciclev10005187m	1	p4	(TTTG)4	16	182	197
Ciclev10005417m	1	p3	(TGA)6	18	154	171
Ciclev10005417m	2	p6	(GAAGAC)4	24	749	772
Ciclev10005426m	1	p3	(TTC)7	21	48	68
Ciclev10005428m	1	p3	(TCT)7	21	73	93
Ciclev10005433m	1	p6	(GAAAAG)3	18	39	56
Ciclev10005441m	1	p3	(TAA)5	15	375	389
Ciclev10005442m	1	p3	(GGA)7	21	582	602
Ciclev10005443m	1	p3	(TAA)5	15	477	491
Ciclev10005452m	1	p2	(CT)6	12	28	39
Ciclev10005453m	1	p5	(ACTCC)3	15	170	184
Ciclev10005461m	1	p3	(CCT)5	15	133	147
Ciclev10005466m	1	c	(CT)9cactttc(TCTCTT)4	49	22	70
Ciclev10005470m	1	p3	(GCA)5	15	862	876
Ciclev10005473m	1	p8	(AAAAAAAG)5	40	351	390
Ciclev10005688m	1	p8	(AAAAAAAG)5	40	351	390
Ciclev10005688m	2	p4	(TTTA)4	16	765	780
Ciclev10005961m	1	p8	(AAAAAAAG)5	40	351	390
Ciclev10005958m	1	p8	(AAAAAAAG)5	40	351	390
Ciclev10005958m	2	p4	(TTTA)4	16	765	780
Ciclev10005477m	1	p3	(TTC)11	33	225	257
Ciclev10005476m	1	p3	(TTC)11	33	225	257
Ciclev10005474m	1	p3	(TTC)11	33	225	257
Ciclev10005478m	1	p3	(TTC)5	15	220	234
Ciclev10005479m	1	p2	(AG)6	12	1326	1337
Ciclev10005729m	1	p2	(AG)6	12	2329	2340
Ciclev10005828m	1	p2	(AG)6	12	1324	1335
Ciclev10006045m	1	p2	(AG)6	12	2421	2432
Ciclev10005481m	1	p3	(GGA)6	18	424	441
Ciclev10005482m	1	p3	(CAT)7	21	190	210
Ciclev10005487m	1	p3	(ACC)10	30	203	232
Ciclev10005493m	1	p3	(TGA)6	18	254	271
Ciclev10005513m	1	p6	(GCGGAA)3	18	95	112
Ciclev10005513m	2	p3	(TGA)6	18	465	482
Ciclev10005511m	1	p3	(TGA)6	18	250	267
Ciclev10005537m	1	p3	(TGA)6	18	215	232
Ciclev10005495m	1	p2	(TC)8	16	333	348
Ciclev10005503m	1	p3	(ACC)6	18	479	496
Ciclev10005141m	1	p6	(AAGCAC)3	18	61	78
Ciclev10005141m	2	p2	(TA)7	14	1466	1479
Ciclev10005142m	1	p6	(AAGCAC)3	18	61	78
Ciclev10005517m	1	p6	(AAGCAC)3	18	61	78
Ciclev10005524m	1	p2	(AT)6	12	1561	1572
Ciclev10005559m	1	p2	(AT)6	12	1561	1572
Ciclev10005530m	1	p3	(GCG)6	18	157	174
Ciclev10005728m	1	p3	(GCG)6	18	157	174
Ciclev10005536m	1	p2	(TA)6	12	963	974
Ciclev10005544m	1	p3	(TGG)7	21	108	128
Ciclev10005548m	1	p3	(TCC)8	24	602	625
Ciclev10005548m	2	p3	(TTA)5	15	1195	1209
Ciclev10005554m	1	p2	(TG)6	12	298	309
Ciclev10005563m	1	p6	(CTCAAT)3	18	171	188
Ciclev10005569m	1	p2	(TC)8	16	79	94
Ciclev10005569m	2	p3	(GAA)6	18	658	675
Ciclev10005570m	1	p3	(TAA)5	15	459	473
Ciclev10005580m	1	p2	(TC)6	12	84	95
Ciclev10005587m	1	p4	(GAAA)4	16	55	70
Ciclev10005594m	1	p6	(ACGAGC)3	18	314	331
Ciclev10005597m	1	p3	(ATC)5	15	112	126
Ciclev10005608m	1	p5	(AAAAT)5	25	164	188
Ciclev10005913m	1	p5	(AAAAT)5	25	164	188
Ciclev10006156m	1	p5	(AAAAT)5	25	164	188
Ciclev10005612m	1	p6	(ATCTTC)3	18	415	432
Ciclev10005957m	1	p4	(TTAT)5	20	1831	1850
Ciclev10005952m	1	p4	(TTAT)5	20	1831	1850
Ciclev10005955m	1	p4	(TTAT)5	20	1831	1850
Ciclev10006066m	1	p4	(TTAT)5	20	1660	1679
Ciclev10006065m	1	p4	(TTAT)5	20	1660	1679
Ciclev10006069m	1	p4	(TTAT)5	20	1660	1679
Ciclev10005629m	1	p3	(AAT)8	24	558	581
Ciclev10005635m	1	c	(ATT)6tgttttttattaaaaggaaagaggagtactgttcggtgagggtt(TTAA)5	82	395	476
Ciclev10005656m	1	p3	(ATT)6	18	55	72
Ciclev10005637m	1	p3	(ACC)6	18	236	253
Ciclev10005641m	1	p5	(AACAA)3	15	69	83
Ciclev10005649m	1	p3	(ATG)9	27	916	942
Ciclev10005649m	2	p6	(AAGAGA)3	18	1044	1061
Ciclev10005673m	1	p5	(AAATA)4	20	42	61
Ciclev10005684m	1	p5	(TGATT)4	20	1076	1095
Ciclev10005686m	1	p4	(AATA)6	24	70	93
Ciclev10005693m	1	p4	(AATA)6	24	70	93
Ciclev10005697m	1	p5	(TCAAA)3	15	214	228
Ciclev10005977m	1	p5	(TCAAA)3	15	214	228
Ciclev10005698m	1	p2	(CT)7	14	4	17
Ciclev10005702m	1	p6	(AAGAAC)3	18	195	212
Ciclev10006029m	1	p6	(AAGAAC)3	18	195	212
Ciclev10005732m	1	p2	(AT)6	12	1491	1502
Ciclev10005734m	1	p5	(TGCTT)3	15	476	490
Ciclev10005737m	1	p2	(TC)8	16	125	140
Ciclev10005775m	1	p2	(TC)8	16	125	140
Ciclev10005963m	1	p2	(TC)8	16	125	140
Ciclev10006116m	1	p2	(TC)8	16	125	140
Ciclev10006116m	2	p9	(TCTTCTTCA)4	36	882	917
Ciclev10005741m	1	p5	(ATTGA)3	15	185	199
Ciclev10005744m	1	p5	(ATTGA)3	15	185	199
Ciclev10005748m	1	c	(ATTGA)3tccagcagccgcagcaggaagcactttccaagtgagtcctcaaaaatcatcaaaacccctcgtgtccattccttatatttcg(CT)6	109	185	293
Ciclev10005745m	1	p5	(ATTGA)3	15	185	199
Ciclev10006000m	1	c	(ATTGA)3tccagcagccgcagcaggaagcactttccaagtgagtcctcaaaaatcatcaaaacccctcgtgtccattccttatatttcg(CT)6	109	185	293
Ciclev10006001m	1	c	(ATTGA)3tccagcagccgcagcaggaagcactttccaagtgagtcctcaaaaatcatcaaaacccctcgtgtccattccttatatttcg(CT)6	109	185	293
Ciclev10005755m	1	p5	(TTGAG)5	25	84	108
Ciclev10005778m	1	p4	(TTAT)4	16	40	55
Ciclev10005779m	1	p2	(GT)6	12	189	200
Ciclev10005811m	1	p2	(GT)6	12	189	200
Ciclev10005787m	1	p6	(TCAAGA)3	18	391	408
Ciclev10005789m	1	p4	(AAGA)7	28	76	103
Ciclev10005793m	1	p6	(TTCATT)3	18	135	152
Ciclev10005793m	2	p3	(GGA)7	21	397	417
Ciclev10005793m	3	p3	(GAA)5	15	522	536
Ciclev10005795m	1	p3	(AAG)8	24	251	274
Ciclev10005797m	1	c	(TAAAA)3(TTAAA)3	30	3	32
Ciclev10005806m	1	c	(TAAAA)3(TTAAA)3	30	3	32
Ciclev10005800m	1	p3	(CGA)5	15	166	180
Ciclev10005861m	1	p3	(CGA)5	15	166	180
Ciclev10005861m	2	p2	(AC)6	12	730	741
Ciclev10005815m	1	p3	(GTT)5	15	151	165
Ciclev10005820m	1	p3	(TAC)5	15	731	745
Ciclev10006125m	1	p5	(AAAAT)3	15	1009	1023
Ciclev10005825m	1	p5	(TTGTG)3	15	29	43
Ciclev10006016m	1	p5	(TTGTG)3	15	29	43
Ciclev10005842m	1	p3	(ATT)6	18	1328	1345
Ciclev10005844m	1	p2	(AG)11	22	857	878
Ciclev10005854m	1	p2	(CT)12	24	116	139
Ciclev10005930m	1	p2	(AG)11	22	1	22
Ciclev10005894m	1	p2	(CT)8	16	1422	1437
Ciclev10005894m	2	p5	(TTTGG)3	15	1792	1806
Ciclev10005896m	1	c	(GAAGT)3ctaaaaacggcggattagaaatggt(GA)6	52	163	214
Ciclev10006082m	1	p5	(GAAGT)3	15	365	379
Ciclev10006082m	2	p2	(GA)6	12	517	528
Ciclev10006080m	1	p2	(GA)6	12	129	140
Ciclev10006084m	1	p2	(GA)6	12	129	140
Ciclev10005901m	1	p2	(TC)14	28	46	73
Ciclev10005901m	2	p3	(TTC)5	15	271	285
Ciclev10005909m	1	p5	(AGAGA)3	15	97	111
Ciclev10005944m	1	p5	(AGAGA)3	15	97	111
Ciclev10006182m	1	p5	(AGAGA)3	15	97	111
Ciclev10005911m	1	p3	(GCT)6	18	709	726
Ciclev10005919m	1	p6	(CTTTTT)3	18	763	780
Ciclev10005928m	1	p7	(ATTTTTT)3	21	775	795
Ciclev10005929m	1	p2	(AG)12	24	110	133
Ciclev10005932m	1	p6	(GCTGCC)3	18	367	384
Ciclev10005935m	1	p6	(GTGATG)3	18	382	399
Ciclev10005935m	2	p5	(TTTTA)3	15	915	929
Ciclev10005626m	1	p4	(TTAG)4	16	245	260
Ciclev10005864m	1	p4	(TTAG)4	16	245	260
Ciclev10005934m	1	p4	(TTAG)4	16	245	260
Ciclev10005937m	1	p4	(TTAG)4	16	245	260
Ciclev10005936m	1	p4	(TTAG)4	16	245	260
Ciclev10005954m	1	p3	(ACA)8	24	270	293
Ciclev10005954m	2	p6	(TCTTTC)3	18	952	969
Ciclev10005974m	1	p3	(AGC)5	15	253	267
Ciclev10005981m	1	c	(TCTTCA)4(TCT)5tacttcttcagcagcttcatatatatgtgggtttgagttgaaaaagaaaaaagagtgaagaaaaattcagtcttgaggctttgtgggaaaaa(AAG)5	146	102	247
Ciclev10005989m	1	p5	(TTTGG)3	15	688	702
Ciclev10005995m	1	p4	(ATAA)7	28	1	28
Ciclev10006023m	1	p4	(ATAA)7	28	1	28
Ciclev10006007m	1	p3	(AGA)5	15	127	141
Ciclev10006033m	1	p5	(AAACC)3	15	1015	1029
Ciclev10006033m	2	p3	(AAT)5	15	1623	1637
Ciclev10006031m	1	p5	(AAACC)3	15	1062	1076
Ciclev10006031m	2	p3	(AAT)5	15	1670	1684
Ciclev10006022m	1	p3	(GCT)5	15	547	561
Ciclev10006030m	1	p4	(CAAT)4	16	1225	1240
Ciclev10006147m	1	p4	(CAAT)4	16	1150	1165
Ciclev10006046m	1	p2	(TC)10	20	178	197
Ciclev10006048m	1	p2	(TC)10	20	178	197
Ciclev10006047m	1	p2	(TC)10	20	178	197
Ciclev10006050m	1	p2	(TC)10	20	178	197
Ciclev10006055m	1	p5	(TTTTC)3	15	581	595
Ciclev10006058m	1	p2	(AG)9	18	102	119
Ciclev10006071m	1	p2	(TC)11	22	66	87
Ciclev10006245m	1	p4	(ATTT)4	16	426	441
Ciclev10006094m	1	p3	(CTG)5	15	843	857
Ciclev10006103m	1	p3	(TGA)5	15	785	799
Ciclev10006251m	1	p3	(TGA)5	15	1983	1997
Ciclev10006316m	1	p3	(TGA)5	15	829	843
Ciclev10006233m	1	p5	(CTTTT)3	15	884	898
Ciclev10006330m	1	p5	(CTTTT)3	15	879	893
Ciclev10006110m	1	p3	(TAG)5	15	303	317
Ciclev10006123m	1	p2	(TC)9	18	451	468
Ciclev10006113m	1	c	(GAT)7cattaaccatattgtaaataatatacctgatat(TA)6	66	793	858
Ciclev10006114m	1	p6	(AACTCG)3	18	173	190
Ciclev10006131m	1	p2	(TA)9	18	495	512
Ciclev10006129m	1	p4	(TCTA)4	16	390	405
Ciclev10006137m	1	p3	(GCA)5	15	195	209
Ciclev10006139m	1	p2	(CT)6	12	355	366
Ciclev10006149m	1	p4	(TAGC)5	20	451	470
Ciclev10006240m	1	p2	(TG)15	30	943	972
Ciclev10006163m	1	p2	(AT)6	12	11	22
Ciclev10006159m	1	p2	(AT)6	12	11	22
Ciclev10006161m	1	c	(TC)12actctctcactctcggtctctctaaagcggcacgaacattacacacttcacttcgtta(TC)6	94	47	140
Ciclev10006161m	2	p3	(ATA)5	15	787	801
Ciclev10006167m	1	p7	(AAAAAAG)3	21	934	954
Ciclev10006269m	1	p7	(AAAAAAG)3	21	933	953
Ciclev10006267m	1	p7	(AAAAAAG)3	21	933	953
Ciclev10006272m	1	p7	(AAAAAAG)3	21	934	954
Ciclev10006270m	1	p7	(AAAAAAG)3	21	309	329
Ciclev10006169m	1	p3	(AGA)5	15	148	162
Ciclev10006176m	1	p3	(AAG)5	15	57	71
Ciclev10006191m	1	p6	(GGTGGC)3	18	321	338
Ciclev10006276m	1	p6	(GGTGGC)3	18	321	338
Ciclev10006255m	1	p2	(AT)6	12	383	394
Ciclev10006200m	1	p3	(TTC)9	27	247	273
Ciclev10006202m	1	p3	(GCA)5	15	340	354
Ciclev10006202m	2	c*	(AT)9(ATGT)8*	48	530	577
Ciclev10006202m	3	p2	(AT)15	30	762	791
Ciclev10006204m	1	p3	(AAT)5	15	947	961
Ciclev10006205m	1	p3	(AAT)5	15	947	961
Ciclev10006322m	1	p3	(AAT)5	15	947	961
Ciclev10006334m	1	p3	(AAT)5	15	947	961
Ciclev10006213m	1	p3	(AGG)6	18	170	187
Ciclev10006214m	1	p6	(CCAAAG)4	24	201	224
Ciclev10006215m	1	p4	(CTAG)4	16	522	537
Ciclev10006216m	1	p2	(TG)7	14	176	189
Ciclev10006222m	1	p3	(TTA)5	15	329	343
Ciclev10006230m	1	p6	(GGCACC)6	36	457	492
Ciclev10006236m	1	p2	(AC)7	14	10	23
Ciclev10006347m	1	p2	(TG)9	18	157	174
Ciclev10006249m	1	p2	(TA)7	14	533	546
Ciclev10006252m	1	p5	(AAATA)3	15	581	595
Ciclev10006280m	1	p3	(TGC)5	15	623	637
Ciclev10006288m	1	p2	(GA)6	12	506	517
Ciclev10006293m	1	p2	(AT)10	20	329	348
Ciclev10006296m	1	p3	(TCC)5	15	233	247
Ciclev10006300m	1	p2	(TC)7	14	731	744
Ciclev10006307m	1	p3	(AAT)7	21	514	534
Ciclev10006309m	1	p3	(AAT)7	21	511	531
Ciclev10006308m	1	c	(TA)7gagagagaggggttacgcggtctgggatcccagactgtaattaaagtccaggattgggaccatgtgtagcagatt(AATA)4	105	714	818
Ciclev10006365m	1	c	(TA)7gagagagaggggttacgcggtctgggatcccagactgtaattaaagtccaggattgggaccatgtgtagcagatt(AATA)4	105	742	846
Ciclev10006315m	1	p5	(TTTCC)4	20	103	122
Ciclev10006324m	1	p5	(GTTTG)4	20	289	308
Ciclev10006325m	1	p4	(TTTA)4	16	312	327
Ciclev10006331m	1	p4	(AAAT)4	16	1209	1224
Ciclev10006331m	2	p8	(TTTTTTCT)5	40	1596	1635
Ciclev10006335m	1	p3	(CAA)5	15	932	946
Ciclev10006338m	1	c	(AAAAGA)3aagagaagacaaattgtgtaatgatgacatatatgagtgaagtgaagcaaaagcttagttcattgattctccttattggttcatgcagttctc(TG)10	131	332	462
Ciclev10006341m	1	p2	(GT)6	12	732	743
Ciclev10006340m	1	p2	(GT)6	12	488	499
Ciclev10006380m	1	p2	(TC)7	14	689	702
Ciclev10006399m	1	p2	(TC)12	24	44	67
Ciclev10006399m	2	p4	(AATG)5	20	675	694
Ciclev10006435m	1	p3	(CTC)6	18	1340	1357
Ciclev10006460m	1	p3	(AGC)5	15	74	88
Ciclev10006460m	2	p3	(CTG)6	18	398	415
Ciclev10006469m	1	p6	(CAGCAC)4	24	259	282
Ciclev10006494m	1	p3	(CAG)5	15	541	555
Ciclev10006494m	2	p3	(AAG)5	15	1442	1456
Ciclev10006510m	1	p5	(GAGAT)3	15	1724	1738
Ciclev10006514m	1	p3	(TCA)9	27	10	36
Ciclev10006514m	2	p3	(CTT)5	15	446	460
Ciclev10006531m	1	p6	(GACGGC)3	18	343	360
Ciclev10006536m	1	p3	(GCT)5	15	421	435
Ciclev10006544m	1	c	(CTG)6cg(GAT)6	38	1127	1164
Ciclev10006555m	1	p3	(AGC)6	18	22	39
Ciclev10006587m	1	p3	(GCT)5	15	409	423
Ciclev10006600m	1	p3	(CAT)5	15	408	422
Ciclev10006623m	1	p3	(CTC)5	15	447	461
Ciclev10006623m	2	p3	(TAA)5	15	588	602
Ciclev10006686m	1	p2	(TG)8	16	873	888
Ciclev10006699m	1	p3	(TTC)5	15	40	54
Ciclev10006728m	1	p3	(GAT)5	15	109	123
Ciclev10006738m	1	p3	(CGG)6	18	21	38
Ciclev10006753m	1	p6	(TACATG)3	18	748	765
Ciclev10006755m	1	p3	(CAG)5	15	135	149
Ciclev10006769m	1	p6	(AGCAAT)3	18	367	384
Ciclev10006789m	1	p6	(GCCAAA)3	18	115	132
Ciclev10006797m	1	p3	(AGC)5	15	51	65
Ciclev10006805m	1	c	(GAA)6gaggaagctgtgaagtctggtcagttattattagttgagggagagaccagtgagcttaagaggaagctccatggggttaatgtgctatccaataacatc(AAG)8	141	646	786
Ciclev10006837m	1	p3	(GCA)5	15	323	337
Ciclev10006864m	1	p6	(TGGAAG)3	18	20	37
Ciclev10006873m	1	p5	(ACTGC)3	15	232	246
Ciclev10006897m	1	p3	(TAA)18	54	645	698
Ciclev10006914m	1	p6	(CAGCAC)4	24	430	453
Ciclev10006929m	1	p5	(TCGAG)3	15	581	595
Ciclev10006961m	1	p6	(TAACCC)5	30	369	398
Ciclev10006962m	1	p5	(CTCTT)3	15	1248	1262
Ciclev10006979m	1	p6	(GGATCG)3	18	481	498
Ciclev10006987m	1	p5	(CTCTT)3	15	1251	1265
Ciclev10007003m	1	p3	(ACA)5	15	21	35
Ciclev10007006m	1	p4	(ATAC)5	20	150	169
Ciclev10007018m	1	p3	(GCT)6	18	202	219
Ciclev10007044m	1	p3	(TCT)5	15	38	52
Ciclev10007049m	1	c	(AGA)6ggaagctttgaagtctggtcagttattagtagttgagggagagaccagtgagcttaagagaaaactccatgaggttaatgtgctatccaataacatc(AAG)5	130	1074	1203
Ciclev10007058m	1	p3	(GCA)6	18	73	90
Ciclev10007068m	1	p3	(CCA)5	15	550	564
Ciclev10007069m	1	p3	(CAG)6	18	877	894
Ciclev10007094m	1	p3	(ATA)5	15	236	250
Ciclev10007105m	1	p3	(CAG)5	15	214	228
Ciclev10007110m	1	p6	(GATCAA)3	18	205	222
Ciclev10007137m	1	p2	(AG)6	12	35	46
Ciclev10007185m	1	p3	(GAA)5	15	174	188
Ciclev10007219m	1	p3	(TTC)9	27	3531	3557
Ciclev10007220m	1	p3	(TTC)9	27	3531	3557
Ciclev10007221m	1	p3	(TTC)9	27	3531	3557
Ciclev10007222m	1	p3	(TTC)9	27	3531	3557
Ciclev10007230m	1	p6	(GCGGAG)4	24	250	273
Ciclev10007238m	1	p3	(CAA)10	30	201	230
Ciclev10007248m	1	p3	(CAA)10	30	201	230
Ciclev10007239m	1	p2	(TG)8	16	5374	5389
Ciclev10007240m	1	p2	(TG)8	16	5371	5386
Ciclev10007247m	1	p3	(GGT)6	18	2459	2476
Ciclev10007249m	1	p2	(TC)9	18	45	62
Ciclev10007262m	1	p2	(TC)9	18	45	62
Ciclev10007264m	1	p2	(TC)9	18	45	62
Ciclev10007275m	1	p2	(TC)9	18	45	62
Ciclev10007285m	1	p2	(TC)9	18	45	62
Ciclev10007307m	1	p2	(TC)9	18	45	62
Ciclev10007336m	1	p2	(TC)9	18	45	62
Ciclev10007254m	1	p3	(TTC)11	33	12	44
Ciclev10007254m	2	p3	(AGA)5	15	322	336
Ciclev10007255m	1	p3	(TCA)5	15	256	270
Ciclev10007257m	1	p3	(TCC)5	15	2043	2057
Ciclev10007257m	2	c	(CCTCCA)3cctcctcccccttccccttctcctttttcagtaacatctccatctacctctgttacgaactcttttccaaac(CCACCT)3	108	2278	2385
Ciclev10007281m	1	p6	(TTCAAA)3	18	3694	3711
Ciclev10007268m	1	p3	(GAA)6	18	242	259
Ciclev10007274m	1	p6	(ATCATT)3	18	352	369
Ciclev10007335m	1	p6	(ATCATT)3	18	352	369
Ciclev10007279m	1	p5	(TCAAA)5	25	2	26
Ciclev10007459m	1	p2	(TG)6	12	519	530
Ciclev10007286m	1	c	(GCA)5gcttctccatccgcaacagtc(ACAGCA)3gcagcaaaatcaccatcaccacaatcagca(ACC)5	99	2115	2213
Ciclev10007292m	1	p3	(GCA)5	15	2135	2149
Ciclev10007309m	1	p2	(GA)8	16	3617	3632
Ciclev10007310m	1	p2	(TC)8	16	32	47
Ciclev10007311m	1	p3	(AAG)7	21	27	47
Ciclev10007312m	1	p4	(TTTG)4	16	51	66
Ciclev10007317m	1	p3	(GCA)5	15	2527	2541
Ciclev10007419m	1	p3	(GCA)5	15	2546	2560
Ciclev10007320m	1	p3	(AGC)5	15	558	572
Ciclev10007321m	1	p2	(AT)8	16	3243	3258
Ciclev10007327m	1	p4	(ATTT)6	24	1	24
Ciclev10007327m	2	p2	(AT)8	16	160	175
Ciclev10007329m	1	p5	(TTTTC)3	15	75	89
Ciclev10007333m	1	p3	(CTC)7	21	206	226
Ciclev10007344m	1	p3	(CTC)7	21	206	226
Ciclev10007339m	1	p6	(AAGAGA)3	18	202	219
Ciclev10007339m	2	p6	(ATTTTT)3	18	3391	3408
Ciclev10007352m	1	p5	(AGAGA)5	25	43	67
Ciclev10007352m	2	p2	(AT)11	22	3149	3170
Ciclev10007354m	1	p5	(AGAGA)5	25	43	67
Ciclev10007354m	2	p2	(AT)11	22	3198	3219
Ciclev10007353m	1	p3	(TAT)5	15	56	70
Ciclev10007353m	2	p2	(AT)11	22	3617	3638
Ciclev10007351m	1	p2	(AT)11	22	3043	3064
Ciclev10007358m	1	p6	(AAAACT)3	18	10	27
Ciclev10007421m	1	p3	(TTA)7	21	2923	2943
Ciclev10007369m	1	p2	(AT)17	34	3224	3257
Ciclev10007370m	1	p3	(TGC)5	15	202	216
Ciclev10007390m	1	p5	(TTTAT)3	15	113	127
Ciclev10007390m	2	c*	(AGCAACAAC)4(CAG)6*caatcccaacagccaccacatcagcaacaa(CAG)6caacagcaattgcaaatgcaacagatcctattgcagaggcatgctcaa(CAG)6	167	487	653
Ciclev10007390m	3	p3	(CAG)5	15	1554	1568
Ciclev10007393m	1	p5	(TTTAT)3	15	113	127
Ciclev10007393m	2	c*	(AGCAACAAC)4(CAG)6*caatcccaacagccaccacatcagcaacaa(CAG)6caacagcaattgcaaatgcaacagatcctattgcagaggcatgctcaa(CAG)6	167	487	653
Ciclev10007393m	3	p3	(CAG)5	15	1545	1559
Ciclev10007391m	1	p2	(TC)9	18	34	51
Ciclev10007403m	1	p3	(GAT)7	21	2219	2239
Ciclev10007404m	1	p4	(GAAA)5	20	1	20
Ciclev10007423m	1	p6	(GAGAGT)3	18	628	645
Ciclev10007435m	1	p2	(TC)9	18	1	18
Ciclev10007449m	1	p3	(CAG)6	18	1201	1218
Ciclev10007449m	2	p2	(AT)10	20	2961	2980
Ciclev10007455m	1	p4	(TTTG)4	16	313	328
Ciclev10007457m	1	c	(TC)6atttcc(CT)10	38	44	81
Ciclev10007457m	2	c	(GAC)6aatgatgatgat(GAG)5	45	1190	1234
Ciclev10007460m	1	p3	(TCA)8	24	268	291
Ciclev10007462m	1	p3	(TCA)8	24	268	291
Ciclev10007469m	1	p6	(GATGAC)3	18	1240	1257
Ciclev10007477m	1	p3	(AAG)9	27	260	286
Ciclev10007478m	1	p3	(AGC)5	15	49	63
Ciclev10007495m	1	p6	(AGAAGC)3	18	1718	1735
Ciclev10007496m	1	p6	(AGAAGC)3	18	1700	1717
Ciclev10007506m	1	p6	(AGAAGC)3	18	1673	1690
Ciclev10007507m	1	p3	(TCC)5	15	1	15
Ciclev10007560m	1	p3	(TCC)5	15	1	15
Ciclev10007518m	1	p3	(GAA)5	15	39	53
Ciclev10007519m	1	p3	(AAG)6	18	182	199
Ciclev10007521m	1	p6	(TCTCTG)3	18	7	24
Ciclev10007531m	1	p6	(TTTTCT)3	18	2551	2568
Ciclev10007573m	1	p6	(TTTTCT)3	18	2461	2478
Ciclev10007628m	1	p6	(TTTTCT)3	18	2542	2559
Ciclev10007838m	1	p6	(TTTTCT)3	18	2394	2411
Ciclev10007532m	1	p6	(TTTTTA)3	18	51	68
Ciclev10007772m	1	p6	(TTTTTA)3	18	51	68
Ciclev10007533m	1	p2	(AG)10	20	83	102
Ciclev10007903m	1	p2	(AG)10	20	83	102
Ciclev10007535m	1	p2	(GA)13	26	66	91
Ciclev10007537m	1	p2	(GA)13	26	66	91
Ciclev10007536m	1	p2	(CT)10	20	21	40
Ciclev10007544m	1	p4	(GAAA)4	16	15	30
Ciclev10007542m	1	p4	(GAAA)4	16	15	30
Ciclev10007551m	1	p5	(GATCC)3	15	310	324
Ciclev10007555m	1	p2	(CT)9	18	64	81
Ciclev10007554m	1	p2	(CT)9	18	64	81
Ciclev10007568m	1	p2	(CT)9	18	64	81
Ciclev10007558m	1	c	(CAAAA)3cgg(AACGA)3	33	1	33
Ciclev10007705m	1	c	(CAAAA)3cgg(AACGA)3	33	1	33
Ciclev10007562m	1	p3	(TCA)6	18	3674	3691
Ciclev10007577m	1	p3	(TCA)6	18	2643	2660
Ciclev10007578m	1	p3	(TCA)6	18	2488	2505
Ciclev10007606m	1	p3	(TCA)6	18	2595	2612
Ciclev10007564m	1	p3	(GAA)9	27	705	731
Ciclev10007565m	1	p2	(TC)19	38	406	443
Ciclev10007565m	2	p3	(GCA)5	15	655	669
Ciclev10007567m	1	p2	(TC)19	38	406	443
Ciclev10007567m	2	p3	(GCA)5	15	655	669
Ciclev10007570m	1	p3	(ACA)6	18	73	90
Ciclev10007570m	2	p3	(AAG)6	18	1295	1312
Ciclev10007570m	3	p6	(AGAGGA)4	24	1602	1625
Ciclev10007570m	4	p3	(GCA)6	18	1926	1943
Ciclev10007576m	1	p3	(GAA)7	21	2166	2186
Ciclev10007581m	1	p2	(GA)6	12	51	62
Ciclev10007581m	2	p2	(TC)6	12	2631	2642
Ciclev10007622m	1	p2	(GA)6	12	25	36
Ciclev10007622m	2	p2	(TC)6	12	2530	2541
Ciclev10007712m	1	p2	(TC)6	12	3177	3188
Ciclev10007713m	1	p2	(GA)6	12	25	36
Ciclev10007713m	2	p2	(TC)6	12	2973	2984
Ciclev10007710m	1	p2	(GA)6	12	25	36
Ciclev10007710m	2	p2	(TC)6	12	2469	2480
Ciclev10007761m	1	p2	(GA)6	12	25	36
Ciclev10007761m	2	p2	(TC)6	12	2898	2909
Ciclev10007587m	1	p3	(TCT)5	15	182	196
Ciclev10007588m	1	p3	(TAG)8	24	2382	2405
Ciclev10007598m	1	p3	(TAT)8	24	2489	2512
Ciclev10007599m	1	p2	(GT)6	12	309	320
Ciclev10007599m	2	p5	(GATTG)3	15	593	607
Ciclev10007599m	3	p3	(AAG)5	15	1269	1283
Ciclev10007613m	1	p3	(AAG)6	18	98	115
Ciclev10007631m	1	p4	(AAGA)4	16	44	59
Ciclev10007633m	1	p2	(TC)7	14	80	93
Ciclev10007633m	2	p3	(AGA)6	18	908	925
Ciclev10007636m	1	p3	(AAT)8	24	378	401
Ciclev10007635m	1	p3	(AAT)8	24	378	401
Ciclev10007639m	1	p9	(GATGAGGAT)3	27	535	561
Ciclev10007672m	1	p9	(GATGAGGAT)3	27	535	561
Ciclev10007656m	1	p2	(AT)7	14	2390	2403
Ciclev10007663m	1	p2	(TC)11	22	11	32
Ciclev10007668m	1	p6	(ACACAT)4	24	82	105
Ciclev10007815m	1	p3	(AAG)12	36	482	517
Ciclev10007815m	2	p6	(ACACAT)4	24	683	706
Ciclev10007669m	1	p3	(CAG)5	15	1391	1405
Ciclev10007670m	1	p3	(CCA)5	15	816	830
Ciclev10007673m	1	p6	(CTTCAG)3	18	210	227
Ciclev10007812m	1	p6	(CTTCAG)3	18	1252	1269
Ciclev10007677m	1	p2	(TC)6	12	2589	2600
Ciclev10007686m	1	p3	(ATA)6	18	2405	2422
Ciclev10007687m	1	p3	(ATA)6	18	2251	2268
Ciclev10007930m	1	p3	(ATA)6	18	2275	2292
Ciclev10008421m	1	p3	(ATA)6	18	2510	2527
Ciclev10007691m	1	c	(ATTTTTT)3tgtctgttgaaagttagggttttcgattggtttgtagctt(TTG)6	79	158	236
Ciclev10007691m	2	c	(GAA)5ggagaagac(GAA)7	45	1716	1760
Ciclev10007690m	1	p5	(TATTT)3	15	19	33
Ciclev10007690m	2	c	(GAA)5ggagaagac(GAA)7	45	1379	1423
Ciclev10007692m	1	c	(ATTTTTT)3tgtctgttgaaagttagggttttcgattggtttgtagctt(TTG)6	79	158	236
Ciclev10007692m	2	c	(GAA)5ggagaagac(GAA)7	45	2321	2365
Ciclev10007693m	1	p2	(CT)8	16	101	116
Ciclev10007694m	1	p2	(CT)8	16	101	116
Ciclev10007695m	1	p2	(CA)6	12	49	60
Ciclev10007699m	1	p3	(CTC)7	21	25	45
Ciclev10007701m	1	p2	(TA)6	12	3160	3171
Ciclev10007706m	1	p6	(CCTGAG)3	18	1534	1551
Ciclev10007716m	1	p2	(AG)12	24	27	50
Ciclev10007725m	1	p7	(TTTTATT)3	21	115	135
Ciclev10007724m	1	p7	(TTTTATT)3	21	115	135
Ciclev10007926m	1	p7	(TTTTATT)3	21	115	135
Ciclev10008219m	1	p7	(TTTTATT)3	21	115	135
Ciclev10008216m	1	p7	(TTTTATT)3	21	115	135
Ciclev10008472m	1	p7	(TTTTATT)3	21	115	135
Ciclev10008588m	1	p7	(TTTTATT)3	21	115	135
Ciclev10008586m	1	p7	(TTTTATT)3	21	115	135
Ciclev10008585m	1	p7	(TTTTATT)3	21	115	135
Ciclev10008587m	1	p7	(TTTTATT)3	21	115	135
Ciclev10007726m	1	p5	(ACAAA)3	15	69	83
Ciclev10007727m	1	p3	(TTC)5	15	35	49
Ciclev10007733m	1	p3	(CTA)5	15	2227	2241
Ciclev10007740m	1	p5	(AGAGA)3	15	1932	1946
Ciclev10007745m	1	p2	(TG)10	20	1997	2016
Ciclev10007746m	1	p2	(TC)12	24	50	73
Ciclev10007747m	1	p3	(CCA)5	15	1436	1450
Ciclev10007750m	1	p6	(TTCTCT)3	18	206	223
Ciclev10007756m	1	p5	(CTTTT)3	15	241	255
Ciclev10007764m	1	p2	(AG)9	18	8	25
Ciclev10007767m	1	p2	(CT)8	16	37	52
Ciclev10007767m	2	c	(TC)7ccccagtaaatgtaaattgattcctttcatttttatataccactctcttga(TATT)5	85	2388	2472
Ciclev10007765m	1	p4	(TTAA)5	20	79	98
Ciclev10007765m	2	c	(TG)9atttgttaagcaaaaaccaaaaagtaacttgtagtgatgaccgttaatgcacgttctgccacagtccgcaaatttctctgagagaccccattt(GTC)6	129	301	429
Ciclev10007765m	3	c	(TC)7ccccagtaaatgtaaattgattcctttcatttttatataccactctcttga(TATT)5	85	2779	2863
Ciclev10008082m	1	p2	(CT)8	16	37	52
Ciclev10008081m	1	p4	(TTAA)5	20	79	98
Ciclev10008081m	2	c	(TG)9atttgttaagcaaaaaccaaaaagtaacttgtagtgatgaccgttaatgcacgttctgccacagtccgcaaatttctctgagagaccccattt(GTC)6	129	301	429
Ciclev10007787m	1	p2	(AG)8	16	35	50
Ciclev10007787m	2	p6	(GCTGGA)3	18	1657	1674
Ciclev10007788m	1	p5	(AAAAT)3	15	97	111
Ciclev10007788m	2	c	(GA)10gttatatggggggaagtagtacactcgtggacggtgtgcgtcgctggtttcaacgccattcttttactaataatag(TAA)5caacaacaacaataattttgattctaacaacaagaagagcaacaatatcaatattagt(AGC)5	184	265	448
Ciclev10008051m	1	p5	(AAAAT)3	15	97	111
Ciclev10008051m	2	c	(GA)10gttatatggggggaagtagtacactcgtggacggtgtgcgtcgctggtttcaacgccattcttttactaataatag(TAA)5caacaacaacaataattttgattctaacaacaagaagagcaacaatatcaatattagt(AGC)5	184	265	448
Ciclev10007792m	1	p8	(GTGAATGA)6	48	68	115
Ciclev10007791m	1	p3	(TAT)6	18	1	18
Ciclev10007794m	1	p2	(CT)6	12	102	113
Ciclev10007794m	2	p4	(TTTA)6	24	1930	1953
Ciclev10007945m	1	p2	(CT)6	12	102	113
Ciclev10008072m	1	p4	(TTTA)6	24	1899	1922
Ciclev10008252m	1	p2	(CT)6	12	96	107
Ciclev10008252m	2	p4	(TTTA)6	24	2007	2030
Ciclev10008251m	1	p2	(CT)6	12	96	107
Ciclev10008251m	2	p4	(TTTA)6	24	2187	2210
Ciclev10008254m	1	p4	(TTTA)6	24	1982	2005
Ciclev10007795m	1	p3	(CCG)5	15	526	540
Ciclev10007798m	1	p2	(GA)6	12	63	74
Ciclev10007798m	2	p3	(AAG)7	21	588	608
Ciclev10007830m	1	p2	(GA)6	12	63	74
Ciclev10007830m	2	p3	(AAG)7	21	588	608
Ciclev10007802m	1	p3	(CCA)5	15	215	229
Ciclev10007881m	1	p3	(CCA)5	15	215	229
Ciclev10007896m	1	p3	(CCA)5	15	215	229
Ciclev10007958m	1	p3	(CCA)5	15	215	229
Ciclev10007974m	1	p3	(CCA)5	15	215	229
Ciclev10007805m	1	p6	(GATGAA)4	24	790	813
Ciclev10007805m	2	p3	(GAT)6	18	1149	1166
Ciclev10007805m	3	p3	(GCA)6	18	1492	1509
Ciclev10007809m	1	p2	(CT)7	14	71	84
Ciclev10007818m	1	p3	(GGC)6	18	75	92
Ciclev10007823m	1	p2	(AG)15	30	1943	1972
Ciclev10007829m	1	p7	(CAATTGC)3	21	2339	2359
Ciclev10007837m	1	p2	(CT)14	28	16	43
Ciclev10007837m	2	p3	(GCT)5	15	1747	1761
Ciclev10007899m	1	p2	(CT)6	12	1	12
Ciclev10007899m	2	p3	(GCT)5	15	1641	1655
Ciclev10007842m	1	p6	(GCCACG)3	18	499	516
Ciclev10007985m	1	p6	(GCCACG)3	18	499	516
Ciclev10008563m	1	p6	(GCCACG)3	18	499	516
Ciclev10007844m	1	p2	(TG)6	12	1719	1730
Ciclev10007846m	1	c	(AG)7aaaaatcgaaaaggctttggcatttggcaatctcaaaatccacctcgcgagggcagagcagaa(CAGAG)3	92	19	110
Ciclev10007846m	2	p6	(CGAAAT)3	18	223	240
Ciclev10007849m	1	c	(AAT)7atgaacgtcaaccta(AGC)7	57	134	190
Ciclev10007849m	2	p3	(GAG)5	15	360	374
Ciclev10007849m	3	p3	(CAG)7	21	611	631
Ciclev10007870m	1	p6	(AACCCT)3	18	238	255
Ciclev10007877m	1	p5	(TAAAA)3	15	169	183
Ciclev10008026m	1	p5	(TAAAA)3	15	169	183
Ciclev10007885m	1	p2	(CA)6	12	83	94
Ciclev10008294m	1	p2	(CA)6	12	83	94
Ciclev10007897m	1	p2	(CT)7	14	32	45
Ciclev10007897m	2	p3	(TAG)5	15	795	809
Ciclev10007898m	1	p3	(TAG)5	15	1960	1974
Ciclev10008399m	1	p3	(TAG)5	15	1960	1974
Ciclev10007904m	1	p6	(ATAATT)3	18	2730	2747
Ciclev10007907m	1	p3	(GAA)7	21	1617	1637
Ciclev10007910m	1	p4	(TTCT)4	16	40	55
Ciclev10007919m	1	p3	(AGC)6	18	155	172
Ciclev10007929m	1	p6	(CCTGCT)3	18	1227	1244
Ciclev10007929m	2	p6	(TTTTTA)3	18	1941	1958
Ciclev10007931m	1	p3	(TTA)5	15	1991	2005
Ciclev10007934m	1	p2	(AT)7	14	1999	2012
Ciclev10007937m	1	p3	(AAC)5	15	633	647
Ciclev10007937m	2	p3	(CAG)6	18	856	873
Ciclev10007946m	1	p2	(CT)6	12	92	103
Ciclev10007949m	1	c	(GA)6aatggtagacgatagactact(AG)6	45	205	249
Ciclev10007952m	1	p3	(TTA)5	15	83	97
Ciclev10007952m	2	p2	(TC)13	26	327	352
Ciclev10008070m	1	p3	(TTA)5	15	83	97
Ciclev10008070m	2	p2	(TC)13	26	327	352
Ciclev10007969m	1	p2	(AT)11	22	29	50
Ciclev10008007m	1	p2	(AT)11	22	29	50
Ciclev10007988m	1	p2	(CT)11	22	64	85
Ciclev10008021m	1	p2	(CT)11	22	64	85
Ciclev10008021m	2	p2	(TA)8	16	2123	2138
Ciclev10008464m	1	p2	(TA)8	16	2606	2621
Ciclev10008532m	1	p2	(CT)11	22	64	85
Ciclev10008528m	1	p2	(CT)11	22	64	85
Ciclev10008596m	1	p2	(TA)8	16	2745	2760
Ciclev10008598m	1	p2	(CT)11	22	64	85
Ciclev10008598m	2	p2	(TA)8	16	2208	2223
Ciclev10008600m	1	p2	(TA)8	16	2660	2675
Ciclev10008590m	1	p2	(TA)8	16	2691	2706
Ciclev10008602m	1	p2	(CT)11	22	64	85
Ciclev10008602m	2	p2	(TA)8	16	2262	2277
Ciclev10008606m	1	p2	(CT)11	22	59	80
Ciclev10008606m	2	p2	(TA)8	16	2626	2641
Ciclev10007993m	1	p2	(AT)6	12	1709	1720
Ciclev10008449m	1	p4	(AAAT)5	20	759	778
Ciclev10008000m	1	c	(AT)11gtatacataagttgatcaactttgccacttccacgtgcttactactgtctctgccctctcaccctttgcagagcccacccc(AT)9gtgtatacataagttgatcaactttgccacttccacgtgcttactactgtctctcccctctcaccctttttgtaacttgagatagaacttgacac(AG)7	230	248	477
[truncated: 6,166 more rows]
