# Supplementary material for: Development and Characterization of Genomic and Expressed SSRs in Citrus by Genome-Wide Analysis
Source: PLoS One. 2013 Oct 28;8(10):e75149. doi: 10.1371/journal.pone.0075149 (PMC3810390; doi:10.1371/journal.pone.0075149)
Supplement: Table S3 — List of coding sequence-SSR markers along with their motifs and location in gene. (XLS) [file pone.0075149.s003.xls]

## Sheet: Sheet1
ID	SSR nr.	SSR type	SSR	size	start	end
Ciclev10000208m|PACid:20785375	1	p3	(GTC)6	18	195	212
Ciclev10000719m|PACid:20785383	1	p3	(TCT)5	15	452	466
Ciclev10001724m|PACid:20785410	1	p3	(TTC)6	18	210	227
Ciclev10001514m|PACid:20785421	1	p3	(CAG)5	15	619	633
Ciclev10001514m|PACid:20785421	2	p6	(CAACAG)3	18	880	897
Ciclev10001889m|PACid:20785449	1	p6	(TCGGAC)3	18	702	719
Ciclev10003997m|PACid:20785468	1	p3	(CCA)5	15	157	171
Ciclev10002349m|PACid:20785469	1	p3	(AAG)6	18	322	339
Ciclev10000055m|PACid:20785475	1	p3	(GGA)5	15	3618	3632
Ciclev10003430m|PACid:20785502	1	p3	(TCT)7	21	160	180
Ciclev10003352m|PACid:20785540	1	p3	(TCA)6	18	82	99
Ciclev10003558m|PACid:20785550	1	p3	(CAA)8	24	439	462
Ciclev10000996m|PACid:20785560	1	p5	(TTGTG)5	25	1239	1263
Ciclev10000238m|PACid:20785562	1	p3	(AGA)5	15	36	50
Ciclev10000261m|PACid:20785563	1	p3	(AGA)5	15	36	50
Ciclev10001401m|PACid:20785587	1	p6	(ATGAGC)3	18	1	18
Ciclev10001401m|PACid:20785587	2	p3	(TCT)5	15	940	954
Ciclev10001402m|PACid:20785588	1	p6	(ATGAGC)3	18	1	18
Ciclev10001402m|PACid:20785588	2	p3	(TCT)5	15	940	954
Ciclev10002094m|PACid:20785589	1	p3	(TCT)5	15	601	615
Ciclev10003995m|PACid:20785603	1	p3	(CAA)5	15	10	24
Ciclev10003995m|PACid:20785603	2	p3	(GAA)6	18	651	668
Ciclev10001289m|PACid:20785607	1	p3	(AGA)5	15	1097	1111
Ciclev10000748m|PACid:20785630	1	p3	(GGT)5	15	7	21
Ciclev10000748m|PACid:20785630	2	p3	(GCA)5	15	1525	1539
Ciclev10001581m|PACid:20785657	1	p3	(TGA)5	15	651	665
Ciclev10000191m|PACid:20785664	1	p3	(GAA)5	15	646	660
Ciclev10002971m|PACid:20785671	1	c	(TTC)7a(CT)9	40	55	94
Ciclev10003742m|PACid:20785685	1	p3	(ATC)9	27	944	970
Ciclev10000337m|PACid:20785690	1	p6	(CATCAA)5	30	124	153
Ciclev10002231m|PACid:20785691	1	p3	(AGA)5	15	413	427
Ciclev10001865m|PACid:20785699	1	p3	(TAA)7	21	912	932
Ciclev10000570m|PACid:20785741	1	p2	(CT)6	12	32	43
Ciclev10000832m|PACid:20785742	1	p2	(CT)6	12	32	43
Ciclev10001241m|PACid:20785743	1	p2	(CT)6	12	32	43
Ciclev10003523m|PACid:20785750	1	p3	(TGC)8	24	99	122
Ciclev10003896m|PACid:20785757	1	p3	(TAA)6	18	219	236
Ciclev10003896m|PACid:20785757	2	p3	(GAG)7	21	1210	1230
Ciclev10003771m|PACid:20785802	1	p3	(GGC)5	15	210	224
Ciclev10000600m|PACid:20785815	1	p3	(AAG)5	15	166	180
Ciclev10002390m|PACid:20785820	1	p6	(AGGGAC)3	18	449	466
Ciclev10000257m|PACid:20785857	1	p6	(TCTTCG)3	18	82	99
Ciclev10000278m|PACid:20785858	1	p6	(TCTTCG)3	18	82	99
Ciclev10001765m|PACid:20785868	1	p2	(TC)6	12	103	114
Ciclev10001959m|PACid:20785869	1	p2	(TC)6	12	103	114
Ciclev10003390m|PACid:20785883	1	p3	(CAC)6	18	98	115
Ciclev10003390m|PACid:20785883	2	p3	(AGC)5	15	607	621
Ciclev10001847m|PACid:20785891	1	c	(CCG)5ctaaatcaag(ACA)8	49	191	239
Ciclev10002854m|PACid:20785892	1	p5	(ACTCA)3	15	8	22
Ciclev10003883m|PACid:20785894	1	p3	(CAC)6	18	330	347
Ciclev10001768m|PACid:20785931	1	p3	(AAC)5	15	295	309
Ciclev10000859m|PACid:20785977	1	p3	(GCA)5	15	185	199
Ciclev10001928m|PACid:20785984	1	p2	(TG)6	12	831	842
Ciclev10003645m|PACid:20786019	1	p3	(TCT)5	15	109	123
Ciclev10001196m|PACid:20786024	1	p3	(CTC)5	15	161	175
Ciclev10001704m|PACid:20786026	1	p3	(TCA)6	18	54	71
Ciclev10001704m|PACid:20786026	2	p3	(CTG)5	15	734	748
Ciclev10000596m|PACid:20786058	1	p3	(GCA)7	21	35	55
Ciclev10002998m|PACid:20786067	1	p3	(CTC)5	15	62	76
Ciclev10001378m|PACid:20786073	1	p3	(CCG)5	15	173	187
Ciclev10001378m|PACid:20786073	2	p3	(AAT)5	15	736	750
Ciclev10003387m|PACid:20786084	1	p2	(AT)10	20	130	149
Ciclev10002626m|PACid:20786097	1	p5	(AACTC)3	15	142	156
Ciclev10000180m|PACid:20786098	1	c	(CATTCG)3catttgcgcttgtcttcagattcggatttggatactgac(TCGGGT)3	75	361	435
Ciclev10000604m|PACid:20786121	1	p6	(AGTTCT)4	24	694	717
Ciclev10000070m|PACid:20786137	1	p3	(CAA)5	15	3183	3197
Ciclev10000070m|PACid:20786137	2	p3	(CAC)5	15	3407	3421
Ciclev10001559m|PACid:20786148	1	p3	(CTC)5	15	25	39
Ciclev10000976m|PACid:20786203	1	p6	(GCTTCT)3	18	64	81
Ciclev10003404m|PACid:20786204	1	p3	(ATG)7	21	266	286
Ciclev10002383m|PACid:20786215	1	p3	(CAG)7	21	13	33
Ciclev10001185m|PACid:20786228	1	p6	(GGAGAG)4	24	1119	1142
Ciclev10002733m|PACid:20786238	1	p6	(TCCAAT)3	18	403	420
Ciclev10001646m|PACid:20786273	1	p3	(GAA)7	21	859	879
Ciclev10001292m|PACid:20786281	1	p3	(TCA)8	24	537	560
Ciclev10001300m|PACid:20786282	1	p3	(TCA)8	24	537	560
Ciclev10002820m|PACid:20786288	1	p6	(TCTTTT)3	18	35	52
Ciclev10002672m|PACid:20786292	1	c	(TTC)5tacttcaccgacagtct(ACG)6	50	114	163
Ciclev10002221m|PACid:20786304	1	p3	(TGA)6	18	201	218
Ciclev10002234m|PACid:20786305	1	p3	(TGA)6	18	201	218
Ciclev10000052m|PACid:20786312	1	c	(CCA)6gcagcaggtcctaattcttctaaagcccttttgtcagccccgccacacccctctcctacctctagatctagtcaaccatcttttcat(CCACCG)3	123	1960	2082
Ciclev10000058m|PACid:20786313	1	c	(CCA)6gcagcaggtcctaattcttctaaagcccttttgtcagccccgccacacccctctcctacctctagatctagtcaaccatcttttcat(CCACCG)3	123	1960	2082
Ciclev10000758m|PACid:20786322	1	p3	(AGA)6	18	1625	1642
Ciclev10000009m|PACid:20786323	1	p2	(AG)6	12	813	824
Ciclev10001352m|PACid:20786334	1	p3	(AGA)5	15	9	23
Ciclev10001352m|PACid:20786334	2	c	(AGC)6attatcatcagcatc(AGG)6	51	419	469
Ciclev10001879m|PACid:20786365	1	p6	(TGCTGG)3	18	837	854
Ciclev10003640m|PACid:20786384	1	p4	(CATA)4	16	153	168
Ciclev10000551m|PACid:20786408	1	p3	(ATG)5	15	1322	1336
Ciclev10000490m|PACid:20786417	1	p6	(GCAGCG)3	18	133	150
Ciclev10000501m|PACid:20786418	1	p6	(GCAGCG)3	18	133	150
Ciclev10000805m|PACid:20786419	1	p6	(GCAGCG)3	18	133	150
Ciclev10003798m|PACid:20786429	1	p3	(CAG)6	18	85	102
Ciclev10000998m|PACid:20786442	1	p3	(TGT)6	18	44	61
Ciclev10001265m|PACid:20786443	1	p3	(TGT)6	18	44	61
Ciclev10001801m|PACid:20786444	1	p3	(TGT)6	18	44	61
Ciclev10003172m|PACid:20786458	1	p6	(CCCGAA)4	24	95	118
Ciclev10000740m|PACid:20786461	1	p3	(TAA)6	18	549	566
Ciclev10002010m|PACid:20786486	1	p3	(TAA)9	27	552	578
Ciclev10000251m|PACid:20786488	1	p6	(GAGGAA)3	18	1132	1149
Ciclev10003617m|PACid:20786490	1	p3	(GCT)5	15	496	510
Ciclev10003617m|PACid:20786490	2	p6	(CAGGAA)3	18	1948	1965
Ciclev10003617m|PACid:20786490	3	p6	(AGTGCC)3	18	2470	2487
Ciclev10001511m|PACid:20786493	1	p3	(GAA)9	27	415	441
Ciclev10002811m|PACid:20786494	1	p3	(AAG)9	27	344	370
Ciclev10003738m|PACid:20786504	1	p3	(TCG)5	15	118	132
Ciclev10003911m|PACid:20786505	1	p6	(AGAGAC)3	18	723	740
Ciclev10000418m|PACid:20786512	1	p6	(TAACGG)3	18	180	197
Ciclev10000709m|PACid:20786528	1	p6	(AAACAA)3	18	8	25
Ciclev10003699m|PACid:20786529	1	p3	(GCA)5	15	267	281
Ciclev10003699m|PACid:20786529	2	p3	(GAA)5	15	468	482
Ciclev10003600m|PACid:20786545	1	p3	(CTC)7	21	292	312
Ciclev10002887m|PACid:20786585	1	p6	(TTTTTC)3	18	245	262
Ciclev10001278m|PACid:20786588	1	p3	(ACA)7	21	132	152
Ciclev10002113m|PACid:20786602	1	p3	(ATC)7	21	239	259
Ciclev10003528m|PACid:20786604	1	p6	(TGGAAA)3	18	513	530
Ciclev10004089m|PACid:20786643	1	p2	(TG)9	18	193	210
Ciclev10001370m|PACid:20786644	1	p3	(GAA)7	21	910	930
Ciclev10001636m|PACid:20786651	1	p3	(CCT)7	21	331	351
Ciclev10003591m|PACid:20786657	1	p3	(CTC)5	15	171	185
Ciclev10002504m|PACid:20786673	1	p3	(AAG)5	15	541	555
Ciclev10004042m|PACid:20786683	1	p3	(GAT)7	21	292	312
Ciclev10002119m|PACid:20786689	1	p4	(AAGA)5	20	118	137
Ciclev10001783m|PACid:20786696	1	p3	(TAA)8	24	411	434
Ciclev10000567m|PACid:20786700	1	p3	(AGA)6	18	326	343
Ciclev10000286m|PACid:20786708	1	p6	(GAAGAT)3	18	418	435
Ciclev10000286m|PACid:20786708	2	p3	(GAT)7	21	691	711
Ciclev10000650m|PACid:20786723	1	p3	(GAA)5	15	70	84
Ciclev10000296m|PACid:20786741	1	p6	(AAAGTG)4	24	944	967
Ciclev10001084m|PACid:20786754	1	p3	(GGC)6	18	648	665
Ciclev10000349m|PACid:20786755	1	p3	(CTT)7	21	56	76
Ciclev10000349m|PACid:20786755	2	p6	(AGAAGC)3	18	366	383
Ciclev10000350m|PACid:20786756	1	p3	(CTT)7	21	56	76
Ciclev10000350m|PACid:20786756	2	p6	(AGAAGC)3	18	363	380
Ciclev10000331m|PACid:20786766	1	p6	(GATGAG)4	24	2110	2133
Ciclev10000481m|PACid:20786775	1	p3	(GAC)7	21	220	240
Ciclev10001469m|PACid:20786779	1	p3	(GAA)6	18	106	123
Ciclev10001098m|PACid:20786783	1	p6	(CCACCT)3	18	322	339
Ciclev10002986m|PACid:20786786	1	p3	(GAA)5	15	187	201
Ciclev10001332m|PACid:20786807	1	p3	(AGC)5	15	328	342
Ciclev10001332m|PACid:20786807	2	c	(GCC)7tc(CTG)7	44	867	910
Ciclev10003236m|PACid:20786808	1	p3	(GAG)5	15	277	291
Ciclev10002267m|PACid:20786812	1	p3	(AAG)5	15	139	153
Ciclev10002290m|PACid:20786866	1	p3	(AGC)6	18	358	375
Ciclev10002411m|PACid:20786867	1	p3	(AGC)6	18	358	375
Ciclev10002460m|PACid:20786868	1	p3	(AGC)6	18	358	375
Ciclev10003539m|PACid:20786869	1	p3	(GAG)5	15	1971	1985
Ciclev10000593m|PACid:20786889	1	p3	(CCG)5	15	1234	1248
Ciclev10001464m|PACid:20786895	1	p6	(CGCCGA)4	24	294	317
Ciclev10001449m|PACid:20786927	1	c	(ACTTCA)3acaactctgcacacatccacaagtcaccatttctgtcctcaatctctctcctcttctt(TTC)6	94	41	134
Ciclev10002130m|PACid:20786979	1	c	(GA)6tggctgctacgacgccgtcttcttcttcacaacccaaaatgccacctcaaacccaacccaacgggacccaccaccaccaacgccgccctcatcct(CCA)5	122	14	135
Ciclev10003252m|PACid:20786991	1	p3	(CGA)5	15	186	200
Ciclev10001989m|PACid:20787002	1	p6	(GAAAGA)4	24	28	51
Ciclev10001989m|PACid:20787002	2	p6	(TCATCC)3	18	556	573
Ciclev10000084m|PACid:20787028	1	p6	(TGCAAA)3	18	732	749
Ciclev10001849m|PACid:20787066	1	p3	(ACA)5	15	17	31
Ciclev10001849m|PACid:20787066	2	c	(CAG)5caacaattgttgtataatattcatgaaacagcggcagcaacagcaagtgcttgtgcttcttca(TCT)6	96	481	576
Ciclev10002693m|PACid:20787089	1	p3	(AAT)6	18	205	222
Ciclev10000877m|PACid:20787112	1	p3	(GCA)5	15	44	58
Ciclev10001818m|PACid:20787118	1	p3	(CAG)5	15	177	191
Ciclev10001818m|PACid:20787118	2	c	(AGG)6(GTG)5	33	734	766
Ciclev10002153m|PACid:20787124	1	p3	(TCA)6	18	117	134
Ciclev10002153m|PACid:20787124	2	p6	(CAAGCA)3	18	300	317
Ciclev10002529m|PACid:20787157	1	p3	(AAC)7	21	208	228
Ciclev10000438m|PACid:20787171	1	p5	(ATCAA)3	15	2043	2057
Ciclev10001508m|PACid:20787176	1	p3	(CAT)5	15	286	300
Ciclev10000798m|PACid:20787189	1	p6	(AGAGGA)3	18	1368	1385
Ciclev10002303m|PACid:20787202	1	p6	(CCAATC)3	18	149	166
Ciclev10002489m|PACid:20787203	1	p6	(CCAATC)3	18	149	166
Ciclev10002521m|PACid:20787204	1	p6	(CCAATC)3	18	149	166
Ciclev10002526m|PACid:20787205	1	p6	(CCAATC)3	18	149	166
Ciclev10002156m|PACid:20787210	1	p3	(GAG)8	24	430	453
Ciclev10002382m|PACid:20787211	1	p3	(GAG)8	24	301	324
Ciclev10000100m|PACid:20787222	1	p6	(GACGAT)4	24	78	101
Ciclev10000100m|PACid:20787222	2	p6	(TAATTA)3	18	300	317
Ciclev10001162m|PACid:20787260	1	p3	(TCC)5	15	266	280
Ciclev10001162m|PACid:20787260	2	p3	(AAC)5	15	502	516
Ciclev10000213m|PACid:20787265	1	p6	(CCTCCA)3	18	230	247
Ciclev10001250m|PACid:20787269	1	p6	(TCTCAA)4	24	208	231
Ciclev10001250m|PACid:20787269	2	p3	(TAA)5	15	852	866
Ciclev10000727m|PACid:20787271	1	c	(TTC)8atcatcatcatcctcctcagtagtaaccctagactctgacatgacgacgaagctctctttctcttcaaaatccctccccaattt(CTCCAA)3	126	57	182
Ciclev10000729m|PACid:20787272	1	c	(TTC)8atcatcatcatcctcctcagtagtaaccctagactctgacatgacgacgaagctctctttctcttcaaaatccctccccaattt(CTCCAA)3	126	57	182
Ciclev10001208m|PACid:20787274	1	c	(TTC)8atcatcatcatcctcctcagtagtaaccctagactctgacatgacgacgaagctctctttctcttcaaaatccctccccaattt(CTCCAA)3	126	57	182
Ciclev10000184m|PACid:20787279	1	p3	(CAG)6	18	628	645
Ciclev10000184m|PACid:20787279	2	c	(CAG)14caa(CAG)5	60	784	843
Ciclev10000185m|PACid:20787280	1	p3	(CAG)6	18	628	645
Ciclev10000185m|PACid:20787280	2	c	(CAG)14caa(CAG)5	60	784	843
Ciclev10001711m|PACid:20787320	1	p3	(CAC)5	15	122	136
Ciclev10003941m|PACid:20787379	1	p3	(ATC)5	15	695	709
Ciclev10003829m|PACid:20787388	1	p6	(CAACGC)3	18	248	265
Ciclev10003829m|PACid:20787388	2	p3	(AGG)6	18	653	670
Ciclev10001416m|PACid:20787405	1	p3	(AGA)7	21	126	146
Ciclev10004008m|PACid:20787414	1	p3	(CAT)10	30	80	109
Ciclev10001400m|PACid:20787418	1	p2	(CT)6	12	57	68
Ciclev10002715m|PACid:20787427	1	p3	(TCA)5	15	181	195
Ciclev10002712m|PACid:20787428	1	p3	(TCA)5	15	181	195
Ciclev10002717m|PACid:20787429	1	p3	(TCA)5	15	181	195
Ciclev10002754m|PACid:20787430	1	p3	(TCA)5	15	181	195
Ciclev10002396m|PACid:20787433	1	p3	(ATG)7	21	131	151
Ciclev10002532m|PACid:20787444	1	c	(AGC)5aacaactgtccaatgcctctg(CTC)6	54	173	226
Ciclev10004051m|PACid:20787460	1	p3	(TGA)5	15	501	515
Ciclev10002213m|PACid:20787470	1	p3	(TCA)5	15	262	276
Ciclev10002216m|PACid:20787471	1	p3	(TCA)5	15	262	276
Ciclev10003632m|PACid:20787473	1	p3	(GAT)6	18	139	156
Ciclev10002465m|PACid:20787488	1	p6	(AAGCCG)3	18	215	232
Ciclev10002461m|PACid:20787489	1	p6	(AAGCCG)3	18	215	232
Ciclev10003314m|PACid:20787502	1	p3	(CTT)5	15	749	763
Ciclev10002584m|PACid:20787524	1	p6	(TGCCAA)4	24	423	446
Ciclev10001304m|PACid:20787543	1	c	(CCAGAA)3ccaaa(ACC)6	41	177	217
Ciclev10001345m|PACid:20787544	1	c	(CCAGAA)3ccaaa(ACC)6	41	177	217
Ciclev10001385m|PACid:20787545	1	c	(CCAGAA)3ccaaa(ACC)6	41	177	217
Ciclev10000306m|PACid:20787546	1	p2	(GA)6	12	618	629
Ciclev10002768m|PACid:20787570	1	p3	(AAG)6	18	55	72
Ciclev10001759m|PACid:20787571	1	p3	(TGG)5	15	96	110
Ciclev10002215m|PACid:20787585	1	p6	(ACAGCA)3	18	156	173
Ciclev10002029m|PACid:20787598	1	p6	(AGGGGG)3	18	531	548
Ciclev10002095m|PACid:20787599	1	p6	(AGGGGG)3	18	531	548
Ciclev10002096m|PACid:20787600	1	p6	(AGGGGG)3	18	531	548
Ciclev10002269m|PACid:20787601	1	p6	(AGGGGG)3	18	531	548
Ciclev10000610m|PACid:20787627	1	p6	(TTCCTC)3	18	31	48
Ciclev10000205m|PACid:20787658	1	p6	(ACGAAG)3	18	143	160
Ciclev10000205m|PACid:20787658	2	p6	(ATGTGA)3	18	437	454
Ciclev10000795m|PACid:20787709	1	p6	(ATGATT)4	24	26	49
Ciclev10000791m|PACid:20787710	1	p6	(ATGATT)4	24	26	49
Ciclev10003594m|PACid:20787727	1	p3	(GGT)5	15	310	324
Ciclev10002294m|PACid:20787736	1	c	(ATCAAA)3atcatcatcatcac(CAG)5	47	60	106
Ciclev10002177m|PACid:20787742	1	p6	(CCTCAG)3	18	71	88
Ciclev10002589m|PACid:20787800	1	p3	(AAG)7	21	230	250
Ciclev10003818m|PACid:20787807	1	p3	(ATA)7	21	404	424
Ciclev10002480m|PACid:20787829	1	p6	(CAGCCA)4	24	32	55
Ciclev10000946m|PACid:20787838	1	p3	(GAG)5	15	1294	1308
Ciclev10000310m|PACid:20787839	1	p3	(CCG)7	21	88	108
Ciclev10000855m|PACid:20787841	1	p3	(GAA)7	21	1498	1518
Ciclev10001563m|PACid:20787852	1	p3	(CAG)5	15	313	327
Ciclev10001945m|PACid:20787853	1	p3	(CAG)5	15	130	144
Ciclev10001233m|PACid:20787879	1	p3	(CCT)5	15	895	909
Ciclev10001232m|PACid:20787880	1	p3	(CCT)5	15	895	909
Ciclev10001610m|PACid:20787881	1	p3	(CCT)5	15	895	909
Ciclev10001609m|PACid:20787882	1	p3	(CCT)5	15	895	909
Ciclev10001068m|PACid:20787889	1	p6	(CGAGCC)4	24	651	674
Ciclev10004043m|PACid:20787891	1	p3	(TGA)5	15	747	761
Ciclev10003501m|PACid:20787894	1	p6	(GAACAA)3	18	18	35
Ciclev10001875m|PACid:20787899	1	p6	(AGTCAC)4	24	140	163
Ciclev10000437m|PACid:20787932	1	p3	(AAG)7	21	1951	1971
Ciclev10003863m|PACid:20787935	1	p3	(AGC)5	15	172	186
Ciclev10003377m|PACid:20787936	1	c	(TTC)7a(CT)9	40	55	94
Ciclev10003120m|PACid:20787995	1	p3	(AAT)8	24	436	459
Ciclev10000863m|PACid:20787996	1	p3	(AAG)5	15	649	663
Ciclev10001122m|PACid:20788099	1	p6	(TCCTCT)5	30	172	201
Ciclev10002827m|PACid:20788118	1	p3	(TGA)6	18	29	46
Ciclev10002106m|PACid:20788121	1	c	(TCT)5(ACT)6	33	277	309
Ciclev10001340m|PACid:20788140	1	p3	(GAA)5	15	69	83
Ciclev10001349m|PACid:20788141	1	p3	(GAA)5	15	69	83
Ciclev10001568m|PACid:20788142	1	p3	(GAA)5	15	69	83
Ciclev10003379m|PACid:20788160	1	p3	(GAT)5	15	505	519
Ciclev10001955m|PACid:20788165	1	p3	(CAG)5	15	124	138
Ciclev10001952m|PACid:20788166	1	p3	(CAG)5	15	124	138
Ciclev10002356m|PACid:20788171	1	p3	(GGA)7	21	133	153
Ciclev10002582m|PACid:20788172	1	p3	(GGA)7	21	133	153
Ciclev10003048m|PACid:20788181	1	p2	(GA)12	24	26	49
Ciclev10001613m|PACid:20788183	1	p6	(GTGGAG)3	18	425	442
Ciclev10001641m|PACid:20788184	1	p6	(GTGGAG)3	18	425	442
Ciclev10003548m|PACid:20788190	1	p3	(ATG)7	21	137	157
Ciclev10002208m|PACid:20788211	1	p6	(GTATGA)3	18	215	232
Ciclev10002822m|PACid:20788235	1	p3	(AAG)7	21	74	94
Ciclev10002417m|PACid:20788238	1	p6	(AGGAGA)3	18	203	220
Ciclev10001509m|PACid:20788254	1	p3	(CTT)6	18	56	73
Ciclev10002008m|PACid:20788268	1	p3	(CAA)5	15	212	226
Ciclev10002008m|PACid:20788268	2	p3	(GAA)7	21	664	684
Ciclev10003306m|PACid:20788287	1	p2	(AG)14	28	72	99
Ciclev10003527m|PACid:20788317	1	p6	(CGGCAC)3	18	246	263
Ciclev10001976m|PACid:20788318	1	c	(ACGGAG)3gagaagaaaccggtggttatgccaagtggcatggacacgtcaacgtcaggaggagcactgcttccgaatccggcgtcgaccgt(AACGGG)3	119	523	641
Ciclev10000847m|PACid:20788320	1	p5	(CTTTT)3	15	630	644
Ciclev10002926m|PACid:20788366	1	p3	(CGA)6	18	131	148
Ciclev10001715m|PACid:20788367	1	p3	(CAG)6	18	931	948
Ciclev10000997m|PACid:20788387	1	p3	(CTT)6	18	84	101
Ciclev10002301m|PACid:20788390	1	p3	(TTC)9	27	153	179
Ciclev10002318m|PACid:20788391	1	p3	(TTC)9	27	153	179
Ciclev10003330m|PACid:20788401	1	p3	(GAG)5	15	2886	2900
Ciclev10003114m|PACid:20788433	1	p3	(GAG)5	15	25	39
Ciclev10003318m|PACid:20788457	1	p3	(ATT)5	15	236	250
Ciclev10000690m|PACid:20788469	1	p3	(GAA)5	15	127	141
Ciclev10000690m|PACid:20788469	2	p3	(AAG)6	18	319	336
Ciclev10000034m|PACid:20788479	1	p3	(GAT)6	18	361	378
Ciclev10000034m|PACid:20788479	2	p3	(TGA)6	18	558	575
Ciclev10000034m|PACid:20788479	3	p3	(AAG)5	15	1180	1194
Ciclev10000034m|PACid:20788479	4	p3	(GAT)5	15	2077	2091
Ciclev10000724m|PACid:20788497	1	p5	(GAGAA)3	15	177	191
Ciclev10000263m|PACid:20788502	1	p3	(CAG)6	18	301	318
Ciclev10000263m|PACid:20788502	2	p6	(ATAGAG)3	18	1937	1954
Ciclev10003587m|PACid:20788517	1	p3	(GCA)6	18	695	712
Ciclev10002385m|PACid:20788590	1	p3	(CAA)5	15	246	260
Ciclev10001014m|PACid:20788591	1	p6	(GGGTTA)3	18	632	649
Ciclev10000637m|PACid:20788600	1	p3	(GAA)5	15	1789	1803
Ciclev10000033m|PACid:20788638	1	p2	(GA)7	14	3887	3900
Ciclev10004031m|PACid:20788639	1	p4	(AGAA)4	16	135	150
Ciclev10000659m|PACid:20788640	1	p3	(GGA)6	18	268	285
Ciclev10003213m|PACid:20788641	1	p3	(AGA)5	15	12	26
Ciclev10001824m|PACid:20788661	1	p3	(AAG)5	15	50	64
Ciclev10001824m|PACid:20788661	2	p3	(GGA)9	27	301	327
Ciclev10001824m|PACid:20788661	3	p3	(CAC)6	18	544	561
Ciclev10004032m|PACid:20788692	1	p6	(TCTTCG)3	18	112	129
Ciclev10002703m|PACid:20788704	1	p3	(GAA)5	15	136	150
Ciclev10003479m|PACid:20788725	1	c	(TCACCA)5tcaccgtcaccg(TCA)6	60	265	324
Ciclev10002026m|PACid:20788727	1	p6	(GCAGAA)3	18	169	186
Ciclev10001336m|PACid:20788729	1	p3	(CTT)5	15	110	124
Ciclev10002940m|PACid:20788730	1	p3	(CAT)5	15	241	255
Ciclev10002937m|PACid:20788731	1	p3	(CAT)5	15	241	255
Ciclev10002238m|PACid:20788746	1	p6	(GTCAAG)3	18	710	727
Ciclev10002236m|PACid:20788747	1	p6	(GTCAAG)3	18	710	727
Ciclev10000747m|PACid:20788771	1	p3	(TGA)5	15	600	614
Ciclev10000752m|PACid:20788772	1	p3	(TGA)5	15	597	611
Ciclev10001229m|PACid:20788795	1	p3	(TCC)6	18	297	314
Ciclev10001533m|PACid:20788843	1	p3	(AAC)5	15	157	171
Ciclev10001537m|PACid:20788844	1	p3	(AAC)5	15	157	171
Ciclev10001532m|PACid:20788845	1	p3	(AAC)5	15	157	171
Ciclev10002006m|PACid:20788846	1	p3	(AAC)5	15	157	171
Ciclev10003702m|PACid:20788858	1	p3	(ATC)6	18	89	106
Ciclev10000627m|PACid:20788882	1	p3	(ATC)6	18	467	484
Ciclev10000627m|PACid:20788882	2	c	(GAA)8ggaaacagtgaagagggtgac(GAA)8	69	1690	1758
Ciclev10001832m|PACid:20788884	1	p6	(GCAAAA)3	18	729	746
Ciclev10001344m|PACid:20788893	1	p3	(AGC)6	18	106	123
Ciclev10000905m|PACid:20788915	1	p3	(CTT)10	30	7	36
Ciclev10000654m|PACid:20788926	1	p3	(ACA)8	24	172	195
Ciclev10003446m|PACid:20788928	1	p3	(TCA)5	15	1620	1634
Ciclev10003940m|PACid:20788932	1	p5	(TTTTA)3	15	100	114
Ciclev10000682m|PACid:20788939	1	c	(CCA)7gcagccaaagaagaggagaaagcacctgaagcgcccccaaaagaaaaaga(AGC)5	86	331	416
Ciclev10003339m|PACid:20788969	1	p3	(CGC)8	24	17	40
Ciclev10001965m|PACid:20788975	1	p9	(TCTCTCTCT)3	27	11	37
Ciclev10001971m|PACid:20788976	1	p9	(TCTCTCTCT)3	27	11	37
Ciclev10001969m|PACid:20788977	1	p9	(TCTCTCTCT)3	27	11	37
Ciclev10001974m|PACid:20788978	1	p9	(TCTCTCTCT)3	27	11	37
Ciclev10002067m|PACid:20788979	1	p9	(TCTCTCTCT)3	27	11	37
Ciclev10002187m|PACid:20788980	1	p9	(TCTCTCTCT)3	27	11	37
Ciclev10002403m|PACid:20788981	1	p9	(TCTCTCTCT)3	27	11	37
Ciclev10001504m|PACid:20788990	1	p3	(CAA)5	15	132	146
Ciclev10001499m|PACid:20788991	1	p3	(CAA)5	15	132	146
Ciclev10001498m|PACid:20788992	1	p3	(CAA)5	15	132	146
Ciclev10002003m|PACid:20788993	1	p3	(CAA)5	15	132	146
Ciclev10000707m|PACid:20789023	1	p6	(ACCCTA)3	18	38	55
Ciclev10000712m|PACid:20789024	1	p6	(ACCCTA)3	18	38	55
Ciclev10001740m|PACid:20789038	1	p3	(CAG)5	15	480	494
Ciclev10000449m|PACid:20789138	1	p3	(GAA)5	15	193	207
Ciclev10000451m|PACid:20789139	1	p3	(GAA)5	15	193	207
Ciclev10001051m|PACid:20789143	1	p3	(CAA)8	24	300	323
Ciclev10001595m|PACid:20789193	1	c	(GAG)5(GAA)5	30	856	885
Ciclev10003415m|PACid:20789211	1	p2	(AG)6	12	95	106
Ciclev10001480m|PACid:20789218	1	p3	(AGC)5	15	359	373
Ciclev10001165m|PACid:20789255	1	p2	(TC)6	12	1010	1021
Ciclev10003698m|PACid:20789258	1	c*	(TGC)5(CTGCTT)3*	29	189	217
Ciclev10001138m|PACid:20789290	1	p3	(CAG)5	15	952	966
Ciclev10001164m|PACid:20789291	1	p3	(CAG)5	15	937	951
Ciclev10001221m|PACid:20789292	1	p3	(CAG)5	15	901	915
Ciclev10000454m|PACid:20789301	1	p3	(AGC)5	15	532	546
Ciclev10000454m|PACid:20789301	2	p3	(AGA)6	18	924	941
Ciclev10002627m|PACid:20789373	1	p3	(AAT)7	21	220	240
Ciclev10001858m|PACid:20789411	1	p3	(ATG)5	15	842	856
Ciclev10001853m|PACid:20789412	1	p3	(ATG)5	15	842	856
Ciclev10002257m|PACid:20789413	1	p3	(ATG)5	15	632	646
Ciclev10002253m|PACid:20789414	1	p3	(ATG)5	15	632	646
Ciclev10002316m|PACid:20789415	1	p3	(ATG)5	15	596	610
Ciclev10002319m|PACid:20789416	1	p3	(ATG)5	15	596	610
Ciclev10002507m|PACid:20789417	1	p3	(ATG)5	15	494	508
Ciclev10001194m|PACid:20789418	1	p3	(CCG)5	15	119	133
Ciclev10001462m|PACid:20789419	1	p3	(CCG)5	15	119	133
Ciclev10004034m|PACid:20789439	1	p3	(GGC)5	15	64	78
Ciclev10000702m|PACid:20789451	1	p3	(CAC)6	18	39	56
Ciclev10000702m|PACid:20789451	2	p3	(GGA)8	24	196	219
Ciclev10000702m|PACid:20789451	3	p3	(ACG)5	15	490	504
Ciclev10000702m|PACid:20789451	4	p6	(GCAGCC)3	18	1302	1319
Ciclev10000702m|PACid:20789451	5	p6	(GCATCA)3	18	1485	1502
Ciclev10001055m|PACid:20789453	1	p3	(TCT)7	21	21	41
Ciclev10004801m|PACid:20789486	1	p3	(CCT)6	18	67	84
Ciclev10004851m|PACid:20789487	1	p3	(CCT)6	18	67	84
Ciclev10004985m|PACid:20789505	1	p3	(GAT)6	18	751	768
Ciclev10006755m|PACid:20789515	1	p3	(CAG)5	15	135	149
Ciclev10007068m|PACid:20789516	1	p3	(CCA)5	15	550	564
Ciclev10005123m|PACid:20789583	1	c	(AAGCA)3cttgcaacgaa(AGC)6	44	148	191
Ciclev10005500m|PACid:20789584	1	c	(AAGCA)3cttgcaacgaa(AGC)6	44	148	191
Ciclev10005062m|PACid:20789591	1	p3	(GTG)7	21	503	523
Ciclev10004152m|PACid:20789601	1	p3	(CGG)7	21	8	28
Ciclev10004170m|PACid:20789602	1	p3	(CGG)7	21	8	28
Ciclev10004367m|PACid:20789644	1	p3	(ATG)5	15	1607	1621
Ciclev10005128m|PACid:20789648	1	p3	(TGA)5	15	660	674
Ciclev10007049m|PACid:20789651	1	c	(AGA)6ggaagctttgaagtctggtcagttattagtagttgagggagagaccagtgagcttaagagaaaactccatgaggttaatgtgctatccaataacatc(AAG)5	130	1074	1203
Ciclev10004398m|PACid:20789670	1	p6	(ACCGAA)3	18	105	122
Ciclev10004398m|PACid:20789670	2	c	(GAG)7ggagagg(AGGAGC)3	46	262	307
Ciclev10004421m|PACid:20789671	1	p6	(ACCGAA)3	18	105	122
Ciclev10004421m|PACid:20789671	2	c	(GAG)7ggagagg(AGGAGC)3	46	262	307
Ciclev10005237m|PACid:20789672	1	p3	(TCA)5	15	601	615
Ciclev10004288m|PACid:20789674	1	c	(CAG)6atgcagatgaggcagcaaat(GCA)5	53	775	827
Ciclev10004290m|PACid:20789675	1	c	(CAG)6atgcagatgaggcagcaaat(GCA)5	53	775	827
Ciclev10006864m|PACid:20789681	1	p6	(TGGAAG)3	18	20	37
Ciclev10004535m|PACid:20789682	1	p3	(CCT)5	15	111	125
Ciclev10004535m|PACid:20789682	2	p3	(AAG)6	18	1222	1239
Ciclev10004597m|PACid:20789770	1	p3	(GCT)5	15	4	18
Ciclev10004597m|PACid:20789770	2	p5	(TTTTC)3	15	1314	1328
Ciclev10004608m|PACid:20789771	1	p3	(GCT)5	15	4	18
Ciclev10004608m|PACid:20789771	2	p5	(TTTTC)3	15	1314	1328
Ciclev10004627m|PACid:20789772	1	p3	(GCT)5	15	4	18
Ciclev10004627m|PACid:20789772	2	p5	(TTTTC)3	15	1263	1277
Ciclev10004784m|PACid:20789775	1	p3	(ATA)5	15	29	43
Ciclev10004787m|PACid:20789825	1	p5	(CATTG)3	15	583	597
Ciclev10005092m|PACid:20789835	1	p2	(CT)6	12	128	139
Ciclev10005216m|PACid:20789859	1	p4	(TTAT)4	16	1027	1042
Ciclev10005554m|PACid:20789864	1	p2	(TG)6	12	209	220
Ciclev10004125m|PACid:20789873	1	p6	(AAGAAA)3	18	3919	3936
Ciclev10004125m|PACid:20789873	2	p5	(GAAGA)3	15	5125	5139
Ciclev10005787m|PACid:20789893	1	p6	(TCAAGA)3	18	126	143
Ciclev10006686m|PACid:20789918	1	p2	(TG)8	16	873	888
Ciclev10005482m|PACid:20789925	1	p3	(CAT)7	21	98	118
Ciclev10005563m|PACid:20789933	1	p6	(CTCAAT)3	18	75	92
Ciclev10005800m|PACid:20789941	1	p3	(CGA)5	15	93	107
Ciclev10005861m|PACid:20789942	1	p3	(CGA)5	15	93	107
Ciclev10004676m|PACid:20789945	1	p3	(GAA)5	15	142	156
Ciclev10004783m|PACid:20789965	1	p2	(TC)8	16	88	103
Ciclev10004845m|PACid:20789966	1	p2	(TC)8	16	88	103
Ciclev10006514m|PACid:20789971	1	p3	(TCA)9	27	10	36
Ciclev10006514m|PACid:20789971	2	p3	(CTT)5	15	446	460
Ciclev10005820m|PACid:20790010	1	p3	(TAC)5	15	645	659
Ciclev10006531m|PACid:20790014	1	p6	(GACGGC)3	18	343	360
Ciclev10006230m|PACid:20790036	1	p6	(GGCACC)6	36	279	314
Ciclev10006236m|PACid:20790054	1	p2	(AC)7	14	10	23
Ciclev10006897m|PACid:20790071	1	p3	(TAA)18	54	645	698
Ciclev10006600m|PACid:20790091	1	p3	(CAT)5	15	408	422
Ciclev10005346m|PACid:20790100	1	p3	(GCT)5	15	56	70
Ciclev10005346m|PACid:20790100	2	p3	(GAA)6	18	238	255
Ciclev10005443m|PACid:20790110	1	p3	(TAA)5	15	180	194
Ciclev10004387m|PACid:20790119	1	p3	(AAG)5	15	305	319
Ciclev10004387m|PACid:20790119	2	p3	(CCA)5	15	1664	1678
Ciclev10006987m|PACid:20790125	1	p5	(CTCTT)3	15	1251	1265
Ciclev10006962m|PACid:20790184	1	p5	(CTCTT)3	15	1248	1262
Ciclev10004550m|PACid:20790188	1	p6	(CAACAG)3	18	176	193
Ciclev10007185m|PACid:20790192	1	p3	(GAA)5	15	174	188
Ciclev10005088m|PACid:20790203	1	p3	(AAT)7	21	745	765
Ciclev10004136m|PACid:20790216	1	p6	(GAGCGT)3	18	163	180
Ciclev10004136m|PACid:20790216	2	p3	(AGC)5	15	1931	1945
Ciclev10004136m|PACid:20790216	3	p3	(AGC)6	18	4409	4426
Ciclev10004138m|PACid:20790217	1	p6	(GAGCGT)3	18	163	180
Ciclev10004138m|PACid:20790217	2	p3	(AGC)5	15	1931	1945
Ciclev10004138m|PACid:20790217	3	p3	(AGC)6	18	4397	4414
Ciclev10004140m|PACid:20790227	1	p6	(AAGAAA)3	18	2950	2967
Ciclev10004140m|PACid:20790227	2	p5	(GAAGA)3	15	4087	4101
Ciclev10004161m|PACid:20790228	1	p6	(AAGAAA)3	18	2950	2967
Ciclev10005594m|PACid:20790284	1	p6	(ACGAGC)3	18	38	55
Ciclev10004951m|PACid:20790306	1	p3	(CCG)5	15	40	54
Ciclev10006544m|PACid:20790307	1	c	(CTG)6cg(GAT)6	38	1127	1164
Ciclev10006699m|PACid:20790338	1	p3	(TTC)5	15	40	54
Ciclev10004909m|PACid:20790354	1	p6	(ATAAAG)3	18	959	976
Ciclev10005220m|PACid:20790361	1	p3	(GCA)5	15	236	250
Ciclev10005155m|PACid:20790376	1	c	(TG)9tattcactaatcctaattaacagctcatctaggaccagactactaa(AT)9(GT)7	96	955	1050
Ciclev10006623m|PACid:20790401	1	p3	(CTC)5	15	447	461
Ciclev10006623m|PACid:20790401	2	p3	(TAA)5	15	588	602
Ciclev10006110m|PACid:20790404	1	p3	(TAG)5	15	144	158
Ciclev10006460m|PACid:20790405	1	p3	(AGC)5	15	74	88
Ciclev10006460m|PACid:20790405	2	p3	(CTG)6	18	398	415
Ciclev10004574m|PACid:20790418	1	p3	(GAT)7	21	205	225
Ciclev10004583m|PACid:20790419	1	p3	(GAT)7	21	205	225
Ciclev10005037m|PACid:20790430	1	c	(CCGCCA)3ccgcctccgcctccaccgccaccaccttatcctccaccaccct(CGCCCC)3	79	1105	1183
Ciclev10005189m|PACid:20790433	1	p6	(GAAGAG)3	18	256	273
Ciclev10005481m|PACid:20790438	1	p3	(GGA)6	18	225	242
Ciclev10004621m|PACid:20790440	1	p3	(AAC)6	18	48	65
Ciclev10004680m|PACid:20790441	1	p3	(AAC)6	18	48	65
Ciclev10005734m|PACid:20790445	1	p5	(TGCTT)3	15	439	453
Ciclev10006214m|PACid:20790477	1	p6	(CCAAAG)4	24	117	140
Ciclev10005470m|PACid:20790490	1	p3	(GCA)5	15	714	728
Ciclev10007003m|PACid:20790523	1	p3	(ACA)5	15	21	35
Ciclev10007044m|PACid:20790529	1	p3	(TCT)5	15	38	52
Ciclev10004603m|PACid:20790548	1	p6	(CATCAC)6	36	128	163
Ciclev10004187m|PACid:20790588	1	p3	(TGG)5	15	2601	2615
Ciclev10004187m|PACid:20790588	2	p6	(CGCAGC)6	36	3175	3210
Ciclev10006837m|PACid:20790593	1	p3	(GCA)5	15	323	337
Ciclev10004546m|PACid:20790598	1	c	(CACCAG)5cagagtcccatttagctccttcagtttcaactgtcttcgtt(GCA)5	86	45	130
Ciclev10004677m|PACid:20790603	1	p3	(AGC)5	15	37	51
Ciclev10004677m|PACid:20790603	2	p3	(TAA)9	27	750	776
Ciclev10005793m|PACid:20790625	1	p3	(GGA)7	21	215	235
Ciclev10005793m|PACid:20790625	2	p3	(GAA)5	15	340	354
Ciclev10005203m|PACid:20790628	1	p3	(CCA)5	15	268	282
Ciclev10005203m|PACid:20790628	2	p3	(AAC)8	24	412	435
Ciclev10006469m|PACid:20790663	1	p6	(CAGCAC)4	24	259	282
Ciclev10006169m|PACid:20790676	1	p3	(AGA)5	15	26	40
Ciclev10004968m|PACid:20790684	1	p3	(AGA)5	15	218	232
Ciclev10005277m|PACid:20790685	1	p3	(AGA)5	15	218	232
Ciclev10005295m|PACid:20790686	1	p3	(AGA)5	15	218	232
Ciclev10005174m|PACid:20790738	1	p3	(AGA)6	18	1109	1126
Ciclev10005087m|PACid:20790740	1	p3	(CCA)5	15	174	188
Ciclev10005087m|PACid:20790740	2	c	(ATA)5atcataaaattagtagtaaaattgataaaaac(AAT)5	62	392	453
Ciclev10005410m|PACid:20790741	1	p3	(CCA)5	15	174	188
Ciclev10005410m|PACid:20790741	2	c	(ATA)5atcataaaattagtagtaaaattgataaaaac(AAT)5	62	392	453
Ciclev10004963m|PACid:20790749	1	p3	(ATG)5	15	536	550
Ciclev10004966m|PACid:20790750	1	p3	(ATG)5	15	536	550
Ciclev10004533m|PACid:20790759	1	p3	(AAC)5	15	1468	1482
Ciclev10004533m|PACid:20790759	2	p3	(GGA)8	24	1888	1911
Ciclev10004629m|PACid:20790767	1	p3	(ATC)5	15	117	131
Ciclev10004153m|PACid:20790781	1	p2	(TC)6	12	218	229
Ciclev10006494m|PACid:20790803	1	p3	(CAG)5	15	541	555
Ciclev10006494m|PACid:20790803	2	p3	(AAG)5	15	1442	1456
Ciclev10006914m|PACid:20790812	1	p6	(CAGCAC)4	24	430	453
Ciclev10004482m|PACid:20790823	1	p3	(GAG)9	27	412	438
Ciclev10004332m|PACid:20790894	1	p6	(TTTGGA)3	18	100	117
Ciclev10006202m|PACid:20790902	1	p3	(GCA)5	15	223	237
Ciclev10006335m|PACid:20790909	1	p3	(CAA)5	15	102	116
Ciclev10005911m|PACid:20790926	1	p3	(GCT)6	18	583	600
Ciclev10005417m|PACid:20790939	1	p3	(TGA)6	18	123	140
Ciclev10005417m|PACid:20790939	2	p6	(GAAGAC)4	24	718	741
Ciclev10004423m|PACid:20790951	1	p3	(CAG)5	15	1618	1632
Ciclev10004239m|PACid:20790960	1	p6	(AGAAAG)3	18	2591	2608
Ciclev10005403m|PACid:20790964	1	p3	(GGC)6	18	901	918
Ciclev10004502m|PACid:20790982	1	p3	(GGC)6	18	19	36
Ciclev10004502m|PACid:20790982	2	c	(CAA)5taacgtcctccccccagatttacagcagtcgttaccgttgtctcaccgttataacttgccgctccttcaacaacaact(GCA)5	108	372	479
Ciclev10004502m|PACid:20790982	3	p3	(CGT)5	15	797	811
Ciclev10006873m|PACid:20790987	1	p5	(ACTGC)3	15	232	246
Ciclev10004619m|PACid:20790996	1	p3	(GCG)5	15	94	108
Ciclev10004618m|PACid:20790997	1	p3	(GCG)5	15	94	108
Ciclev10005384m|PACid:20791024	1	p3	(GCA)5	15	53	67
Ciclev10005532m|PACid:20791025	1	p3	(GCA)5	15	53	67
Ciclev10005816m|PACid:20791026	1	p3	(GCA)5	15	53	67
Ciclev10005832m|PACid:20791027	1	p3	(GCA)5	15	53	67
Ciclev10006769m|PACid:20791028	1	p6	(AGCAAT)3	18	367	384
Ciclev10004357m|PACid:20791029	1	p6	(GAGATA)3	18	356	373
Ciclev10004409m|PACid:20791030	1	p6	(GAGATA)3	18	356	373
Ciclev10004475m|PACid:20791031	1	p6	(GAGATA)3	18	356	373
Ciclev10004623m|PACid:20791035	1	p3	(CAA)8	24	101	124
Ciclev10004700m|PACid:20791036	1	p3	(CAA)8	24	101	124
Ciclev10005200m|PACid:20791038	1	p3	(GAT)5	15	352	366
Ciclev10005619m|PACid:20791039	1	p3	(GAT)5	15	352	366
Ciclev10004480m|PACid:20791060	1	p3	(AAC)5	15	128	142
Ciclev10004254m|PACid:20791092	1	p3	(GCG)6	18	2792	2809
Ciclev10004207m|PACid:20791102	1	p3	(CTT)7	21	3308	3328
Ciclev10006022m|PACid:20791109	1	p3	(GCT)5	15	481	495
Ciclev10004871m|PACid:20791123	1	p6	(AGAACA)4	24	849	872
Ciclev10004340m|PACid:20791125	1	p6	(GATGGG)3	18	319	336
Ciclev10004262m|PACid:20791146	1	p6	(GGTGAT)3	18	481	498
Ciclev10004296m|PACid:20791147	1	p6	(GGTGAT)3	18	481	498
Ciclev10006288m|PACid:20791154	1	p2	(GA)6	12	29	40
Ciclev10005396m|PACid:20791184	1	p6	(GAGCAT)3	18	22	39
Ciclev10004978m|PACid:20791186	1	p3	(AGA)6	18	1295	1312
Ciclev10006200m|PACid:20791201	1	p3	(TTC)9	27	247	273
Ciclev10004169m|PACid:20791214	1	p6	(GAATAT)3	18	2881	2898
Ciclev10005130m|PACid:20791222	1	p3	(ATC)5	15	74	88
Ciclev10005131m|PACid:20791223	1	p3	(ATC)5	15	74	88
Ciclev10007018m|PACid:20791231	1	p3	(GCT)6	18	202	219
Ciclev10005441m|PACid:20791236	1	p3	(TAA)5	15	180	194
Ciclev10004908m|PACid:20791244	1	p3	(TAA)6	18	234	251
Ciclev10004908m|PACid:20791244	2	p6	(GCGAAT)3	18	894	911
Ciclev10005569m|PACid:20791270	1	p3	(GAA)6	18	412	429
Ciclev10004686m|PACid:20791308	1	p6	(ACTCTA)4	24	131	154
Ciclev10004716m|PACid:20791309	1	p6	(ACTCTA)4	24	131	154
Ciclev10005127m|PACid:20791319	1	p3	(GCT)5	15	820	834
Ciclev10004916m|PACid:20791356	1	p6	(GGGTTA)3	18	602	619
Ciclev10006213m|PACid:20791393	1	p3	(AGG)6	18	170	187
Ciclev10004795m|PACid:20791406	1	p3	(TCA)6	18	1392	1409
Ciclev10004857m|PACid:20791424	1	p3	(AAT)8	24	7	30
Ciclev10004856m|PACid:20791425	1	p3	(AAT)8	24	7	30
Ciclev10004233m|PACid:20791432	1	p2	(CT)6	12	1123	1134
Ciclev10004796m|PACid:20791446	1	p3	(CAC)5	15	547	561
Ciclev10007006m|PACid:20791448	1	p4	(ATAC)5	20	150	169
Ciclev10007110m|PACid:20791459	1	p6	(GATCAA)3	18	205	222
Ciclev10005974m|PACid:20791469	1	p3	(AGC)5	15	161	175
Ciclev10006137m|PACid:20791475	1	p3	(GCA)5	15	195	209
Ciclev10006536m|PACid:20791491	1	p3	(GCT)5	15	421	435
Ciclev10006789m|PACid:20791535	1	p6	(GCCAAA)3	18	115	132
Ciclev10005442m|PACid:20791541	1	p3	(GGA)7	21	450	470
Ciclev10006555m|PACid:20791545	1	p3	(AGC)6	18	22	39
Ciclev10004206m|PACid:20791546	1	p2	(GA)7	14	268	281
Ciclev10004268m|PACid:20791548	1	p3	(GAT)6	18	60	77
Ciclev10006510m|PACid:20791564	1	p5	(GAGAT)3	15	1724	1738
Ciclev10004134m|PACid:20791569	1	p3	(ATC)5	15	20	34
Ciclev10005040m|PACid:20791578	1	p3	(CAC)5	15	146	160
Ciclev10005932m|PACid:20791600	1	p6	(GCTGCC)3	18	310	327
Ciclev10004809m|PACid:20791618	1	p6	(GATGAG)5	30	658	687
Ciclev10005212m|PACid:20791619	1	p6	(GATGAG)5	30	265	294
Ciclev10004681m|PACid:20791652	1	p3	(TCC)6	18	283	300
Ciclev10007094m|PACid:20791659	1	p3	(ATA)5	15	236	250
Ciclev10005896m|PACid:20791660	1	c	(GAAGT)3ctaaaaacggcggattagaaatggt(GA)6	52	92	143
Ciclev10006082m|PACid:20791661	1	p2	(GA)6	12	6	17
Ciclev10006080m|PACid:20791662	1	p2	(GA)6	12	6	17
Ciclev10006084m|PACid:20791663	1	p2	(GA)6	12	6	17
Ciclev10004986m|PACid:20791695	1	p6	(AGAGGA)3	18	18	35
Ciclev10005288m|PACid:20791700	1	p3	(CAA)7	21	871	891
Ciclev10004236m|PACid:20791714	1	p2	(GA)6	12	1675	1686
Ciclev10006753m|PACid:20791783	1	p6	(TACATG)3	18	748	765
Ciclev10006103m|PACid:20791812	1	p3	(TGA)5	15	447	461
Ciclev10006324m|PACid:20791820	1	p5	(GTTTG)4	20	114	133
Ciclev10005020m|PACid:20791825	1	p6	(AGCAAC)4	24	36	59
Ciclev10005702m|PACid:20791835	1	p6	(AAGAAC)3	18	110	127
Ciclev10006029m|PACid:20791836	1	p6	(AAGAAC)3	18	110	127
Ciclev10004709m|PACid:20791863	1	c	(AAC)6aaaggccagaaaggtgga(AAC)5	51	304	354
Ciclev10004709m|PACid:20791863	2	c	(GGT)15gggaatcagaatggagcaaacaatcagaaccaaggtggcaagaatggtaaaaatggtggagggcaaaatggaaataatgga(GGC)5	141	889	1029
Ciclev10005453m|PACid:20791873	1	p5	(ACTCC)3	15	113	127
Ciclev10005031m|PACid:20791889	1	p3	(ATC)5	15	56	70
Ciclev10006280m|PACid:20791899	1	p3	(TGC)5	15	264	278
Ciclev10005353m|PACid:20791900	1	c	(GGA)5gttacaaatgcaacttgtgtgggatctgtcagggatcaaatagcggtatcggccaaac(ATA)7	94	640	733
Ciclev10005935m|PACid:20791901	1	p6	(GTGATG)3	18	119	136
Ciclev10006191m|PACid:20791911	1	p6	(GGTGGC)3	18	88	105
Ciclev10006276m|PACid:20791912	1	p6	(GGTGGC)3	18	88	105
Ciclev10005095m|PACid:20791917	1	p3	(CCG)5	15	128	142
Ciclev10005095m|PACid:20791917	2	p3	(CAG)7	21	331	351
Ciclev10005095m|PACid:20791917	3	c	(GAA)5gatgatgac(GAT)5	39	1054	1092
Ciclev10004843m|PACid:20791920	1	p3	(AAG)5	15	799	813
Ciclev10005153m|PACid:20791921	1	p3	(AAG)5	15	484	498
Ciclev10004930m|PACid:20791937	1	p6	(ATCTTC)3	18	381	398
Ciclev10005530m|PACid:20791942	1	p3	(GCG)6	18	131	148
Ciclev10005728m|PACid:20791943	1	p3	(GCG)6	18	131	148
Ciclev10005503m|PACid:20791948	1	p3	(ACC)6	18	222	239
Ciclev10004678m|PACid:20791953	1	p6	(TGATGG)3	18	81	98
Ciclev10006728m|PACid:20791956	1	p3	(GAT)5	15	109	123
Ciclev10005493m|PACid:20791968	1	p3	(TGA)6	18	95	112
Ciclev10005513m|PACid:20791969	1	p3	(TGA)6	18	77	94
Ciclev10005511m|PACid:20791970	1	p3	(TGA)6	18	77	94
Ciclev10005537m|PACid:20791971	1	p3	(TGA)6	18	56	73
Ciclev10004714m|PACid:20791987	1	p3	(GTG)8	24	365	388
Ciclev10004739m|PACid:20791988	1	p3	(GTG)8	24	341	364
Ciclev10004797m|PACid:20791989	1	p3	(GTG)8	24	293	316
Ciclev10004822m|PACid:20791990	1	p3	(GTG)8	24	269	292
Ciclev10005009m|PACid:20791991	1	p3	(GTG)8	24	71	94
Ciclev10005461m|PACid:20792014	1	p3	(CCT)5	15	133	147
Ciclev10007069m|PACid:20792015	1	p3	(CAG)6	18	877	894
Ciclev10006587m|PACid:20792051	1	p3	(GCT)5	15	409	423
Ciclev10005335m|PACid:20792100	1	p3	(ATC)7	21	35	55
Ciclev10005165m|PACid:20792103	1	p3	(GCT)5	15	997	1011
Ciclev10007105m|PACid:20792115	1	p3	(CAG)5	15	214	228
Ciclev10004434m|PACid:20792122	1	p5	(CAAAT)3	15	27	41
Ciclev10004434m|PACid:20792122	2	p6	(CCCTAA)3	18	180	197
Ciclev10005570m|PACid:20792129	1	p3	(TAA)5	15	381	395
Ciclev10006131m|PACid:20792137	1	p2	(TA)9	18	367	384
Ciclev10006797m|PACid:20792144	1	p3	(AGC)5	15	51	65
Ciclev10004582m|PACid:20792159	1	p5	(GGGGA)4	20	190	209
Ciclev10005954m|PACid:20792182	1	p3	(ACA)8	24	85	108
Ciclev10005259m|PACid:20792192	1	p3	(TCC)6	18	703	720
Ciclev10006805m|PACid:20792198	1	c	(GAA)6gaggaagctgtgaagtctggtcagttattattagttgagggagagaccagtgagcttaagaggaagctccatggggttaatgtgctatccaataacatc(AAG)8	141	646	786
Ciclev10006738m|PACid:20792204	1	p3	(CGG)6	18	21	38
Ciclev10006929m|PACid:20792218	1	p5	(TCGAG)3	15	581	595
Ciclev10005544m|PACid:20792234	1	p3	(TGG)7	21	30	50
Ciclev10005366m|PACid:20792313	1	p3	(CAG)7	21	492	512
Ciclev10007137m|PACid:20792319	1	p2	(AG)6	12	35	46
Ciclev10005433m|PACid:20792338	1	p6	(GAAAAG)3	18	39	56
Ciclev10004667m|PACid:20792341	1	p6	(AGGATG)3	18	236	253
Ciclev10007058m|PACid:20792344	1	p3	(GCA)6	18	73	90
Ciclev10005548m|PACid:20792350	1	p3	(TCC)8	24	319	342
Ciclev10004246m|PACid:20792370	1	p3	(TTC)5	15	6	20
Ciclev10004246m|PACid:20792370	2	p3	(CGC)5	15	2534	2548
Ciclev10004330m|PACid:20792389	1	p6	(CAACCT)3	18	2152	2169
Ciclev10004331m|PACid:20792390	1	p6	(CAACCT)3	18	2152	2169
Ciclev10004924m|PACid:20792391	1	p3	(TTC)6	18	63	80
Ciclev10006961m|PACid:20792396	1	p6	(TAACCC)5	30	369	398
Ciclev10006979m|PACid:20792414	1	p6	(GGATCG)3	18	481	498
Ciclev10004229m|PACid:20792428	1	p3	(GCA)8	24	73	96
Ciclev10004189m|PACid:20792460	1	p3	(ACG)5	15	113	127
Ciclev10004547m|PACid:20792462	1	p3	(TTC)7	21	90	110
Ciclev10004609m|PACid:20792463	1	p3	(TTC)7	21	90	110
Ciclev10004636m|PACid:20792464	1	p3	(TTC)7	21	90	110
Ciclev10004638m|PACid:20792465	1	p3	(TTC)7	21	90	110
Ciclev10005637m|PACid:20792467	1	p3	(ACC)6	18	28	45
Ciclev10005649m|PACid:20792468	1	p3	(ATG)9	27	596	622
Ciclev10005649m|PACid:20792468	2	p6	(AAGAGA)3	18	724	741
Ciclev10004959m|PACid:20792473	1	p3	(TGG)5	15	1290	1304
Ciclev10006123m|PACid:20792476	1	p2	(TC)9	18	451	468
Ciclev10004266m|PACid:20792490	1	p3	(AGC)5	15	51	65
Ciclev10006435m|PACid:20792505	1	p3	(CTC)6	18	1340	1357
Ciclev10004980m|PACid:20792525	1	p3	(ACC)8	24	274	297
Ciclev10004456m|PACid:20792529	1	p3	(AAG)5	15	736	750
Ciclev10005629m|PACid:20792530	1	p3	(AAT)8	24	529	552
Ciclev10005478m|PACid:20792535	1	p3	(TTC)5	15	54	68
Ciclev10005311m|PACid:20792546	1	p2	(AT)6	12	975	986
Ciclev10004362m|PACid:20792558	1	p3	(TAC)6	18	129	146
Ciclev10004365m|PACid:20792559	1	p3	(TAC)6	18	129	146
Ciclev10004379m|PACid:20792560	1	p3	(TAC)6	18	129	146
Ciclev10009161m|PACid:20792588	1	p3	(CGA)7	21	135	155
Ciclev10009156m|PACid:20792589	1	p3	(CGA)7	21	135	155
Ciclev10009155m|PACid:20792590	1	p3	(CGA)7	21	135	155
Ciclev10008632m|PACid:20792603	1	p2	(CT)6	12	102	113
Ciclev10008743m|PACid:20792604	1	p2	(CT)6	12	102	113
Ciclev10008997m|PACid:20792605	1	p2	(CT)6	12	102	113
Ciclev10008998m|PACid:20792606	1	p2	(CT)6	12	102	113
Ciclev10009131m|PACid:20792607	1	p2	(CT)6	12	102	113
Ciclev10009130m|PACid:20792608	1	p2	(CT)6	12	102	113
Ciclev10009132m|PACid:20792609	1	p2	(CT)6	12	102	113
Ciclev10009253m|PACid:20792610	1	p2	(CT)6	12	102	113
Ciclev10009340m|PACid:20792612	1	p2	(CT)6	12	102	113
Ciclev10010458m|PACid:20792615	1	p6	(TCTTGG)3	18	330	347
Ciclev10010527m|PACid:20792634	1	p3	(CCA)5	15	772	786
Ciclev10009041m|PACid:20792643	1	p3	(AGC)5	15	116	130
Ciclev10009199m|PACid:20792644	1	p3	(AGC)5	15	116	130
Ciclev10008731m|PACid:20792647	1	p6	(GCACCA)3	18	478	495
Ciclev10007518m|PACid:20792656	1	p3	(GAA)5	15	24	38
Ciclev10010028m|PACid:20792663	1	p3	(AAC)5	15	49	63
Ciclev10007788m|PACid:20792676	1	c	(TAA)5caacaacaacaataattttgattctaacaacaagaagagcaacaatatcaatattagt(AGC)5	88	72	159
Ciclev10008051m|PACid:20792677	1	c	(TAA)5caacaacaacaataattttgattctaacaacaagaagagcaacaatatcaatattagt(AGC)5	88	72	159
Ciclev10010822m|PACid:20792682	1	p6	(AAGAGA)3	18	1637	1654
Ciclev10008836m|PACid:20792695	1	p3	(GCC)5	15	274	288
Ciclev10009120m|PACid:20792696	1	p3	(GCC)5	15	274	288
Ciclev10007897m|PACid:20792724	1	p3	(TAG)5	15	657	671
Ciclev10007898m|PACid:20792725	1	p3	(TAG)5	15	657	671
Ciclev10008399m|PACid:20792726	1	p3	(TAG)5	15	657	671
Ciclev10008369m|PACid:20792739	1	p6	(AGAAGC)3	18	11	28
Ciclev10007668m|PACid:20792754	1	p6	(ACACAT)4	24	82	105
Ciclev10007564m|PACid:20792757	1	p3	(GAA)9	27	433	459
Ciclev10010812m|PACid:20792765	1	p2	(CT)6	12	88	99
Ciclev10009298m|PACid:20792795	1	p3	(AGC)5	15	170	184
Ciclev10009195m|PACid:20792805	1	p6	(AGGTGA)4	24	417	440
Ciclev10009374m|PACid:20792806	1	p6	(AGGTGA)4	24	417	440
Ciclev10009953m|PACid:20792828	1	p3	(GGA)5	15	187	201
Ciclev10010231m|PACid:20792830	1	p3	(GGT)5	15	331	345
Ciclev10010534m|PACid:20792832	1	p3	(CTT)5	15	236	250
Ciclev10010534m|PACid:20792832	2	p3	(TCT)6	18	667	684
Ciclev10007333m|PACid:20792842	1	p3	(CTC)7	21	150	170
Ciclev10007344m|PACid:20792843	1	p3	(CTC)7	21	150	170
Ciclev10008628m|PACid:20792923	1	p3	(TCA)5	15	792	806
Ciclev10009376m|PACid:20792934	1	p2	(CT)6	12	586	597
Ciclev10007247m|PACid:20792938	1	p3	(GGT)6	18	2227	2244
Ciclev10009727m|PACid:20792943	1	p5	(CTTCT)3	15	159	173
Ciclev10007919m|PACid:20792945	1	p3	(AGC)6	18	64	81
Ciclev10007599m|PACid:20792974	1	p3	(AAG)5	15	604	618
Ciclev10009553m|PACid:20793038	1	c	(TCG)5tcatcattgccttttgctgatggccatggtactgcgcat(TCA)5	69	484	552
Ciclev10010031m|PACid:20793056	1	p4	(GCCA)6	24	130	153
Ciclev10008818m|PACid:20793060	1	p3	(ACG)7	21	116	136
Ciclev10008821m|PACid:20793061	1	p3	(ACG)7	21	116	136
Ciclev10008824m|PACid:20793062	1	p3	(ACG)7	21	116	136
Ciclev10008834m|PACid:20793063	1	p3	(ACG)7	21	116	136
Ciclev10008882m|PACid:20793064	1	p3	(ACG)7	21	116	136
Ciclev10007849m|PACid:20793075	1	c	(AAT)7atgaacgtcaaccta(AGC)7	57	4	60
Ciclev10007849m|PACid:20793075	2	p3	(GAG)5	15	230	244
Ciclev10007849m|PACid:20793075	3	p3	(CAG)7	21	481	501
Ciclev10009887m|PACid:20793091	1	p2	(AT)10	20	316	335
Ciclev10007673m|PACid:20793095	1	p6	(CTTCAG)3	18	66	83
Ciclev10009502m|PACid:20793097	1	p3	(AAG)5	15	196	210
Ciclev10010570m|PACid:20793116	1	p3	(TGC)5	15	924	938
Ciclev10008720m|PACid:20793172	1	c	(CAA)5a(AGC)6	34	532	565
Ciclev10008726m|PACid:20793173	1	c	(CAA)5a(AGC)6	34	532	565
Ciclev10009848m|PACid:20793193	1	p3	(CAG)5	15	130	144
Ciclev10009026m|PACid:20793200	1	p6	(GTTGAA)3	18	190	207
Ciclev10009074m|PACid:20793201	1	p6	(GTTGAA)3	18	190	207
Ciclev10009142m|PACid:20793202	1	p6	(GTTGAA)3	18	190	207
Ciclev10010118m|PACid:20793221	1	p3	(CTT)5	15	168	182
Ciclev10007837m|PACid:20793233	1	p3	(GCT)5	15	1309	1323
Ciclev10007899m|PACid:20793234	1	p3	(GCT)5	15	1234	1248
Ciclev10009128m|PACid:20793251	1	p3	(GGA)6	18	76	93
Ciclev10010697m|PACid:20793286	1	p3	(TCT)6	18	457	474
Ciclev10009499m|PACid:20793288	1	p6	(TCTATG)3	18	106	123
Ciclev10009501m|PACid:20793289	1	p6	(TCTATG)3	18	106	123
Ciclev10009663m|PACid:20793302	1	p3	(ACA)7	21	150	170
Ciclev10010708m|PACid:20793323	1	p3	(CAC)5	15	1118	1132
Ciclev10008783m|PACid:20793375	1	p3	(AAT)5	15	448	462
Ciclev10010376m|PACid:20793385	1	p3	(ATG)8	24	86	109
Ciclev10007459m|PACid:20793398	1	p2	(TG)6	12	100	111
Ciclev10007219m|PACid:20793483	1	p3	(TTC)9	27	3258	3284
Ciclev10007220m|PACid:20793484	1	p3	(TTC)9	27	3258	3284
Ciclev10007221m|PACid:20793485	1	p3	(TTC)9	27	3258	3284
Ciclev10007222m|PACid:20793486	1	p3	(TTC)9	27	3258	3284
Ciclev10008619m|PACid:20793489	1	p6	(GCCGCA)3	18	769	786
Ciclev10007423m|PACid:20793523	1	p6	(GAGAGT)3	18	628	645
Ciclev10010032m|PACid:20793527	1	p4	(TTTA)4	16	21	36
Ciclev10009246m|PACid:20793536	1	p3	(CTG)5	15	153	167
Ciclev10008922m|PACid:20793578	1	p6	(TCTGGT)4	24	490	513
Ciclev10010620m|PACid:20793588	1	p6	(CCAACA)4	24	447	470
Ciclev10010620m|PACid:20793588	2	p6	(ACACCA)3	18	749	766
Ciclev10007937m|PACid:20793665	1	p3	(AAC)5	15	633	647
Ciclev10007937m|PACid:20793665	2	p3	(CAG)6	18	856	873
Ciclev10010116m|PACid:20793675	1	p5	(ATTTT)3	15	166	180
Ciclev10010470m|PACid:20793681	1	p2	(TG)12	24	35	58
Ciclev10009000m|PACid:20793721	1	p6	(AGAACC)3	18	162	179
Ciclev10010684m|PACid:20793722	1	p6	(GCTCCT)3	18	1126	1143
Ciclev10008276m|PACid:20793729	1	p3	(TTG)5	15	476	490
Ciclev10010525m|PACid:20793738	1	p6	(AAAGGA)4	24	405	428
Ciclev10007449m|PACid:20793745	1	p3	(CAG)6	18	1102	1119
Ciclev10007320m|PACid:20793748	1	p3	(AGC)5	15	356	370
Ciclev10008228m|PACid:20793780	1	p3	(TCA)6	18	132	149
Ciclev10008228m|PACid:20793780	2	p3	(CAG)7	21	769	789
Ciclev10007230m|PACid:20793789	1	p6	(GCGGAG)4	24	65	88
Ciclev10010162m|PACid:20793792	1	p6	(CAAAAC)3	18	2561	2578
Ciclev10007535m|PACid:20793829	1	p2	(GA)13	26	66	91
Ciclev10007537m|PACid:20793830	1	p2	(GA)13	26	66	91
Ciclev10010446m|PACid:20793832	1	p5	(TTGTT)3	15	192	206
Ciclev10007469m|PACid:20793867	1	p6	(GATGAC)3	18	1150	1167
Ciclev10008633m|PACid:20793873	1	p3	(GGA)6	18	969	986
Ciclev10008166m|PACid:20793885	1	p6	(TGATTC)3	18	588	605
Ciclev10009286m|PACid:20793925	1	p3	(ATC)5	15	368	382
Ciclev10010402m|PACid:20793933	1	p6	(TTCGCT)3	18	12	29
Ciclev10008784m|PACid:20793939	1	p3	(GTC)5	15	3	17
Ciclev10009062m|PACid:20793940	1	p3	(GTC)5	15	3	17
Ciclev10009394m|PACid:20793955	1	p3	(GGT)6	18	424	441
Ciclev10007691m|PACid:20793956	1	c	(GAA)5ggagaagac(GAA)7	45	1168	1212
Ciclev10007690m|PACid:20793957	1	c	(GAA)5ggagaagac(GAA)7	45	1168	1212
Ciclev10007692m|PACid:20793958	1	c	(GAA)5ggagaagac(GAA)7	45	1168	1212
Ciclev10008849m|PACid:20793983	1	p2	(TA)7	14	859	872
Ciclev10009986m|PACid:20793998	1	p3	(TGC)5	15	264	278
Ciclev10007798m|PACid:20793999	1	p3	(AAG)7	21	379	399
Ciclev10007830m|PACid:20794000	1	p3	(AAG)7	21	379	399
Ciclev10008054m|PACid:20794022	1	p3	(GAT)6	18	334	351
Ciclev10008304m|PACid:20794023	1	p3	(GAT)6	18	334	351
Ciclev10008757m|PACid:20794024	1	p3	(GAT)6	18	334	351
Ciclev10009125m|PACid:20794029	1	p3	(GAT)6	18	334	351
Ciclev10009127m|PACid:20794030	1	p3	(GAT)6	18	334	351
Ciclev10009512m|PACid:20794040	1	p4	(CTTC)4	16	175	190
Ciclev10010006m|PACid:20794057	1	p3	(TCT)8	24	61	84
Ciclev10008595m|PACid:20794058	1	p3	(TTC)7	21	147	167
Ciclev10008760m|PACid:20794059	1	p3	(TTC)7	21	147	167
Ciclev10008038m|PACid:20794062	1	p3	(GAA)9	27	1509	1535
Ciclev10010007m|PACid:20794082	1	p3	(TGA)5	15	206	220
Ciclev10007805m|PACid:20794094	1	p6	(GATGAA)4	24	790	813
Ciclev10007805m|PACid:20794094	2	p3	(GAT)6	18	1149	1166
Ciclev10007805m|PACid:20794094	3	p3	(GCA)6	18	1492	1509
Ciclev10007633m|PACid:20794098	1	p3	(AGA)6	18	737	754
Ciclev10007255m|PACid:20794111	1	p3	(TCA)5	15	256	270
Ciclev10007949m|PACid:20794120	1	p2	(AG)6	12	21	32
Ciclev10008012m|PACid:20794155	1	c	(CGTGC)3ctcgtgcctcaccgaaacgtgct(CGTGC)3	53	114	166
Ciclev10010089m|PACid:20794159	1	p3	(TTA)5	15	18	32
Ciclev10009260m|PACid:20794194	1	c*	(CCAACA)3(CAA)6*	31	314	344
Ciclev10007842m|PACid:20794195	1	p6	(GCCACG)3	18	94	111
Ciclev10008563m|PACid:20794197	1	p6	(GCCACG)3	18	94	111
Ciclev10008116m|PACid:20794201	1	p3	(AAG)12	36	263	298
Ciclev10009829m|PACid:20794243	1	p3	(TGC)5	15	189	203
Ciclev10009839m|PACid:20794244	1	p3	(TGC)5	15	189	203
Ciclev10009888m|PACid:20794245	1	p3	(TGC)5	15	189	203
Ciclev10009905m|PACid:20794246	1	p3	(TGC)5	15	189	203
Ciclev10008366m|PACid:20794250	1	p4	(AAAG)4	16	129	144
Ciclev10007370m|PACid:20794272	1	p3	(TGC)5	15	177	191
Ciclev10008226m|PACid:20794290	1	p3	(TCA)7	21	139	159
Ciclev10008710m|PACid:20794325	1	c	(AATCTC)3agacgcaatcacttgtactcccctctctctcgttccatatttcgaggaaaggctaaacccgtcttccaatctcctcctctcatccgcacacactcgt(CAAATC)3	133	40	172
Ciclev10009056m|PACid:20794326	1	c	(AATCTC)3agacgcaatcacttgtactcccctctctctcgttccatatttcgaggaaaggctaaacccgtcttccaatctcctcctctcatccgcacacactcgt(CAAATC)3	133	40	172
Ciclev10009126m|PACid:20794327	1	c	(AATCTC)3agacgcaatcacttgtactcccctctctctcgttccatatttcgaggaaaggctaaacccgtcttccaatctcctcctctcatccgcacacactcgt(CAAATC)3	133	40	172
Ciclev10010671m|PACid:20794342	1	p3	(TAA)7	21	69	89
Ciclev10008184m|PACid:20794350	1	p3	(TCA)6	18	22	39
Ciclev10007669m|PACid:20794353	1	p3	(CAG)5	15	1345	1359
Ciclev10008413m|PACid:20794360	1	p6	(TGAAAC)3	18	57	74
Ciclev10008667m|PACid:20794366	1	p3	(CCT)7	21	49	69
Ciclev10008667m|PACid:20794366	2	p6	(AGCTCA)3	18	915	932
Ciclev10009557m|PACid:20794372	1	p3	(TGA)5	15	546	560
Ciclev10009762m|PACid:20794373	1	p3	(TGA)5	15	432	446
Ciclev10008902m|PACid:20794387	1	p6	(CCGCCT)3	18	139	156
Ciclev10007636m|PACid:20794403	1	p3	(AAT)8	24	76	99
Ciclev10007635m|PACid:20794404	1	p3	(AAT)8	24	76	99
Ciclev10007238m|PACid:20794409	1	p3	(CAA)10	30	50	79
Ciclev10007248m|PACid:20794410	1	p3	(CAA)10	30	50	79
Ciclev10008118m|PACid:20794412	1	p6	(GCTGAA)3	18	724	741
Ciclev10008115m|PACid:20794413	1	p6	(GCTGAA)3	18	724	741
Ciclev10008566m|PACid:20794414	1	p6	(GCTGAA)3	18	724	741
Ciclev10008572m|PACid:20794415	1	p6	(GCTGAA)3	18	724	741
Ciclev10008584m|PACid:20794416	1	p6	(GCTGAA)3	18	724	741
Ciclev10007885m|PACid:20794433	1	p2	(CA)6	12	83	94
Ciclev10008294m|PACid:20794434	1	p2	(CA)6	12	83	94
Ciclev10008067m|PACid:20794443	1	p3	(GAT)6	18	205	222
Ciclev10008069m|PACid:20794444	1	p3	(GAT)6	18	205	222
Ciclev10008064m|PACid:20794445	1	p3	(GAT)6	18	205	222
Ciclev10008066m|PACid:20794446	1	p3	(GAT)6	18	205	222
Ciclev10008196m|PACid:20794447	1	p3	(GAT)6	18	205	222
Ciclev10010634m|PACid:20794468	1	p5	(ATATA)3	15	252	266
Ciclev10008192m|PACid:20794480	1	p3	(GGT)5	15	703	717
Ciclev10010720m|PACid:20794551	1	p2	(GA)7	14	874	887
Ciclev10010237m|PACid:20794557	1	p3	(GAT)5	15	1039	1053
Ciclev10007292m|PACid:20794593	1	p3	(GCA)5	15	1674	1688
Ciclev10008515m|PACid:20794601	1	p3	(AAT)6	18	988	1005
Ciclev10009055m|PACid:20794602	1	p3	(AAT)6	18	676	693
Ciclev10009058m|PACid:20794603	1	p3	(AAT)6	18	676	693
Ciclev10009484m|PACid:20794612	1	p6	(TTGATC)3	18	578	595
Ciclev10007795m|PACid:20794650	1	p3	(CCG)5	15	214	228
Ciclev10010598m|PACid:20794662	1	p3	(TGC)5	15	177	191
Ciclev10009868m|PACid:20794701	1	p3	(CAG)7	21	163	183
Ciclev10010050m|PACid:20794736	1	p5	(ACAAA)3	15	38	52
Ciclev10007699m|PACid:20794755	1	p3	(CTC)7	21	25	45
Ciclev10010311m|PACid:20794788	1	p3	(CGA)5	15	102	116
Ciclev10007551m|PACid:20794795	1	p5	(GATCC)3	15	310	324
Ciclev10007818m|PACid:20794800	1	p3	(GGC)6	18	3	20
Ciclev10007706m|PACid:20794834	1	p6	(CCTGAG)3	18	1213	1230
Ciclev10009652m|PACid:20794858	1	p6	(CACAAC)3	18	40	57
Ciclev10009046m|PACid:20794864	1	p2	(AG)10	20	128	147
Ciclev10010011m|PACid:20794906	1	p2	(TC)6	12	52	63
Ciclev10010013m|PACid:20794907	1	p2	(TC)6	12	52	63
Ciclev10007317m|PACid:20794923	1	p3	(GCA)5	15	1912	1926
Ciclev10007419m|PACid:20794924	1	p3	(GCA)5	15	1393	1407
Ciclev10009370m|PACid:20794945	1	p6	(TTGGAC)3	18	653	670
Ciclev10008811m|PACid:20794948	1	p3	(TTC)5	15	46	60
Ciclev10007460m|PACid:20794949	1	p3	(TCA)8	24	169	192
Ciclev10007462m|PACid:20794950	1	p3	(TCA)8	24	169	192
Ciclev10007390m|PACid:20794970	1	c*	(AGCAACAAC)4(CAG)6*caatcccaacagccaccacatcagcaacaa(CAG)6caacagcaattgcaaatgcaacagatcctattgcagaggcatgctcaa(CAG)6	167	263	429
Ciclev10007390m|PACid:20794970	2	p3	(CAG)5	15	1330	1344
Ciclev10007393m|PACid:20794971	1	c*	(AGCAACAAC)4(CAG)6*caatcccaacagccaccacatcagcaacaa(CAG)6caacagcaattgcaaatgcaacagatcctattgcagaggcatgctcaa(CAG)6	167	263	429
Ciclev10007393m|PACid:20794971	2	p3	(CAG)5	15	1321	1335
Ciclev10007794m|PACid:20794983	1	p2	(CT)6	12	102	113
Ciclev10007945m|PACid:20794984	1	p2	(CT)6	12	102	113
Ciclev10007613m|PACid:20795006	1	p3	(AAG)6	18	98	115
Ciclev10008860m|PACid:20795007	1	p6	(CAGGAA)3	18	313	330
Ciclev10008860m|PACid:20795007	2	p3	(AGA)8	24	582	605
Ciclev10010579m|PACid:20795012	1	p3	(CAG)7	21	1219	1239
Ciclev10007639m|PACid:20795018	1	p9	(GATGAGGAT)3	27	535	561
Ciclev10007672m|PACid:20795019	1	p9	(GATGAGGAT)3	27	535	561
Ciclev10007274m|PACid:20795057	1	p6	(ATCATT)3	18	161	178
Ciclev10007335m|PACid:20795058	1	p6	(ATCATT)3	18	161	178
Ciclev10007495m|PACid:20795111	1	p6	(AGAAGC)3	18	1606	1623
Ciclev10007496m|PACid:20795112	1	p6	(AGAAGC)3	18	1606	1623
Ciclev10007506m|PACid:20795113	1	p6	(AGAAGC)3	18	1579	1596
Ciclev10008978m|PACid:20795129	1	p2	(TC)9	18	848	865
Ciclev10008257m|PACid:20795147	1	p3	(ATG)7	21	1202	1222
Ciclev10008250m|PACid:20795178	1	p2	(AG)6	12	626	637
Ciclev10009027m|PACid:20795196	1	p3	(TTA)7	21	873	893
Ciclev10009213m|PACid:20795201	1	c	(TGA)5ttacgaagacgaagac(GACGAT)3gaggatcctgatgaggaagaagaagaggaggatgacgagaatcaagtggtgccgtggtcgggggacgattcacaatcgccgccgca(GCC)5	150	309	458
Ciclev10010264m|PACid:20795202	1	p3	(ACC)7	21	1236	1256
Ciclev10009138m|PACid:20795216	1	c	(GTC)6gccaacgtcaacaccaa(CGT)5	50	489	538
Ciclev10007740m|PACid:20795230	1	p5	(AGAGA)3	15	1819	1833
Ciclev10009045m|PACid:20795244	1	p6	(CCGCCA)3	18	388	405
Ciclev10009175m|PACid:20795245	1	p6	(CCGCCA)3	18	310	327
Ciclev10009171m|PACid:20795246	1	p6	(CCGCCA)3	18	310	327
Ciclev10009174m|PACid:20795247	1	p6	(CCGCCA)3	18	310	327
Ciclev10009332m|PACid:20795248	1	p6	(CCGCCA)3	18	310	327
Ciclev10010595m|PACid:20795263	1	c	(CAA)5atgtttcaaccaccgccaccgccgccttcgcctttcacccatcggttgctccgcccgtttcagacattaattcatcagccg(CAA)6	114	178	291
Ciclev10007329m|PACid:20795295	1	p5	(TTTTC)3	15	75	89
Ciclev10007787m|PACid:20795309	1	p6	(GCTGGA)3	18	598	615
Ciclev10008739m|PACid:20795319	1	p3	(GCC)6	18	4	21
Ciclev10007907m|PACid:20795340	1	p3	(GAA)7	21	1617	1637
Ciclev10008848m|PACid:20795367	1	p3	(AGC)6	18	115	132
Ciclev10009154m|PACid:20795368	1	p3	(AGC)6	18	115	132
Ciclev10007457m|PACid:20795401	1	c	(GAC)6aatgatgatgat(GAG)5	45	949	993
Ciclev10010182m|PACid:20795405	1	p3	(AGC)5	15	304	318
Ciclev10009070m|PACid:20795421	1	p3	(TAA)6	18	246	263
Ciclev10009529m|PACid:20795428	1	c	(AGC)7(AAT)5aacaccaccaatggattga(AGC)6	73	199	271
Ciclev10009529m|PACid:20795428	2	p3	(GAC)5	15	415	429
Ciclev10009299m|PACid:20795445	1	p3	(GAT)5	15	703	717
Ciclev10007870m|PACid:20795494	1	p6	(AACCCT)3	18	238	255
Ciclev10008645m|PACid:20795517	1	p2	(GA)6	12	1011	1022
Ciclev10007286m|PACid:20795518	1	c	(GCA)5gcttctccatccgcaacagtc(ACAGCA)3gcagcaaaatcaccatcaccacaatcagca(ACC)5	99	1557	1655
Ciclev10008255m|PACid:20795578	1	p3	(GCT)5	15	67	81
Ciclev10008360m|PACid:20795632	1	p3	(GGC)5	15	1213	1227
Ciclev10008356m|PACid:20795633	1	p3	(GGC)5	15	1213	1227
Ciclev10008370m|PACid:20795634	1	p3	(GGC)5	15	1210	1224
Ciclev10008749m|PACid:20795640	1	p2	(TA)10	20	1048	1067
Ciclev10008096m|PACid:20795641	1	c	(ATA)5agattagcaattgcaatgggggagctgtgcttcatgaacaaatgaaaggtgttgctggtaattcaacggaagggcaaacaaattccaacaaccctaca(AAC)6	131	659	789
Ciclev10010052m|PACid:20795644	1	p4	(CTTT)5	20	104	123
Ciclev10010149m|PACid:20795651	1	p3	(GAT)5	15	1015	1029
Ciclev10008624m|PACid:20795675	1	p3	(CCA)5	15	47	61
Ciclev10008624m|PACid:20795675	2	p3	(TCG)5	15	1009	1023
Ciclev10007670m|PACid:20795689	1	p3	(CCA)5	15	724	738
Ciclev10008999m|PACid:20795720	1	c	(GGC)7ggtggggtggcctgcgctgccgtggccccgacgatcgggaacggtaaagaggagcg(GGA)5	92	193	284
Ciclev10008999m|PACid:20795720	2	p6	(ATTCAA)4	24	734	757
Ciclev10010222m|PACid:20795732	1	p3	(TCT)5	15	10	24
Ciclev10008176m|PACid:20795764	1	p3	(CTT)6	18	27	44
Ciclev10008908m|PACid:20795779	1	p6	(CGATGA)3	18	222	239
Ciclev10007570m|PACid:20795789	1	p3	(ACA)6	18	61	78
Ciclev10007570m|PACid:20795789	2	p3	(AAG)6	18	1283	1300
Ciclev10007570m|PACid:20795789	3	p6	(AGAGGA)4	24	1590	1613
Ciclev10007570m|PACid:20795789	4	p3	(GCA)6	18	1914	1931
Ciclev10007910m|PACid:20795799	1	p4	(TTCT)4	16	40	55
Ciclev10008144m|PACid:20795835	1	p3	(CTC)6	18	27	44
Ciclev10010193m|PACid:20795924	1	p6	(AGTCCC)3	18	109	126
Ciclev10007257m|PACid:20795926	1	p3	(TCC)5	15	2043	2057
Ciclev10007257m|PACid:20795926	2	c	(CCTCCA)3cctcctcccccttccccttctcctttttcagtaacatctccatctacctctgttacgaactcttttccaaac(CCACCT)3	108	2278	2385
Ciclev10007565m|PACid:20795960	1	p3	(GCA)5	15	144	158
Ciclev10007567m|PACid:20795961	1	p3	(GCA)5	15	144	158
Ciclev10010271m|PACid:20795989	1	p6	(GCAAAT)3	18	385	402
Ciclev10007477m|PACid:20796000	1	p3	(AAG)9	27	260	286
Ciclev10010507m|PACid:20796021	1	p3	(AAG)6	18	80	97
Ciclev10009036m|PACid:20796022	1	p3	(GAA)5	15	310	324
Ciclev10009036m|PACid:20796022	2	c	(ACG)9aagaagaaactgaaga(AGG)7	64	653	716
Ciclev10009036m|PACid:20796022	3	p3	(GAA)6	18	871	888
Ciclev10007747m|PACid:20796027	1	p3	(CCA)5	15	1126	1140
Ciclev10010667m|PACid:20796054	1	p3	(CTT)10	30	404	433
Ciclev10008287m|PACid:20796055	1	p6	(AGAGAA)3	18	124	141
Ciclev10008283m|PACid:20796056	1	p6	(AGAGAA)3	18	124	141
Ciclev10008286m|PACid:20796057	1	p6	(AGAGAA)3	18	124	141
Ciclev10008281m|PACid:20796058	1	p6	(AGAGAA)3	18	124	141
Ciclev10008282m|PACid:20796059	1	p6	(AGAGAA)3	18	124	141
Ciclev10010109m|PACid:20796064	1	p5	(TCTTG)3	15	179	193
Ciclev10009473m|PACid:20796067	1	p6	(GAAAAA)3	18	345	362
Ciclev10009087m|PACid:20796102	1	p6	(GAACCA)4	24	400	423
Ciclev10007576m|PACid:20796138	1	p3	(GAA)7	21	1996	2016
Ciclev10008570m|PACid:20796142	1	p3	(GGA)7	21	55	75
Ciclev10007929m|PACid:20796143	1	p6	(CCTGCT)3	18	1195	1212
Ciclev10009674m|PACid:20796173	1	p2	(AT)9	18	509	526
Ciclev10009675m|PACid:20796174	1	p2	(AT)9	18	509	526
Ciclev10007403m|PACid:20796193	1	p3	(GAT)7	21	2128	2148
Ciclev10009586m|PACid:20796201	1	p6	(GACCGC)3	18	43	60
Ciclev10009580m|PACid:20796202	1	p6	(GACCGC)3	18	43	60
Ciclev10009582m|PACid:20796203	1	p6	(GACCGC)3	18	43	60
Ciclev10009583m|PACid:20796204	1	p6	(GACCGC)3	18	43	60
Ciclev10013422m|PACid:20796230	1	p3	(ATG)5	15	332	346
Ciclev10013422m|PACid:20796230	2	p3	(ATA)7	21	713	733
Ciclev10013670m|PACid:20796263	1	p2	(CA)6	12	307	318
Ciclev10013120m|PACid:20796303	1	p6	(AAAATT)3	18	318	335
Ciclev10013746m|PACid:20796317	1	p3	(ACC)5	15	183	197
Ciclev10013353m|PACid:20796325	1	p6	(AAGAGG)3	18	386	403
Ciclev10011755m|PACid:20796330	1	p3	(TAA)6	18	165	182
Ciclev10011750m|PACid:20796331	1	p3	(TAA)6	18	165	182
Ciclev10011751m|PACid:20796332	1	p3	(TAA)6	18	165	182
Ciclev10011841m|PACid:20796333	1	p3	(TAA)6	18	165	182
Ciclev10011293m|PACid:20796383	1	p3	(TAA)6	18	1008	1025
Ciclev10012198m|PACid:20796426	1	p3	(GAA)6	18	199	216
Ciclev10013616m|PACid:20796443	1	p3	(CAA)5	15	771	785
Ciclev10012679m|PACid:20796452	1	p3	(GCC)5	15	637	651
Ciclev10011975m|PACid:20796453	1	p3	(AGA)8	24	57	80
Ciclev10011984m|PACid:20796454	1	p3	(AGA)8	24	57	80
Ciclev10013242m|PACid:20796461	1	p3	(TTC)7	21	91	111
Ciclev10010916m|PACid:20796480	1	c	(CACAAG)3a(AAC)5	34	143	176
Ciclev10010917m|PACid:20796481	1	c	(CACAAG)3a(AAC)5	34	143	176
Ciclev10011873m|PACid:20796494	1	p3	(GAT)5	15	1018	1032
Ciclev10011915m|PACid:20796504	1	p6	(ATAATC)4	24	626	649
Ciclev10012140m|PACid:20796510	1	p3	(GCA)8	24	893	916
Ciclev10012155m|PACid:20796511	1	p3	(GCA)8	24	881	904
Ciclev10012158m|PACid:20796512	1	p3	(GCA)8	24	875	898
Ciclev10013339m|PACid:20796521	1	p5	(CTTGC)3	15	531	545
Ciclev10012328m|PACid:20796535	1	p2	(CT)9	18	145	162
Ciclev10011799m|PACid:20796600	1	p3	(CAG)6	18	721	738
Ciclev10011840m|PACid:20796601	1	p3	(CAG)6	18	721	738
Ciclev10012043m|PACid:20796612	1	p3	(TAG)7	21	561	581
Ciclev10012127m|PACid:20796627	1	p3	(ATG)5	15	146	160
Ciclev10012125m|PACid:20796628	1	p3	(ATG)5	15	146	160
Ciclev10012177m|PACid:20796636	1	p3	(CGG)5	15	537	551
Ciclev10012354m|PACid:20796638	1	c	(GGAGGG)3ggag(GTGGCC)3	40	745	784
Ciclev10013842m|PACid:20796648	1	p5	(AAGAG)3	15	385	399
Ciclev10012085m|PACid:20796688	1	p6	(CAGATG)3	18	982	999
Ciclev10013689m|PACid:20796731	1	p3	(AAG)5	15	325	339
Ciclev10013455m|PACid:20796734	1	p3	(ATC)6	18	452	469
Ciclev10012873m|PACid:20796739	1	c	(GGAGCC)3cgagccagagcaagagc(AGGATG)3	53	462	514
Ciclev10012868m|PACid:20796740	1	c	(GGAGCC)3cgagccagagcaagagc(AGGATG)3	53	462	514
Ciclev10012874m|PACid:20796741	1	c	(GGAGCC)3cgagccagagcaagagc(AGGATG)3	53	462	514
Ciclev10011440m|PACid:20796763	1	p3	(CCA)6	18	53	70
Ciclev10012969m|PACid:20796774	1	c	(GCT)6tcttctagttcaaccagtacttcttccggctgcattaataac(AAT)6	78	127	204
Ciclev10013479m|PACid:20796796	1	c	(TCT)5ccttattcctccgtcatattaacacttcatcctcaatatcaat(ATC)5	73	29	101
Ciclev10011594m|PACid:20796798	1	p3	(ATC)5	15	1431	1445
Ciclev10011046m|PACid:20796828	1	p5	(TGGGG)6	30	9	38
Ciclev10011800m|PACid:20796844	1	p3	(AGA)6	18	39	56
Ciclev10011801m|PACid:20796845	1	p3	(AGA)6	18	39	56
Ciclev10013536m|PACid:20796871	1	p3	(CCG)5	15	220	234
Ciclev10011289m|PACid:20796890	1	p3	(TGA)6	18	681	698
Ciclev10011289m|PACid:20796890	2	p6	(CAGCAA)3	18	839	856
Ciclev10011749m|PACid:20796955	1	p6	(CGCAGC)5	30	26	55
Ciclev10013809m|PACid:20796964	1	p3	(GAA)5	15	13	27
Ciclev10012818m|PACid:20796965	1	p3	(CAG)5	15	319	333
Ciclev10011637m|PACid:20796976	1	p6	(GAAGAG)3	18	157	174
Ciclev10011637m|PACid:20796976	2	p6	(CACCAG)5	30	670	699
Ciclev10013045m|PACid:20796987	1	p3	(CCA)7	21	352	372
Ciclev10013083m|PACid:20796994	1	p5	(TTTTC)3	15	312	326
Ciclev10011887m|PACid:20796997	1	p6	(GGAGCA)3	18	976	993
Ciclev10012204m|PACid:20797019	1	p3	(AAG)7	21	266	286
Ciclev10011111m|PACid:20797026	1	p3	(ATG)5	15	605	619
Ciclev10012151m|PACid:20797070	1	p6	(CATCAC)3	18	452	469
Ciclev10012358m|PACid:20797076	1	p3	(TTC)6	18	90	107
Ciclev10013526m|PACid:20797117	1	p3	(GAA)6	18	496	513
Ciclev10012008m|PACid:20797154	1	p3	(TCA)5	15	168	182
Ciclev10012618m|PACid:20797156	1	p3	(AAC)8	24	133	156
Ciclev10011214m|PACid:20797158	1	p3	(CAA)11	33	923	955
Ciclev10011766m|PACid:20797165	1	p3	(CCA)5	15	964	978
Ciclev10012900m|PACid:20797236	1	p2	(CT)7	14	87	100
Ciclev10012900m|PACid:20797236	2	p3	(ACC)8	24	386	409
Ciclev10013867m|PACid:20797243	1	p3	(AAG)6	18	268	285
Ciclev10013375m|PACid:20797247	1	p2	(AT)6	12	171	182
Ciclev10011192m|PACid:20797254	1	p3	(GAG)5	15	565	579
Ciclev10011378m|PACid:20797255	1	p3	(GAG)5	15	565	579
Ciclev10011483m|PACid:20797256	1	p6	(CAGCCA)4	24	1015	1038
Ciclev10012395m|PACid:20797296	1	p3	(TCA)5	15	250	264
Ciclev10013902m|PACid:20797303	1	p2	(AG)11	22	88	109
Ciclev10011886m|PACid:20797312	1	c	(CTGCTC)5(CAGCTC)3	48	398	445
Ciclev10011885m|PACid:20797313	1	c	(CTGCTC)5(CAGCTC)3	48	398	445
Ciclev10011888m|PACid:20797314	1	c	(CTGCTC)5(CAGCTC)3	48	398	445
Ciclev10011810m|PACid:20797337	1	p3	(ACC)5	15	255	269
Ciclev10011810m|PACid:20797337	2	c	(TCC)5ccccgttacaaaaccaccaccccccccaaaggtgaaacccactcctcctcctccggttttaaaaccaccaccgccggcgccgccaaagctgaaa(CCT)5ctagttgtaaaaccaccaccgccggggccgccaaaggtgaaa(CCT)5ccagttgtaaaaccaccgtcgccaccgccgccaaaggtgaaa(CCT)5	238	552	789
Ciclev10011810m|PACid:20797337	3	p3	(ACC)5	15	957	971
Ciclev10011994m|PACid:20797338	1	p3	(ACC)5	15	255	269
Ciclev10011994m|PACid:20797338	2	c	(TCC)5ccccgttacaaaaccaccaccccccccaaaggtgaaacccactcctcctcctccggttttaaaaccaccaccgccggcgccgccaaagctgaaa(CCT)5ctagttgtaaaaccaccaccgccggggccgccaaaggtgaaa(CCT)5ccagttgtaaaaccaccgtcgccaccgccgccaaaggtgaaacctcctcctccctctccagttgtaaa(ACC)5	264	552	815
Ciclev10013124m|PACid:20797341	1	c	(CTGAAT)3ctgaaccggatcctgatgctgaatcagaatctgaaa(CTGAAT)4	78	269	346
Ciclev10012666m|PACid:20797355	1	p3	(CCG)5	15	121	135
Ciclev10012342m|PACid:20797356	1	c	(CAT)6caacaacagcaaatacat(CAG)6	54	28	81
Ciclev10012712m|PACid:20797357	1	p3	(CAA)5	15	528	542
Ciclev10012977m|PACid:20797358	1	p3	(CAA)5	15	345	359
Ciclev10011856m|PACid:20797373	1	p3	(TAA)10	30	648	677
Ciclev10011239m|PACid:20797378	1	p3	(CCA)5	15	19	33
Ciclev10011212m|PACid:20797380	1	p3	(GTG)5	15	383	397
Ciclev10013769m|PACid:20797397	1	p3	(CAG)6	18	152	169
Ciclev10013885m|PACid:20797410	1	p3	(CAA)5	15	291	305
Ciclev10013851m|PACid:20797421	1	p3	(TCA)5	15	1566	1580
Ciclev10013851m|PACid:20797421	2	p3	(CAA)6	18	1839	1856
Ciclev10011304m|PACid:20797434	1	p3	(TCG)8	24	13	36
Ciclev10012703m|PACid:20797462	1	p3	(TCG)5	15	406	420
Ciclev10013196m|PACid:20797499	1	p3	(TCT)6	18	63	80
Ciclev10011575m|PACid:20797521	1	c	(ATA)5gtaaatcaaggaaggtaaagaagaagaaagatggaggagctgaac(AAG)5	75	56	130
Ciclev10011585m|PACid:20797522	1	c	(ATA)5gtaaatcaaggaaggtaaagaagaagaaagatggaggagctgaac(AAG)5	75	56	130
Ciclev10011583m|PACid:20797523	1	c	(ATA)5gtaaatcaaggaaggtaaagaagaagaaagatggaggagctgaac(AAG)5	75	56	130
Ciclev10013652m|PACid:20797532	1	p3	(AAG)5	15	1878	1892
Ciclev10011935m|PACid:20797539	1	p2	(AG)9	18	385	402
Ciclev10012153m|PACid:20797560	1	p3	(ATA)6	18	509	526
Ciclev10011831m|PACid:20797562	1	p6	(AACCCT)3	18	73	90
Ciclev10012907m|PACid:20797576	1	p3	(GAA)7	21	22	42
Ciclev10013612m|PACid:20797580	1	p3	(GAA)5	15	166	180
Ciclev10011967m|PACid:20797585	1	p3	(AGC)5	15	940	954
Ciclev10013474m|PACid:20797618	1	p3	(ATC)6	18	203	220
Ciclev10013474m|PACid:20797618	2	p3	(AAG)6	18	365	382
Ciclev10011995m|PACid:20797631	1	p3	(GGA)9	27	166	192
Ciclev10013055m|PACid:20797633	1	p2	(TC)14	28	325	352
Ciclev10013790m|PACid:20797639	1	p3	(GAG)6	18	400	417
Ciclev10013726m|PACid:20797656	1	p3	(TCA)5	15	145	159
Ciclev10011685m|PACid:20797687	1	p3	(TGA)5	15	885	899
Ciclev10011837m|PACid:20797688	1	p3	(TGA)5	15	765	779
Ciclev10013447m|PACid:20797689	1	p3	(TCT)8	24	163	186
Ciclev10012174m|PACid:20797701	1	p3	(AGA)6	18	111	128
Ciclev10013357m|PACid:20797716	1	p3	(GCC)5	15	1167	1181
Ciclev10012210m|PACid:20797726	1	p3	(CTT)5	15	182	196
Ciclev10011720m|PACid:20797740	1	p3	(GCT)5	15	579	593
Ciclev10011265m|PACid:20797754	1	p6	(TCCCAA)3	18	159	176
Ciclev10011297m|PACid:20797755	1	p6	(TCCCAA)3	18	159	176
Ciclev10011345m|PACid:20797810	1	p2	(AT)8	16	1751	1766
Ciclev10011463m|PACid:20797812	1	p3	(ATG)5	15	953	967
Ciclev10011464m|PACid:20797813	1	p3	(ATG)5	15	953	967
Ciclev10011812m|PACid:20797814	1	p3	(ATG)5	15	953	967
Ciclev10013444m|PACid:20797846	1	p3	(CAT)6	18	181	198
Ciclev10010889m|PACid:20797850	1	p3	(GGC)5	15	409	423
Ciclev10010918m|PACid:20797857	1	p3	(ACC)5	15	163	177
Ciclev10010928m|PACid:20797858	1	p3	(ACC)5	15	163	177
Ciclev10012160m|PACid:20797924	1	p3	(AAG)8	24	494	517
Ciclev10013396m|PACid:20797926	1	p3	(TTC)5	15	108	122
Ciclev10013609m|PACid:20797962	1	p3	(AAG)8	24	78	101
Ciclev10011769m|PACid:20797968	1	p3	(ACG)6	18	1259	1276
Ciclev10013717m|PACid:20798014	1	p3	(AAG)7	21	83	103
Ciclev10012168m|PACid:20798018	1	p3	(TGA)6	18	504	521
Ciclev10013812m|PACid:20798022	1	p6	(CACCCT)3	18	145	162
Ciclev10012253m|PACid:20798036	1	p8	(TTTTGTTT)4	32	907	938
Ciclev10012246m|PACid:20798037	1	p8	(TTTTGTTT)4	32	907	938
Ciclev10012254m|PACid:20798038	1	p8	(TTTTGTTT)4	32	907	938
Ciclev10012251m|PACid:20798039	1	p8	(TTTTGTTT)4	32	907	938
Ciclev10012635m|PACid:20798053	1	p6	(GCTGCC)3	18	82	99
Ciclev10011570m|PACid:20798071	1	p3	(CGC)6	18	50	67
Ciclev10011682m|PACid:20798072	1	p3	(CGC)6	18	50	67
Ciclev10012507m|PACid:20798094	1	p3	(GCA)5	15	85	99
Ciclev10012507m|PACid:20798094	2	p3	(AGA)5	15	219	233
Ciclev10012762m|PACid:20798095	1	p3	(GCA)5	15	85	99
Ciclev10012762m|PACid:20798095	2	p3	(AGA)5	15	219	233
Ciclev10011588m|PACid:20798100	1	p3	(AGA)5	15	312	326
Ciclev10011591m|PACid:20798101	1	p3	(AGA)5	15	312	326
Ciclev10011561m|PACid:20798130	1	p6	(CTGCTT)4	24	92	115
Ciclev10012869m|PACid:20798131	1	p3	(AGA)6	18	528	545
Ciclev10013037m|PACid:20798146	1	p5	(CCTTT)3	15	398	412
Ciclev10013632m|PACid:20798157	1	p3	(TCT)8	24	163	186
Ciclev10013358m|PACid:20798176	1	p3	(CCA)6	18	121	138
Ciclev10013628m|PACid:20798200	1	c	(GAC)5cgatttttcgaaaccttcgatcgaatctccaccgccgtgcctctcgacttggcatcttc(CGA)6	92	52	143
Ciclev10013628m|PACid:20798200	2	p3	(AAT)5	15	451	465
Ciclev10013814m|PACid:20798222	1	p3	(AGC)6	18	738	755
Ciclev10011536m|PACid:20798279	1	p6	(AAGGAA)4	24	1480	1503
Ciclev10013532m|PACid:20798285	1	p3	(TGG)5	15	474	488
Ciclev10011605m|PACid:20798288	1	p3	(AAG)5	15	134	148
Ciclev10010963m|PACid:20798291	1	p3	(GAT)5	15	2530	2544
Ciclev10011292m|PACid:20798313	1	p3	(AGA)6	18	92	109
Ciclev10011475m|PACid:20798331	1	c*	(CAG)5caacaactcaaaaggggtgcttggttcaaatctttgtatagctgatgtagttcaagaaagagagcaagaagaccaagaaagagagctc(GAGCAA)5(AAG)10*	161	90	250
Ciclev10011691m|PACid:20798356	1	p3	(GCT)5	15	433	447
Ciclev10011782m|PACid:20798357	1	p3	(GCT)5	15	433	447
Ciclev10012070m|PACid:20798358	1	p3	(GCT)5	15	433	447
Ciclev10012065m|PACid:20798359	1	p3	(GCT)5	15	433	447
Ciclev10012156m|PACid:20798360	1	p3	(GCT)5	15	433	447
Ciclev10012529m|PACid:20798361	1	p3	(GCT)5	15	433	447
Ciclev10010942m|PACid:20798384	1	p2	(AG)6	12	2689	2700
Ciclev10011732m|PACid:20798391	1	p3	(CGA)5	15	75	89
Ciclev10013103m|PACid:20798395	1	p6	(AACAAG)3	18	95	112
Ciclev10011927m|PACid:20798410	1	p6	(GCGGCA)3	18	59	76
Ciclev10012255m|PACid:20798411	1	p6	(GCGGCA)3	18	59	76
Ciclev10012282m|PACid:20798412	1	p6	(GCGGCA)3	18	59	76
Ciclev10013112m|PACid:20798418	1	p2	(CT)9	18	320	337
Ciclev10012891m|PACid:20798428	1	p2	(TC)6	12	120	131
Ciclev10011707m|PACid:20798450	1	p3	(CTT)7	21	29	49
Ciclev10011665m|PACid:20798472	1	p6	(CAAAAT)4	24	72	95
Ciclev10013824m|PACid:20798474	1	p5	(TCCAA)3	15	839	853
Ciclev10012937m|PACid:20798506	1	p3	(AGC)7	21	287	307
Ciclev10011066m|PACid:20798507	1	p3	(CTC)5	15	53	67
Ciclev10011642m|PACid:20798510	1	p6	(CAGCCT)3	18	382	399
Ciclev10011652m|PACid:20798511	1	p6	(CAGCCT)3	18	373	390
Ciclev10011997m|PACid:20798562	1	p3	(AAT)8	24	172	195
Ciclev10013749m|PACid:20798568	1	p3	(CAT)5	15	272	286
Ciclev10012704m|PACid:20798571	1	p6	(GAGCCC)4	24	406	429
Ciclev10011640m|PACid:20798587	1	p3	(AGA)5	15	11	25
Ciclev10011639m|PACid:20798588	1	p3	(AGA)5	15	11	25
Ciclev10011648m|PACid:20798589	1	p3	(AGA)5	15	11	25
Ciclev10011645m|PACid:20798590	1	p3	(AGA)5	15	11	25
Ciclev10012203m|PACid:20798605	1	p6	(CAACGG)4	24	132	155
Ciclev10011021m|PACid:20798618	1	p2	(GA)6	12	33	44
Ciclev10011210m|PACid:20798619	1	p2	(GA)6	12	33	44
Ciclev10012589m|PACid:20798620	1	c	(ATA)6acaacaaaattaatgagaatag(TAA)8	64	248	311
Ciclev10012558m|PACid:20798660	1	p3	(TTC)6	18	75	92
Ciclev10012558m|PACid:20798660	2	p3	(GTT)7	21	482	502
Ciclev10013335m|PACid:20798661	1	p3	(CAC)7	21	151	171
Ciclev10012865m|PACid:20798667	1	p3	(TCC)5	15	198	212
Ciclev10011787m|PACid:20798680	1	p6	(CTTCAA)3	18	101	118
Ciclev10012771m|PACid:20798684	1	p6	(GATGCT)4	24	409	432
Ciclev10010907m|PACid:20798692	1	p3	(TGA)5	15	561	575
Ciclev10013741m|PACid:20798695	1	p3	(CAG)5	15	1649	1663
Ciclev10013180m|PACid:20798705	1	c	(GA)9ggagcacagaaaccctagaatgcattttctattttttcatca(TC)7	74	39	112
Ciclev10013566m|PACid:20798716	1	c	(GAA)5agggcagacagtgatgaggagagac(AGA)5	55	151	205
Ciclev10012080m|PACid:20798734	1	p3	(TCA)6	18	139	156
Ciclev10012091m|PACid:20798735	1	p3	(TCA)6	18	139	156
Ciclev10012111m|PACid:20798736	1	p3	(TCA)6	18	139	156
Ciclev10011109m|PACid:20798737	1	p6	(TGTTGG)3	18	228	245
Ciclev10011836m|PACid:20798741	1	p6	(GGCTCC)4	24	84	107
Ciclev10013146m|PACid:20798759	1	p3	(GGA)5	15	324	338
Ciclev10011651m|PACid:20798760	1	p6	(GGACGT)3	18	987	1004
Ciclev10012922m|PACid:20798762	1	p3	(GAT)6	18	442	459
Ciclev10011338m|PACid:20798767	1	p3	(CTA)6	18	269	286
Ciclev10012024m|PACid:20798773	1	p3	(TTC)5	15	759	773
Ciclev10012024m|PACid:20798773	2	p3	(TCA)6	18	927	944
Ciclev10011274m|PACid:20798774	1	p2	(CT)6	12	143	154
Ciclev10011860m|PACid:20798775	1	p6	(GTGAAT)3	18	835	852
Ciclev10011860m|PACid:20798775	2	p3	(GGT)5	15	976	990
Ciclev10011963m|PACid:20798776	1	p6	(GTGAAT)3	18	742	759
Ciclev10011963m|PACid:20798776	2	p3	(GGT)5	15	883	897
Ciclev10012789m|PACid:20798797	1	p3	(CCT)5	15	67	81
Ciclev10012175m|PACid:20798804	1	p3	(GGA)5	15	34	48
Ciclev10012982m|PACid:20798857	1	p3	(GAA)7	21	327	347
Ciclev10011968m|PACid:20798861	1	p3	(CAC)7	21	181	201
Ciclev10011968m|PACid:20798861	2	p6	(GCGGCA)3	18	899	916
Ciclev10011968m|PACid:20798861	3	p3	(AAT)6	18	1030	1047
Ciclev10011663m|PACid:20798888	1	p3	(AGA)5	15	579	593
Ciclev10012036m|PACid:20798892	1	p6	(GAAGCA)3	18	298	315
Ciclev10013509m|PACid:20798898	1	p3	(TGG)7	21	42	62
Ciclev10013509m|PACid:20798898	2	p3	(TAA)5	15	267	281
Ciclev10013473m|PACid:20798917	1	p3	(GGT)6	18	415	432
Ciclev10010890m|PACid:20798937	1	p3	(TGA)5	15	798	812
Ciclev10012355m|PACid:20798961	1	p3	(AAC)7	21	40	60
Ciclev10012571m|PACid:20798968	1	c	(CTA)6(ATA)5	33	305	337
Ciclev10011634m|PACid:20798974	1	p3	(CAG)5	15	84	98
Ciclev10013236m|PACid:20798994	1	p5	(AAAAG)3	15	6	20
Ciclev10013556m|PACid:20799035	1	p6	(GAAGAG)3	18	418	435
Ciclev10011737m|PACid:20799064	1	p6	(GGCTTC)3	18	42	59
Ciclev10011085m|PACid:20799068	1	c	(TAA)5(CAA)5	30	27	56
Ciclev10011085m|PACid:20799068	2	p3	(GCA)8	24	930	953
Ciclev10011085m|PACid:20799068	3	c	(CAACCC)3cagccccagccc(CAGCCT)3	48	1111	1158
Ciclev10013346m|PACid:20799083	1	p3	(TGC)5	15	138	152
Ciclev10013139m|PACid:20799102	1	p6	(AACCTC)3	18	256	273
Ciclev10011546m|PACid:20799107	1	p3	(CAC)8	24	203	226
Ciclev10010957m|PACid:20799110	1	p6	(CCGTGA)3	18	423	440
Ciclev10010959m|PACid:20799111	1	p6	(CCGTGA)3	18	423	440
Ciclev10010960m|PACid:20799112	1	p6	(CCGTGA)3	18	423	440
Ciclev10010982m|PACid:20799113	1	p6	(CCGTGA)3	18	423	440
Ciclev10010983m|PACid:20799114	1	p6	(CCGTGA)3	18	423	440
Ciclev10010997m|PACid:20799115	1	p6	(CCGTGA)3	18	423	440
Ciclev10011002m|PACid:20799116	1	p6	(CCGTGA)3	18	123	140
Ciclev10011004m|PACid:20799117	1	p6	(CCGTGA)3	18	123	140
Ciclev10011003m|PACid:20799118	1	p6	(CCGTGA)3	18	123	140
Ciclev10011005m|PACid:20799119	1	p6	(CCGTGA)3	18	123	140
Ciclev10011007m|PACid:20799120	1	p6	(CCGTGA)3	18	123	140
Ciclev10011006m|PACid:20799121	1	p6	(CCGTGA)3	18	123	140
Ciclev10011008m|PACid:20799122	1	p6	(CCGTGA)3	18	123	140
Ciclev10011012m|PACid:20799123	1	p6	(CCGTGA)3	18	423	440
Ciclev10011013m|PACid:20799124	1	p6	(CCGTGA)3	18	423	440
Ciclev10011015m|PACid:20799125	1	p6	(CCGTGA)3	18	423	440
Ciclev10011014m|PACid:20799126	1	p6	(CCGTGA)3	18	423	440
Ciclev10011026m|PACid:20799127	1	p6	(CCGTGA)3	18	123	140
Ciclev10011028m|PACid:20799128	1	p6	(CCGTGA)3	18	123	140
Ciclev10011027m|PACid:20799129	1	p6	(CCGTGA)3	18	123	140
Ciclev10011030m|PACid:20799130	1	p6	(CCGTGA)3	18	123	140
Ciclev10011032m|PACid:20799131	1	p6	(CCGTGA)3	18	123	140
Ciclev10011031m|PACid:20799132	1	p6	(CCGTGA)3	18	123	140
Ciclev10011070m|PACid:20799133	1	p6	(CCGTGA)3	18	123	140
Ciclev10011069m|PACid:20799134	1	p6	(CCGTGA)3	18	123	140
Ciclev10011068m|PACid:20799135	1	p6	(CCGTGA)3	18	123	140
Ciclev10011071m|PACid:20799136	1	p6	(CCGTGA)3	18	123	140
Ciclev10011067m|PACid:20799137	1	p6	(CCGTGA)3	18	123	140
Ciclev10011072m|PACid:20799138	1	p6	(CCGTGA)3	18	123	140
Ciclev10011078m|PACid:20799139	1	p6	(CCGTGA)3	18	123	140
Ciclev10011073m|PACid:20799140	1	p6	(CCGTGA)3	18	123	140
Ciclev10011074m|PACid:20799141	1	p6	(CCGTGA)3	18	123	140
Ciclev10011075m|PACid:20799142	1	p6	(CCGTGA)3	18	123	140
Ciclev10011077m|PACid:20799143	1	p6	(CCGTGA)3	18	123	140
Ciclev10011076m|PACid:20799144	1	p6	(CCGTGA)3	18	123	140
Ciclev10013385m|PACid:20799202	1	p3	(GCC)5	15	897	911
Ciclev10013742m|PACid:20799215	1	p2	(TC)15	30	10	39
Ciclev10011611m|PACid:20799217	1	p3	(TCT)5	15	100	114
Ciclev10013711m|PACid:20799222	1	c	(AAAGCC)4agagcaagaatgcatcgaca(AGAATC)3	62	102	163
Ciclev10027635m|PACid:20799264	1	p3	(GAG)5	15	157	171
Ciclev10030461m|PACid:20799265	1	p3	(CCG)5	15	417	431
Ciclev10010867m|PACid:20799274	1	p3	(GAG)5	15	2151	2165
Ciclev10018420m|PACid:20799280	1	p3	(TGC)6	18	2	19
Ciclev10018418m|PACid:20799290	1	p3	(CTT)8	24	5	28
Ciclev10027637m|PACid:20799315	1	p3	(ATC)5	15	183	197
Ciclev10013947m|PACid:20799333	1	p5	(CCATT)3	15	24	38
Ciclev10025596m|PACid:20799387	1	p3	(TCT)8	24	103	126
Ciclev10027275m|PACid:20799404	1	p3	(GCC)5	15	810	824
Ciclev10025846m|PACid:20799406	1	p3	(GAG)6	18	1030	1047
Ciclev10026234m|PACid:20799407	1	p3	(CGT)6	18	404	421
Ciclev10027336m|PACid:20799415	1	p2	(GT)6	12	790	801
Ciclev10026493m|PACid:20799454	1	p3	(CAC)7	21	172	192
Ciclev10024953m|PACid:20799477	1	p3	(GCT)5	15	34	48
Ciclev10025783m|PACid:20799501	1	p3	(AAC)5	15	202	216
Ciclev10025783m|PACid:20799501	2	c	(GGA)9gaagagagtgag(GAA)5	54	528	581
Ciclev10025487m|PACid:20799581	1	c	(CAG)6caacaacaaaacccttttcagagcagcccacttttttc(GCA)6	74	61	134
Ciclev10027207m|PACid:20799599	1	p5	(AAAGA)3	15	616	630
Ciclev10025217m|PACid:20799600	1	p6	(CAACAC)4	24	353	376
Ciclev10026385m|PACid:20799642	1	p3	(ACG)6	18	130	147
Ciclev10027595m|PACid:20799718	1	p6	(CTAATC)5	30	8	37
Ciclev10024942m|PACid:20799756	1	p3	(TCT)5	15	52	66
Ciclev10027346m|PACid:20799761	1	p3	(GGC)7	21	60	80
Ciclev10024986m|PACid:20799783	1	p3	(GAA)7	21	406	426
Ciclev10024985m|PACid:20799784	1	p3	(GAA)7	21	406	426
Ciclev10025637m|PACid:20799809	1	p6	(TAACGG)10	60	864	923
Ciclev10026535m|PACid:20799813	1	p5	(TCTTT)4	20	438	457
Ciclev10025812m|PACid:20799817	1	c	(CTCTC)3tcaaaacgccaacactcgcaccaaatcctctgcgctaaaaag(AGC)5	72	97	168
Ciclev10026101m|PACid:20799818	1	c	(CTCTC)3tcaaaacgccaacactcgcaccaaatcctctgcgctaaaaag(AGC)5	72	97	168
Ciclev10026109m|PACid:20799819	1	c	(CTCTC)3tcaaaacgccaacactcgcaccaaatcctctgcgctaaaaag(AGC)5	72	97	168
Ciclev10026146m|PACid:20799820	1	c	(CTCTC)3tcaaaacgccaacactcgcaccaaatcctctgcgctaaaaag(AGC)5	72	97	168
Ciclev10026348m|PACid:20799821	1	c	(CTCTC)3tcaaaacgccaacactcgcaccaaatcctctgcgctaaaaag(AGC)5	72	97	168
Ciclev10026410m|PACid:20799822	1	c	(CTCTC)3tcaaaacgccaacactcgcaccaaatcctctgcgctaaaaag(AGC)5	72	97	168
Ciclev10025961m|PACid:20799824	1	p3	(AGC)7	21	785	805
Ciclev10025475m|PACid:20799826	1	p6	(GCTGAA)3	18	724	741
Ciclev10025764m|PACid:20799827	1	p6	(GCTGAA)3	18	463	480
Ciclev10026617m|PACid:20799830	1	p6	(TGAGGC)3	18	495	512
Ciclev10025915m|PACid:20799854	1	p6	(GGAGAA)4	24	315	338
Ciclev10025132m|PACid:20799857	1	p3	(GAA)5	15	223	237
Ciclev10025132m|PACid:20799857	2	p6	(AGAGGG)3	18	1629	1646
Ciclev10025193m|PACid:20799858	1	p3	(GAA)5	15	136	150
Ciclev10025193m|PACid:20799858	2	p6	(AGAGGG)3	18	1542	1559
Ciclev10024845m|PACid:20799863	1	p3	(GAG)5	15	1456	1470
Ciclev10024977m|PACid:20799869	1	p6	(GGAAGA)3	18	1653	1670
Ciclev10027510m|PACid:20799895	1	p3	(GAT)5	15	49	63
Ciclev10025673m|PACid:20799896	1	p3	(AGC)6	18	20	37
Ciclev10025718m|PACid:20799897	1	p3	(AGC)6	18	20	37
Ciclev10026219m|PACid:20799917	1	p2	(CT)6	12	117	128
Ciclev10027127m|PACid:20799944	1	p3	(AAC)5	15	13	27
Ciclev10024974m|PACid:20799945	1	p3	(CCG)7	21	445	465
Ciclev10027019m|PACid:20799946	1	p2	(AG)9	18	1499	1516
Ciclev10027419m|PACid:20799964	1	p4	(CACG)5	20	21	40
Ciclev10026156m|PACid:20799981	1	p3	(TCT)8	24	661	684
Ciclev10026750m|PACid:20799991	1	p3	(TCC)9	27	100	126
Ciclev10027023m|PACid:20800005	1	p3	(CAG)8	24	143	166
Ciclev10025229m|PACid:20800012	1	p6	(CGGGAC)3	18	265	282
Ciclev10025229m|PACid:20800012	2	p6	(AGGGAG)3	18	484	501
Ciclev10025197m|PACid:20800053	1	p3	(TAA)6	18	135	152
Ciclev10025334m|PACid:20800065	1	p3	(TCT)5	15	67	81
Ciclev10025344m|PACid:20800066	1	p3	(TCT)5	15	67	81
Ciclev10026032m|PACid:20800127	1	p3	(ATC)7	21	660	680
Ciclev10026324m|PACid:20800130	1	p6	(TGCTGA)3	18	591	608
Ciclev10026510m|PACid:20800153	1	p3	(CAA)5	15	128	142
Ciclev10025230m|PACid:20800181	1	p3	(ATC)5	15	15	29
Ciclev10025176m|PACid:20800233	1	p3	(AAG)7	21	1693	1713
Ciclev10025057m|PACid:20800256	1	p3	(ATC)5	15	845	859
Ciclev10025057m|PACid:20800256	2	p2	(GC)6	12	2006	2017
Ciclev10027456m|PACid:20800337	1	p3	(CCA)7	21	140	160
Ciclev10027017m|PACid:20800345	1	p3	(TTC)6	18	290	307
Ciclev10025181m|PACid:20800375	1	c	(TCA)5cgagcctcctttgacagccatgcctctgcgctctgatgg(CT)6	66	111	176
Ciclev10025181m|PACid:20800375	2	p3	(CTT)5	15	620	634
Ciclev10025449m|PACid:20800391	1	p6	(ACAAAA)3	18	27	44
Ciclev10026112m|PACid:20800392	1	p3	(CAA)6	18	420	437
Ciclev10025829m|PACid:20800415	1	p6	(GTAGCA)3	18	569	586
Ciclev10026989m|PACid:20800418	1	p6	(ATGGCA)4	24	2966	2989
Ciclev10025634m|PACid:20800433	1	p3	(ATC)6	18	387	404
Ciclev10025634m|PACid:20800433	2	p6	(CCACCG)3	18	871	888
Ciclev10025265m|PACid:20800437	1	p3	(CAG)9	27	40	66
Ciclev10025265m|PACid:20800437	2	c	(CAGCAA)4(CAG)9	51	988	1038
Ciclev10025265m|PACid:20800437	3	p3	(CAG)7	21	1558	1578
Ciclev10025270m|PACid:20800438	1	p3	(CAG)9	27	40	66
Ciclev10025270m|PACid:20800438	2	c	(CAGCAA)4(CAG)9	51	988	1038
Ciclev10025270m|PACid:20800438	3	p3	(CAG)7	21	1552	1572
Ciclev10027548m|PACid:20800517	1	p3	(AGA)10	30	344	373
Ciclev10025894m|PACid:20800525	1	p3	(GGT)5	15	148	162
Ciclev10025148m|PACid:20800534	1	p3	(CTT)7	21	8	28
Ciclev10025156m|PACid:20800535	1	p3	(CTT)7	21	8	28
Ciclev10027482m|PACid:20800559	1	p3	(CCA)5	15	334	348
Ciclev10024796m|PACid:20800617	1	p3	(CTC)6	18	7	24
Ciclev10027598m|PACid:20800651	1	p3	(CAG)6	18	225	242
Ciclev10027141m|PACid:20800656	1	p3	(GCT)5	15	600	614
Ciclev10025169m|PACid:20800684	1	p3	(CAG)7	21	85	105
Ciclev10027557m|PACid:20800693	1	p3	(TCA)6	18	957	974
Ciclev10027374m|PACid:20800694	1	p3	(CTG)5	15	38	52
Ciclev10027536m|PACid:20800707	1	p6	(GCTGGG)4	24	79	102
Ciclev10025451m|PACid:20800717	1	p6	(GCCCGA)3	18	1259	1276
Ciclev10025617m|PACid:20800718	1	p6	(GCCCGA)3	18	1088	1105
Ciclev10025234m|PACid:20800722	1	c	(CAGCCG)3cagcagcaacagcaactacaacaacaacaatcgcaacagcaaccaagcttgcatcaa(CAG)6	93	1069	1161
Ciclev10024878m|PACid:20800723	1	p3	(CTC)5	15	24	38
Ciclev10025320m|PACid:20800729	1	p3	(GAA)5	15	307	321
Ciclev10026945m|PACid:20800742	1	p3	(TTC)5	15	33	47
Ciclev10026018m|PACid:20800779	1	c	(CAACAG)3caggacatcattgggcttttgcagcagcagcaggctgtcattgggtccttgcaa(CAG)5	87	868	954
Ciclev10025154m|PACid:20800807	1	p3	(TGA)5	15	363	377
Ciclev10024947m|PACid:20800885	1	p6	(GAATGG)3	18	342	359
Ciclev10024997m|PACid:20800886	1	p6	(GAATGG)3	18	342	359
Ciclev10025390m|PACid:20800887	1	p3	(AGC)5	15	829	843
Ciclev10025424m|PACid:20800888	1	p6	(GTGTGA)3	18	965	982
Ciclev10025426m|PACid:20800889	1	p6	(GTGTGA)3	18	965	982
Ciclev10025425m|PACid:20800890	1	p6	(GTGTGA)3	18	965	982
Ciclev10026896m|PACid:20800900	1	p4	(AAAG)4	16	163	178
Ciclev10027117m|PACid:20800906	1	p3	(AGG)5	15	561	575
Ciclev10025221m|PACid:20800910	1	p3	(AAC)6	18	37	54
Ciclev10025221m|PACid:20800910	2	c	(AGAAAA)3agggcgtgataa(GGACCG)3ggatcgggatcgtactcgtgaaaaggatagggatagggagaaaagcagggacacggacagggagaaaagcagggacatggacagggagaaaag(CAGGGA)3	159	165	323
Ciclev10025223m|PACid:20800911	1	p3	(AAC)6	18	37	54
Ciclev10025223m|PACid:20800911	2	c	(AGAAAA)3agggcgtgataa(GGACCG)3ggatcgggatcgtactcgtgaaaaggatagggatagggagaaaagcagggacacggacagggagaaaagcagggacatggacagggagaaaag(CAGGGA)3	159	165	323
Ciclev10025127m|PACid:20800973	1	p3	(AGG)5	15	524	538
Ciclev10024725m|PACid:20800996	1	p3	(CAG)6	18	2689	2706
Ciclev10024725m|PACid:20800996	2	p3	(CAG)7	21	2842	2862
Ciclev10024725m|PACid:20800996	3	c*	(CAACAG)3(CAG)6*	33	3373	3405
Ciclev10024681m|PACid:20801018	1	p6	(GAAGCT)3	18	5908	5925
Ciclev10024680m|PACid:20801019	1	p6	(GAAGCT)3	18	5908	5925
Ciclev10024682m|PACid:20801020	1	p6	(GAAGCT)3	18	5908	5925
Ciclev10026754m|PACid:20801031	1	p3	(TCA)5	15	94	108
Ciclev10026298m|PACid:20801061	1	p3	(CGC)5	15	110	124
Ciclev10027435m|PACid:20801062	1	p6	(GGCACG)3	18	62	79
Ciclev10025206m|PACid:20801089	1	p3	(AAC)8	24	442	465
Ciclev10025206m|PACid:20801089	2	p6	(CAGCCT)3	18	637	654
Ciclev10025206m|PACid:20801089	3	p3	(GCC)5	15	966	980
Ciclev10025206m|PACid:20801089	4	p6	(CCTCCA)3	18	1315	1332
Ciclev10024818m|PACid:20801105	1	p3	(GCT)5	15	970	984
Ciclev10025849m|PACid:20801116	1	p3	(AGC)8	24	1000	1023
Ciclev10026951m|PACid:20801162	1	p3	(CAA)5	15	93	107
Ciclev10025066m|PACid:20801173	1	p3	(CAA)5	15	103	117
Ciclev10025150m|PACid:20801174	1	p3	(CAA)5	15	103	117
Ciclev10025993m|PACid:20801175	1	p3	(CTG)5	15	902	916
Ciclev10025855m|PACid:20801192	1	p6	(AACCCT)3	18	454	471
Ciclev10027367m|PACid:20801193	1	p6	(AATCCA)5	30	16	45
Ciclev10025093m|PACid:20801194	1	p3	(AAG)5	15	583	597
Ciclev10024910m|PACid:20801226	1	p3	(ATC)5	15	206	220
Ciclev10027158m|PACid:20801244	1	p3	(TAA)5	15	180	194
Ciclev10025095m|PACid:20801247	1	p3	(AGC)5	15	142	156
Ciclev10025097m|PACid:20801248	1	p3	(AGC)5	15	142	156
Ciclev10024731m|PACid:20801264	1	p6	(CACCTC)4	24	728	751
Ciclev10024731m|PACid:20801264	2	p6	(TTGGAA)3	18	2681	2698
Ciclev10026478m|PACid:20801265	1	p6	(TGCTTC)3	18	516	533
Ciclev10024990m|PACid:20801293	1	p3	(TCC)5	15	231	245
Ciclev10024996m|PACid:20801294	1	p3	(TCC)5	15	231	245
Ciclev10025712m|PACid:20801350	1	c	(CAT)5caaattcatcaccagagccagagcttcaggttctccaaagaacaagatcagtttcattatccgatg(ATC)5	96	323	418
Ciclev10025932m|PACid:20801351	1	c	(CAT)5caaattcatcaccagagccagagcttcaggttctccaaagaacaagatcagtttcattatccgatg(ATC)5	96	323	418
Ciclev10026695m|PACid:20801355	1	p3	(AAG)5	15	64	78
Ciclev10024897m|PACid:20801364	1	p3	(CAC)6	18	562	579
Ciclev10024897m|PACid:20801364	2	p3	(GCT)5	15	769	783
Ciclev10024903m|PACid:20801365	1	p3	(CAC)6	18	562	579
Ciclev10024903m|PACid:20801365	2	p3	(GCT)5	15	769	783
Ciclev10024708m|PACid:20801376	1	p6	(GAGAGG)3	18	3382	3399
Ciclev10026061m|PACid:20801412	1	p2	(TC)9	18	34	51
Ciclev10026061m|PACid:20801412	2	c	(AAC)9(AGC)6	45	220	264
Ciclev10025271m|PACid:20801443	1	p3	(ATC)5	15	9	23
Ciclev10027326m|PACid:20801461	1	p3	(CTT)7	21	176	196
Ciclev10025465m|PACid:20801478	1	p3	(GTG)5	15	38	52
Ciclev10025465m|PACid:20801478	2	p3	(CAC)6	18	154	171
Ciclev10025465m|PACid:20801478	3	p3	(ACC)8	24	1101	1124
Ciclev10025168m|PACid:20801483	1	p3	(GAG)6	18	148	165
Ciclev10025321m|PACid:20801484	1	p3	(GAG)6	18	148	165
Ciclev10025524m|PACid:20801485	1	p3	(GAG)6	18	148	165
Ciclev10025523m|PACid:20801486	1	p3	(GAG)6	18	148	165
Ciclev10025470m|PACid:20801497	1	p3	(CCA)5	15	227	241
Ciclev10026199m|PACid:20801522	1	p6	(CCAGAA)3	18	48	65
Ciclev10026475m|PACid:20801526	1	p3	(CTT)5	15	89	103
Ciclev10027147m|PACid:20801547	1	p3	(AAG)6	18	80	97
Ciclev10027147m|PACid:20801547	2	p3	(AAG)8	24	218	241
Ciclev10027466m|PACid:20801555	1	c	(CTC)5cttctcctatgagcatcagcagcaactggtcgaggtcaacgatactggcccaagtttgagcccttaccaaggaggctacagtacccatagaagt(CAG)5	124	36	159
Ciclev10027284m|PACid:20801581	1	c	(TA)6(CA)8	28	12	39
Ciclev10026823m|PACid:20801663	1	p2	(TC)8	16	199	214
Ciclev10026231m|PACid:20801678	1	p3	(GCT)6	18	793	810
Ciclev10026264m|PACid:20801695	1	p3	(GGA)8	24	661	684
Ciclev10025952m|PACid:20801696	1	p3	(TCC)7	21	35	55
Ciclev10026494m|PACid:20801728	1	p6	(GAAGAT)3	18	478	495
Ciclev10027542m|PACid:20801740	1	p3	(GAA)7	21	115	135
Ciclev10027331m|PACid:20801742	1	p3	(GAA)5	15	883	897
Ciclev10027218m|PACid:20801754	1	p6	(CTTCTC)3	18	19	36
Ciclev10025244m|PACid:20801760	1	p3	(CTT)5	15	20	34
Ciclev10025133m|PACid:20801766	1	p3	(AGG)6	18	1707	1724
Ciclev10024830m|PACid:20801769	1	p6	(CAGAAC)4	24	1927	1950
Ciclev10025027m|PACid:20801781	1	p6	(CAAAAA)4	24	9	32
Ciclev10024855m|PACid:20801782	1	p3	(GAG)5	15	1456	1470
Ciclev10025122m|PACid:20801785	1	p2	(TC)8	16	79	94
Ciclev10024805m|PACid:20801797	1	p3	(CGC)6	18	347	364
Ciclev10024805m|PACid:20801797	2	c	(CCA)5aatatggagcttcttcgatcgttgaatagcaattcatcctcacaaacaactaaaattccagtt(CCG)6	96	1258	1353
Ciclev10025584m|PACid:20801810	1	c	(GATCAC)3gg(TCA)6	38	964	1001
Ciclev10024950m|PACid:20801822	1	p6	(TGATGG)4	24	279	302
Ciclev10025991m|PACid:20801827	1	p6	(TTTTTA)3	18	121	138
Ciclev10026585m|PACid:20801859	1	p3	(CAA)5	15	115	129
Ciclev10025126m|PACid:20801863	1	p3	(AGA)8	24	1716	1739
Ciclev10025440m|PACid:20801868	1	p3	(CTT)10	30	62	91
Ciclev10025619m|PACid:20801911	1	p3	(CAG)7	21	146	166
Ciclev10025669m|PACid:20801912	1	p3	(CAG)7	21	146	166
Ciclev10025843m|PACid:20801913	1	p3	(CAG)7	21	146	166
Ciclev10027353m|PACid:20801919	1	p3	(TCC)5	15	660	674
Ciclev10025844m|PACid:20801922	1	p3	(CTC)7	21	86	106
Ciclev10025101m|PACid:20801942	1	p3	(GAA)10	30	1681	1710
Ciclev10025862m|PACid:20801963	1	p3	(ACC)5	15	786	800
Ciclev10025862m|PACid:20801963	2	p3	(GCC)6	18	936	953
Ciclev10026204m|PACid:20801964	1	p3	(ACC)5	15	525	539
Ciclev10026204m|PACid:20801964	2	p3	(GCC)6	18	675	692
Ciclev10026508m|PACid:20801965	1	p3	(ACC)5	15	267	281
Ciclev10026508m|PACid:20801965	2	p3	(GCC)6	18	417	434
Ciclev10027573m|PACid:20802001	1	p3	(AAC)6	18	298	315
Ciclev10027573m|PACid:20802001	2	p3	(AAC)7	21	520	540
Ciclev10024724m|PACid:20802026	1	p3	(TCG)6	18	58	75
Ciclev10024765m|PACid:20802028	1	p3	(TCG)6	18	58	75
Ciclev10024717m|PACid:20802039	1	p6	(ACAGCA)3	18	1089	1106
Ciclev10024717m|PACid:20802039	2	p6	(CAGCAA)3	18	1255	1272
Ciclev10024718m|PACid:20802040	1	p6	(ACAGCA)3	18	1089	1106
Ciclev10024718m|PACid:20802040	2	p6	(CAGCAA)3	18	1255	1272
Ciclev10026925m|PACid:20802078	1	p6	(AGTTGC)3	18	1188	1205
Ciclev10026526m|PACid:20802100	1	p3	(AAT)7	21	136	156
Ciclev10025608m|PACid:20802105	1	p3	(GCC)5	15	118	132
Ciclev10025608m|PACid:20802105	2	p3	(GCA)5	15	1170	1184
Ciclev10025697m|PACid:20802106	1	p3	(GCC)5	15	118	132
Ciclev10025697m|PACid:20802106	2	p3	(GCA)5	15	1170	1184
Ciclev10025682m|PACid:20802127	1	p3	(TGA)6	18	1119	1136
Ciclev10027543m|PACid:20802145	1	p3	(AGC)6	18	650	667
Ciclev10026702m|PACid:20802151	1	p6	(CAACGC)3	18	170	187
Ciclev10025912m|PACid:20802163	1	p3	(ATC)5	15	459	473
Ciclev10027509m|PACid:20802179	1	p3	(ACA)10	30	185	214
Ciclev10024819m|PACid:20802193	1	p3	(TCA)6	18	52	69
Ciclev10024854m|PACid:20802213	1	p3	(AAG)5	15	1913	1927
Ciclev10027473m|PACid:20802214	1	p3	(AAG)8	24	221	244
Ciclev10024812m|PACid:20802255	1	p3	(CGC)7	21	303	323
Ciclev10025838m|PACid:20802256	1	p6	(AGCCAG)3	18	221	238
Ciclev10026176m|PACid:20802257	1	p6	(AGCCAG)3	18	221	238
Ciclev10025483m|PACid:20802262	1	c	(TAA)5(TCA)5	30	900	929
Ciclev10025643m|PACid:20802281	1	p6	(AACCCT)3	18	861	878
Ciclev10032637m|PACid:20802352	1	p6	(TTAATG)3	18	608	625
Ciclev10030777m|PACid:20802369	1	p6	(CTTCGT)5	30	30	59
Ciclev10032350m|PACid:20802392	1	p3	(GAA)5	15	340	354
Ciclev10033996m|PACid:20802413	1	p3	(CTT)5	15	26	40
Ciclev10031946m|PACid:20802414	1	p3	(TAA)5	15	888	902
Ciclev10032212m|PACid:20802441	1	p3	(GGT)9	27	778	804
Ciclev10031176m|PACid:20802456	1	p3	(AAG)7	21	32	52
Ciclev10031516m|PACid:20802460	1	p8	(AAGCCAAC)3	24	119	142
Ciclev10031516m|PACid:20802460	2	p6	(GCTGCC)3	18	505	522
Ciclev10030710m|PACid:20802484	1	p3	(CAG)6	18	2167	2184
Ciclev10032426m|PACid:20802511	1	p3	(CTT)7	21	38	58
Ciclev10033750m|PACid:20802534	1	p6	(CACAGT)3	18	57	74
Ciclev10031463m|PACid:20802566	1	c	(TGG)7ag(GTA)5	38	102	139
Ciclev10033535m|PACid:20802572	1	p6	(GAAGAT)3	18	796	813
Ciclev10032769m|PACid:20802639	1	p3	(CTT)5	15	365	379
Ciclev10033006m|PACid:20802640	1	p3	(CTT)5	15	191	205
Ciclev10032172m|PACid:20802664	1	p3	(GTC)5	15	116	130
Ciclev10032896m|PACid:20802666	1	p3	(TCT)10	30	253	282
Ciclev10033119m|PACid:20802685	1	p2	(AC)7	14	13	26
Ciclev10031724m|PACid:20802694	1	p3	(ATC)9	27	117	143
Ciclev10032906m|PACid:20802718	1	c	(GAGAAG)3(GAGCAG)3	36	25	60
Ciclev10031014m|PACid:20802742	1	p3	(GGA)7	21	1185	1205
Ciclev10031899m|PACid:20802747	1	p3	(ATC)5	15	761	775
Ciclev10033363m|PACid:20802750	1	p6	(GTTCTG)4	24	83	106
Ciclev10031306m|PACid:20802771	1	c	(ATA)5attaccagccggcggcgt(CAG)7	54	245	298
Ciclev10031353m|PACid:20802772	1	c	(ATA)5attaccagccggcggcgt(CAG)7	54	245	298
Ciclev10030861m|PACid:20802780	1	p3	(AAT)5	15	118	132
Ciclev10032684m|PACid:20802791	1	p3	(CGC)5	15	548	562
Ciclev10031688m|PACid:20802796	1	p3	(AGA)5	15	57	71
Ciclev10032095m|PACid:20802797	1	p3	(AGA)5	15	57	71
Ciclev10032498m|PACid:20802820	1	p3	(ATC)5	15	12	26
Ciclev10032498m|PACid:20802820	2	p3	(CAT)6	18	200	217
Ciclev10031158m|PACid:20802825	1	p2	(GA)6	12	354	365
Ciclev10032689m|PACid:20802834	1	p3	(TTA)5	15	65	79
Ciclev10032689m|PACid:20802834	2	p2	(TC)6	12	215	226
Ciclev10031612m|PACid:20802846	1	c	(TCT)5tcaagttcgtctttttacacccccactactgctgctgctg(CTC)5	70	511	580
Ciclev10030661m|PACid:20802872	1	p6	(CTCCAC)4	24	177	200
Ciclev10032356m|PACid:20802904	1	p6	(TTCAAA)3	18	132	149
Ciclev10033380m|PACid:20802912	1	c	(CAACAG)3cagtttctcgtttcgaaatcggatgatgaggaagaagatggcaatttccgaaacgtttcgtctctttctttgcagctaagtaataacaataggggtc(ATA)7	136	568	703
Ciclev10033380m|PACid:20802912	2	p3	(CAA)6	18	1054	1071
Ciclev10032724m|PACid:20802914	1	p3	(CAC)5	15	45	59
Ciclev10032726m|PACid:20802915	1	p3	(CAC)5	15	45	59
Ciclev10031159m|PACid:20802948	1	p3	(CAG)5	15	16	30
Ciclev10030508m|PACid:20803016	1	p3	(GGA)6	18	97	114
Ciclev10030507m|PACid:20803017	1	p3	(GGA)6	18	97	114
Ciclev10030511m|PACid:20803018	1	p3	(GGA)6	18	97	114
Ciclev10030512m|PACid:20803019	1	p3	(GGA)6	18	97	114
Ciclev10032694m|PACid:20803031	1	p3	(GCA)5	15	421	435
Ciclev10033591m|PACid:20803033	1	p3	(AGC)5	15	83	97
Ciclev10032137m|PACid:20803036	1	p3	(GGA)7	21	55	75
Ciclev10033524m|PACid:20803061	1	p3	(GAA)5	15	147	161
Ciclev10031064m|PACid:20803069	1	p6	(CTAACT)3	18	14	31
Ciclev10032381m|PACid:20803073	1	p6	(GTGATG)3	18	188	205
Ciclev10032569m|PACid:20803074	1	p6	(GTGATG)3	18	188	205
Ciclev10031508m|PACid:20803077	1	p2	(CT)6	12	207	218
Ciclev10033387m|PACid:20803080	1	p4	(ATTT)5	20	114	133
Ciclev10032186m|PACid:20803118	1	p5	(AGAAA)3	15	836	850
Ciclev10032483m|PACid:20803132	1	p2	(CT)9	18	69	86
Ciclev10033959m|PACid:20803157	1	p4	(GTGC)5	20	75	94
Ciclev10031549m|PACid:20803167	1	c	(GAAAAA)3ggaaaggagaaagtcggagaggagaaaaataatgaa(GAG)8	78	163	240
Ciclev10032035m|PACid:20803168	1	c	(GAAAAA)3ggaaaggagaaagtcggagaggagaaaaataatgaa(GAG)8	78	163	240
Ciclev10033191m|PACid:20803170	1	p3	(CTT)8	24	5	28
Ciclev10033556m|PACid:20803178	1	p6	(AGTCAC)3	18	392	409
Ciclev10032830m|PACid:20803179	1	p6	(TGAGGC)3	18	381	398
Ciclev10031819m|PACid:20803196	1	p3	(ATG)9	27	413	439
Ciclev10031877m|PACid:20803199	1	p6	(ACTGCT)4	24	319	342
Ciclev10032263m|PACid:20803200	1	p6	(ACTGCT)4	24	108	131
Ciclev10032748m|PACid:20803222	1	p4	(TTTA)4	16	15	30
Ciclev10031769m|PACid:20803243	1	p3	(TTC)11	33	45	77
Ciclev10031925m|PACid:20803244	1	p3	(TTC)11	33	45	77
Ciclev10032184m|PACid:20803245	1	p3	(TTC)11	33	45	77
Ciclev10032469m|PACid:20803246	1	p3	(TTC)11	33	45	77
Ciclev10031989m|PACid:20803269	1	p3	(AGG)5	15	762	776
Ciclev10033194m|PACid:20803317	1	p6	(AAGGAG)3	18	19	36
Ciclev10032799m|PACid:20803324	1	p5	(AAAGA)3	15	435	449
Ciclev10031394m|PACid:20803352	1	p5	(ATGGA)3	15	13	27
Ciclev10031392m|PACid:20803353	1	p5	(ATGGA)3	15	13	27
Ciclev10031393m|PACid:20803354	1	p5	(ATGGA)3	15	13	27
Ciclev10031391m|PACid:20803355	1	p5	(ATGGA)3	15	13	27
Ciclev10031780m|PACid:20803356	1	p5	(ATGGA)3	15	13	27
Ciclev10031773m|PACid:20803357	1	p5	(ATGGA)3	15	13	27
Ciclev10031776m|PACid:20803358	1	p5	(ATGGA)3	15	13	27
Ciclev10031778m|PACid:20803359	1	p5	(ATGGA)3	15	13	27
Ciclev10032094m|PACid:20803363	1	p3	(GAT)6	18	355	372
Ciclev10032590m|PACid:20803364	1	p3	(GAT)6	18	355	372
Ciclev10033956m|PACid:20803370	1	p3	(GCA)8	24	465	488
Ciclev10031389m|PACid:20803378	1	p6	(GCATCA)4	24	919	942
Ciclev10032127m|PACid:20803390	1	p3	(GGA)5	15	772	786
Ciclev10031166m|PACid:20803392	1	p3	(TTC)5	15	222	236
Ciclev10031255m|PACid:20803393	1	p3	(TTC)5	15	222	236
Ciclev10030581m|PACid:20803407	1	p3	(GCC)5	15	43	57
Ciclev10032003m|PACid:20803442	1	p6	(GAATGG)3	18	264	281
Ciclev10033728m|PACid:20803459	1	p3	(GGA)6	18	328	345
Ciclev10030728m|PACid:20803464	1	p3	(GCT)6	18	1003	1020
Ciclev10030831m|PACid:20803465	1	p3	(GCT)6	18	1003	1020
Ciclev10030835m|PACid:20803466	1	p3	(GCT)6	18	1003	1020
Ciclev10030852m|PACid:20803467	1	p3	(GCT)6	18	1003	1020
Ciclev10030871m|PACid:20803468	1	p3	(GCT)6	18	1003	1020
Ciclev10031274m|PACid:20803514	1	p6	(AGACCA)3	18	42	59
Ciclev10031465m|PACid:20803515	1	p6	(AGACCA)3	18	42	59
Ciclev10031643m|PACid:20803516	1	p6	(AGACCA)3	18	42	59
Ciclev10030902m|PACid:20803538	1	p6	(TCCAGC)3	18	813	830
Ciclev10031027m|PACid:20803539	1	p6	(TCCAGC)3	18	597	614
Ciclev10031589m|PACid:20803540	1	p6	(TCCAGC)3	18	813	830
Ciclev10030591m|PACid:20803555	1	p3	(GAT)5	15	1102	1116
Ciclev10030618m|PACid:20803556	1	p3	(GAT)5	15	1027	1041
Ciclev10030648m|PACid:20803557	1	p3	(GAT)5	15	1102	1116
Ciclev10030656m|PACid:20803558	1	p3	(GAT)5	15	1027	1041
Ciclev10032253m|PACid:20803573	1	p3	(ACA)9	27	107	133
Ciclev10031173m|PACid:20803598	1	p3	(AAG)5	15	58	72
Ciclev10033296m|PACid:20803599	1	p6	(CCATCA)3	18	217	234
Ciclev10031826m|PACid:20803612	1	p3	(CTT)7	21	128	148
Ciclev10031982m|PACid:20803613	1	p3	(CTT)7	21	128	148
Ciclev10031155m|PACid:20803630	1	c	(GCT)5gccgcctcctgcggatacagcacggcttctt(CTG)6	64	97	160
Ciclev10030505m|PACid:20803644	1	p6	(GATGAA)3	18	4348	4365
Ciclev10030506m|PACid:20803645	1	p6	(GATGAA)3	18	4345	4362
Ciclev10033297m|PACid:20803646	1	p2	(GT)6	12	1625	1636
Ciclev10032885m|PACid:20803649	1	p3	(CAG)6	18	219	236
Ciclev10031330m|PACid:20803655	1	p3	(AAG)7	21	1453	1473
Ciclev10031035m|PACid:20803658	1	p3	(GCT)6	18	167	184
Ciclev10031140m|PACid:20803663	1	p3	(AGA)6	18	1622	1639
Ciclev10030927m|PACid:20803680	1	p3	(CTC)5	15	339	353
Ciclev10032216m|PACid:20803691	1	p3	(TGG)7	21	477	497
Ciclev10031733m|PACid:20803776	1	p6	(GCAACG)4	24	50	73
Ciclev10031894m|PACid:20803777	1	p6	(GCAACG)4	24	50	73
Ciclev10032575m|PACid:20803789	1	p3	(TCC)5	15	435	449
Ciclev10033752m|PACid:20803790	1	p6	(TCCTCA)4	24	201	224
Ciclev10033980m|PACid:20803812	1	p5	(ATTTC)3	15	373	387
Ciclev10033685m|PACid:20803813	1	p3	(AGG)5	15	1665	1679
Ciclev10030616m|PACid:20803825	1	p6	(TGCCTC)3	18	21	38
Ciclev10030616m|PACid:20803825	2	p3	(AGC)5	15	247	261
Ciclev10032329m|PACid:20803838	1	p3	(TCT)8	24	85	108
Ciclev10032165m|PACid:20803915	1	p3	(AAC)5	15	301	315
Ciclev10032165m|PACid:20803915	2	p3	(CAT)5	15	502	516
Ciclev10031433m|PACid:20803917	1	p3	(ATC)5	15	128	142
Ciclev10033653m|PACid:20803970	1	p3	(AAG)8	24	73	96
Ciclev10030554m|PACid:20804015	1	p6	(TGGGCT)3	18	837	854
Ciclev10030554m|PACid:20804015	2	p3	(ATG)5	15	1064	1078
Ciclev10030694m|PACid:20804050	1	p6	(TGCGGC)3	18	1011	1028
Ciclev10033850m|PACid:20804051	1	p9	(AACAAAAGC)3	27	170	196
Ciclev10031536m|PACid:20804059	1	p2	(AG)7	14	939	952
Ciclev10030647m|PACid:20804101	1	p3	(CAA)5	15	118	132
Ciclev10030647m|PACid:20804101	2	p2	(AG)6	12	1564	1575
Ciclev10030718m|PACid:20804102	1	p2	(AG)6	12	1213	1224
Ciclev10030715m|PACid:20804103	1	p2	(AG)6	12	1213	1224
Ciclev10030765m|PACid:20804104	1	p2	(AG)6	12	1072	1083
Ciclev10030766m|PACid:20804105	1	p2	(AG)6	12	1072	1083
Ciclev10031032m|PACid:20804150	1	c	(ATG)6cagcagcagaactcctctg(CACAGC)4	61	7	67
Ciclev10031148m|PACid:20804151	1	c	(ATG)6cagcagcagaactcctctg(CACAGC)4	61	7	67
Ciclev10033801m|PACid:20804178	1	p3	(CAA)7	21	210	230
Ciclev10031484m|PACid:20804181	1	p3	(ACA)7	21	615	635
Ciclev10031362m|PACid:20804191	1	c	(AAG)5aaagttgaagatgaagttgaagtt(GAA)5	54	67	120
Ciclev10031944m|PACid:20804198	1	p3	(AGA)5	15	273	287
Ciclev10033384m|PACid:20804213	1	p3	(AGC)5	15	227	241
Ciclev10033680m|PACid:20804217	1	p3	(GAC)6	18	1321	1338
Ciclev10032910m|PACid:20804235	1	p3	(TCT)5	15	34	48
Ciclev10033612m|PACid:20804244	1	p2	(CT)6	12	189	200
Ciclev10032560m|PACid:20804263	1	p9	(AGAAGGCAA)3	27	696	722
Ciclev10032555m|PACid:20804264	1	p9	(AGAAGGCAA)3	27	696	722
Ciclev10033853m|PACid:20804281	1	p3	(CAG)6	18	239	256
Ciclev10032804m|PACid:20804312	1	p3	(GAT)5	15	211	225
Ciclev10032951m|PACid:20804313	1	p3	(GAT)5	15	211	225
Ciclev10031859m|PACid:20804340	1	p3	(CAG)5	15	103	117
Ciclev10031859m|PACid:20804340	2	c	(CAG)6caaaatcaacaaaattcgcagcagtcgcagcagcaa(CAG)7	75	292	366
Ciclev10032390m|PACid:20804345	1	p6	(ATGGTG)3	18	1	18
Ciclev10032645m|PACid:20804346	1	p6	(ATGGTG)3	18	1	18
Ciclev10032740m|PACid:20804348	1	c	(CAC)6(CAT)6	36	481	516
Ciclev10032739m|PACid:20804349	1	c	(CAC)6(CAT)6	36	481	516
Ciclev10032744m|PACid:20804350	1	c	(CAC)6(CAT)6	36	481	516
Ciclev10030522m|PACid:20804363	1	p6	(GAGAAA)3	18	1127	1144
Ciclev10033499m|PACid:20804372	1	p2	(TA)6	12	24	35
Ciclev10032846m|PACid:20804378	1	p6	(GATGAA)5	30	105	134
Ciclev10030490m|PACid:20804396	1	p6	(GAAATT)4	24	241	264
Ciclev10030490m|PACid:20804396	2	p6	(GAAGCA)3	18	2464	2481
Ciclev10030530m|PACid:20804397	1	p6	(GAAATT)4	24	241	264
Ciclev10030530m|PACid:20804397	2	p6	(GAAGCA)3	18	2464	2481
Ciclev10030493m|PACid:20804398	1	p3	(GCA)5	15	2622	2636
Ciclev10030494m|PACid:20804399	1	p3	(GCA)5	15	2616	2630
Ciclev10030946m|PACid:20804404	1	p3	(CTC)6	18	40	57
Ciclev10030533m|PACid:20804418	1	p3	(AAG)12	36	586	621
Ciclev10032933m|PACid:20804430	1	p6	(TGAAGA)3	18	393	410
Ciclev10032930m|PACid:20804431	1	p6	(TGAAGA)3	18	393	410
Ciclev10030749m|PACid:20804442	1	p3	(TCC)5	15	177	191
Ciclev10030761m|PACid:20804443	1	p3	(TCC)5	15	177	191
Ciclev10033859m|PACid:20804452	1	p4	(ATCA)4	16	387	402
Ciclev10031395m|PACid:20804457	1	p3	(CGT)6	18	191	208
Ciclev10030971m|PACid:20804465	1	p3	(ATA)5	15	500	514
Ciclev10031010m|PACid:20804481	1	p3	(ACC)5	15	166	180
Ciclev10031037m|PACid:20804511	1	p3	(GAC)5	15	220	234
Ciclev10031087m|PACid:20804512	1	p3	(GAC)5	15	220	234
Ciclev10031351m|PACid:20804513	1	p3	(GAC)5	15	220	234
Ciclev10030654m|PACid:20804514	1	p3	(TCC)5	15	181	195
Ciclev10033777m|PACid:20804518	1	p3	(CAA)5	15	159	173
Ciclev10030978m|PACid:20804547	1	p6	(CGACAC)3	18	177	194
Ciclev10032901m|PACid:20804606	1	p3	(GAG)5	15	148	162
Ciclev10032303m|PACid:20804637	1	p7	(AGGCAAC)3	21	26	46
Ciclev10032470m|PACid:20804655	1	p3	(TCA)5	15	190	204
Ciclev10030737m|PACid:20804692	1	p3	(CCT)7	21	88	108
Ciclev10033305m|PACid:20804698	1	p3	(CAG)6	18	172	189
Ciclev10030593m|PACid:20804699	1	p3	(AAC)5	15	46	60
Ciclev10031895m|PACid:20804725	1	c	(AGC)5actactactcgtcatcgtcttcatcacccaaaagacttttcgatttgtatgctttgatgagtagtcaaccacgtc(CAT)5	105	29	133
Ciclev10031789m|PACid:20804733	1	p2	(CT)6	12	347	358
Ciclev10031324m|PACid:20804769	1	c	(ATA)6atc(ATA)5	36	143	178
Ciclev10033966m|PACid:20804772	1	p3	(GAA)7	21	967	987
Ciclev10033444m|PACid:20804783	1	p2	(AG)13	26	29	54
Ciclev10031319m|PACid:20804788	1	p3	(GAA)5	15	27	41
Ciclev10031045m|PACid:20804815	1	p5	(CGTCT)3	15	55	69
Ciclev10032808m|PACid:20804824	1	p3	(TCT)5	15	38	52
Ciclev10031016m|PACid:20804833	1	p6	(CTGCCT)3	18	18	35
Ciclev10031121m|PACid:20804834	1	p6	(CTGCCT)3	18	18	35
Ciclev10032240m|PACid:20804844	1	p6	(AGCCTC)3	18	4	21
Ciclev10032347m|PACid:20804845	1	p6	(AGCCTC)3	18	4	21
Ciclev10030945m|PACid:20804855	1	p6	(GAGAAA)4	24	238	261
Ciclev10030645m|PACid:20804870	1	p3	(ATC)5	15	177	191
Ciclev10032797m|PACid:20804882	1	p3	(CCG)8	24	29	52
Ciclev10030532m|PACid:20804921	1	p6	(CCTAAG)3	18	157	174
Ciclev10032096m|PACid:20804934	1	p3	(AGA)5	15	98	112
Ciclev10032098m|PACid:20804935	1	p3	(AGA)5	15	98	112
Ciclev10032472m|PACid:20804936	1	p3	(AGA)5	15	98	112
Ciclev10032649m|PACid:20804937	1	p3	(AGA)5	15	98	112
Ciclev10032280m|PACid:20804947	1	p6	(GAAGAT)3	18	637	654
Ciclev10033578m|PACid:20804975	1	p3	(GGT)5	15	409	423
Ciclev10033578m|PACid:20804975	2	p3	(ATC)5	15	680	694
Ciclev10030472m|PACid:20804991	1	p2	(AG)6	12	1085	1096
Ciclev10031224m|PACid:20805006	1	p6	(GGATCC)3	18	148	165
Ciclev10031224m|PACid:20805006	2	p3	(GCG)5	15	380	394
Ciclev10030634m|PACid:20805015	1	c	(TCC)6ccctccttatcctgcgcaccactaccctctccctcctcgaccccacgtg(CCT)6	85	270	354
Ciclev10031844m|PACid:20805025	1	p2	(CT)16	32	827	858
Ciclev10031976m|PACid:20805026	1	p2	(CT)16	32	731	762
Ciclev10031980m|PACid:20805027	1	p2	(CT)16	32	731	762
Ciclev10032300m|PACid:20805033	1	p3	(CCA)5	15	484	498
Ciclev10033580m|PACid:20805043	1	p3	(GGC)5	15	1273	1287
Ciclev10030479m|PACid:20805052	1	p6	(AGAATC)3	18	227	244
Ciclev10030484m|PACid:20805053	1	p6	(AGAATC)3	18	227	244
Ciclev10030735m|PACid:20805067	1	p3	(CCG)6	18	163	180
Ciclev10033687m|PACid:20805095	1	p6	(TCATAA)3	18	1059	1076
Ciclev10030875m|PACid:20805145	1	p6	(GTGGAC)3	18	1973	1990
Ciclev10030768m|PACid:20805154	1	p3	(CAC)6	18	294	311
Ciclev10030769m|PACid:20805155	1	p3	(CAC)6	18	294	311
Ciclev10032365m|PACid:20805157	1	p5	(GCCAC)3	15	147	161
Ciclev10032385m|PACid:20805158	1	p5	(GCCAC)3	15	147	161
Ciclev10031675m|PACid:20805169	1	p2	(AT)7	14	1180	1193
Ciclev10031208m|PACid:20805191	1	p3	(AAT)5	15	991	1005
Ciclev10031537m|PACid:20805219	1	p5	(TCAAA)3	15	414	428
Ciclev10031361m|PACid:20805220	1	p3	(CAT)6	18	94	111
Ciclev10032671m|PACid:20805250	1	p3	(GAT)5	15	160	174
Ciclev10031872m|PACid:20805258	1	p3	(GGC)5	15	73	87
Ciclev10033222m|PACid:20805265	1	p2	(CT)12	24	82	105
Ciclev10033671m|PACid:20805294	1	p3	(TCT)5	15	84	98
Ciclev10031206m|PACid:20805350	1	p6	(TCTCCA)3	18	1129	1146
Ciclev10032402m|PACid:20805351	1	p6	(TCATCG)3	18	214	231
Ciclev10033301m|PACid:20805358	1	p3	(ATG)6	18	134	151
Ciclev10032089m|PACid:20805365	1	p4	(TTTC)4	16	208	223
Ciclev10031007m|PACid:20805392	1	p3	(TAA)6	18	192	209
Ciclev10031007m|PACid:20805392	2	p3	(TAA)6	18	333	350
Ciclev10030757m|PACid:20805395	1	p3	(TGC)6	18	465	482
Ciclev10030756m|PACid:20805396	1	p3	(TGC)6	18	465	482
Ciclev10030838m|PACid:20805397	1	p3	(TGC)6	18	465	482
Ciclev10031303m|PACid:20805398	1	p3	(TGC)6	18	465	482
Ciclev10031302m|PACid:20805399	1	p3	(TGC)6	18	465	482
Ciclev10033532m|PACid:20805420	1	p3	(TCA)6	18	76	93
Ciclev10032126m|PACid:20805440	1	p3	(GGT)6	18	466	483
Ciclev10033767m|PACid:20805449	1	p3	(AGC)8	24	236	259
Ciclev10033407m|PACid:20805462	1	p3	(TCA)6	18	277	294
Ciclev10032824m|PACid:20805565	1	p3	(ACA)5	15	112	126
Ciclev10032952m|PACid:20805566	1	p3	(ACA)5	15	112	126
Ciclev10031056m|PACid:20805585	1	c	(CCTAAC)3tctaacccgaatactgatccctttacaatccctct(CGA)6	71	121	191
Ciclev10030719m|PACid:20805590	1	c	(AACGGT)4(GGA)6	42	31	72
Ciclev10030719m|PACid:20805590	2	p3	(AAT)9	27	190	216
Ciclev10031693m|PACid:20805591	1	p3	(GAT)6	18	934	951
Ciclev10032900m|PACid:20805612	1	p5	(CTCTC)3	15	30	44
Ciclev10032850m|PACid:20805613	1	p3	(GAT)5	15	469	483
Ciclev10032955m|PACid:20805637	1	p3	(AAT)6	18	268	285
Ciclev10031377m|PACid:20805644	1	p2	(AG)6	12	53	64
Ciclev10033472m|PACid:20805653	1	p6	(CAGCCA)3	18	1060	1077
Ciclev10031852m|PACid:20805661	1	p6	(GCATCA)4	24	30	53
Ciclev10031852m|PACid:20805661	2	p6	(TCGCAA)4	24	163	186
Ciclev10031793m|PACid:20805690	1	p6	(ATGATA)3	18	260	277
Ciclev10031793m|PACid:20805690	2	p6	(GATAAA)3	18	613	630
Ciclev10032621m|PACid:20805708	1	c	(ACGAAC)3(ACGACC)3	36	80	115
Ciclev10032695m|PACid:20805709	1	c	(ACGAAC)3(ACGACC)3	36	80	115
Ciclev10033818m|PACid:20805716	1	c	(ATCATA)3atcttgtttataattatggtggttgtggtggcagttattcagacagcgttgttggtcttatgagtcgaat(ACA)5gcaagggtatgagtatagtagtagtgatcagggttgcttattaggatctgatcgagacgacgttgttgtcgtttc(TAA)6	196	44	239
Ciclev10033818m|PACid:20805716	2	p6	(GAAGAG)3	18	428	445
Ciclev10033818m|PACid:20805716	3	p3	(CAA)5	15	637	651
Ciclev10033818m|PACid:20805716	4	p3	(TCT)8	24	760	783
Ciclev10030819m|PACid:20805759	1	p3	(ATG)5	15	1598	1612
Ciclev10032527m|PACid:20805761	1	p3	(AGC)5	15	260	274
Ciclev10033820m|PACid:20805790	1	p3	(ATG)5	15	68	82
Ciclev10031476m|PACid:20805793	1	p3	(CTC)7	21	81	101
Ciclev10030729m|PACid:20805797	1	p3	(ATG)5	15	1565	1579
Ciclev10031009m|PACid:20805801	1	p3	(GAA)5	15	133	147
Ciclev10031009m|PACid:20805801	2	p6	(GAGAAG)3	18	373	390
Ciclev10032646m|PACid:20805808	1	p3	(CAG)5	15	103	117
Ciclev10032641m|PACid:20805809	1	p3	(CAG)5	15	103	117
Ciclev10032644m|PACid:20805810	1	p3	(CAG)5	15	103	117
Ciclev10032983m|PACid:20805813	1	p3	(TCA)8	24	22	45
Ciclev10032882m|PACid:20805820	1	p3	(GCG)6	18	173	190
Ciclev10031900m|PACid:20805856	1	p3	(CAC)5	15	136	150
Ciclev10031900m|PACid:20805856	2	p3	(CCT)6	18	289	306
Ciclev10024556m|PACid:20805869	1	p6	(CTCCTT)3	18	197	214
Ciclev10018616m|PACid:20805890	1	p3	(GAT)5	15	2029	2043
Ciclev10018750m|PACid:20805927	1	p3	(AGA)5	15	2400	2414
Ciclev10023652m|PACid:20805939	1	p3	(TCT)5	15	47	61
Ciclev10024101m|PACid:20805947	1	p3	(ACG)5	15	101	115
Ciclev10024101m|PACid:20805947	2	p3	(CAC)5	15	277	291
Ciclev10018858m|PACid:20805953	1	p6	(GTGGGG)3	18	37	54
Ciclev10019577m|PACid:20806002	1	p6	(CATCAG)3	18	44	61
Ciclev10020240m|PACid:20806003	1	p6	(CATCAG)3	18	44	61
Ciclev10019265m|PACid:20806008	1	p3	(GAA)5	15	871	885
Ciclev10019665m|PACid:20806009	1	p3	(GAA)5	15	871	885
Ciclev10024285m|PACid:20806012	1	p3	(CTT)7	21	8	28
Ciclev10018818m|PACid:20806029	1	p6	(AAAGAA)3	18	1425	1442
Ciclev10018818m|PACid:20806029	2	p6	(GGAATG)3	18	1747	1764
Ciclev10019062m|PACid:20806030	1	p6	(AAAGAA)3	18	1425	1442
Ciclev10019062m|PACid:20806030	2	p6	(GGAATG)3	18	1747	1764
Ciclev10019261m|PACid:20806031	1	p6	(AAAGAA)3	18	1425	1442
Ciclev10019261m|PACid:20806031	2	p6	(GGAATG)3	18	1747	1764
Ciclev10023741m|PACid:20806046	1	p3	(TTC)6	18	479	496
Ciclev10023741m|PACid:20806046	2	p5	(TCGTC)3	15	599	613
Ciclev10023741m|PACid:20806046	3	p3	(CGC)5	15	764	778
Ciclev10019160m|PACid:20806064	1	p3	(TAA)6	18	1143	1160
Ciclev10019273m|PACid:20806065	1	p3	(TAA)6	18	1023	1040
Ciclev10022288m|PACid:20806066	1	c	(AGC)8aaaaggtaactcttaatgataataataatgtta(CAC)6	75	512	586
Ciclev10023433m|PACid:20806072	1	p6	(GGAGAG)3	18	76	93
Ciclev10020877m|PACid:20806089	1	p3	(AAT)6	18	247	264
Ciclev10020782m|PACid:20806101	1	p3	(GAA)7	21	46	66
Ciclev10024587m|PACid:20806124	1	p3	(TGA)5	15	495	509
Ciclev10018763m|PACid:20806150	1	p3	(CTT)5	15	53	67
Ciclev10020442m|PACid:20806151	1	p3	(GTG)7	21	11	31
Ciclev10020442m|PACid:20806151	2	c	(GCGGCA)3(GAAGCA)4gaagcttcagtgcaagt(GGAGGC)3	77	772	848
Ciclev10020442m|PACid:20806151	3	p3	(GAA)8	24	964	987
Ciclev10019513m|PACid:20806153	1	c	(GAT)8gacgatgat(GAA)8	57	424	480
Ciclev10019513m|PACid:20806153	2	p6	(GATGAG)5	30	673	702
Ciclev10018570m|PACid:20806172	1	p3	(ATG)6	18	1358	1375
Ciclev10018855m|PACid:20806192	1	p3	(ACA)6	18	95	112
Ciclev10018857m|PACid:20806193	1	p3	(ACA)6	18	95	112
Ciclev10019064m|PACid:20806194	1	p3	(ACA)6	18	95	112
Ciclev10019691m|PACid:20806196	1	p3	(ACA)6	18	95	112
Ciclev10019118m|PACid:20806203	1	p3	(GAC)6	18	763	780
Ciclev10019123m|PACid:20806204	1	p3	(GAC)6	18	763	780
Ciclev10019127m|PACid:20806205	1	p3	(GAC)6	18	763	780
Ciclev10019135m|PACid:20806206	1	p3	(GAC)6	18	748	765
Ciclev10021708m|PACid:20806244	1	p6	(ACCGTC)3	18	200	217
Ciclev10024664m|PACid:20806254	1	p3	(CCT)6	18	144	161
Ciclev10020053m|PACid:20806269	1	p6	(GATATG)3	18	664	681
Ciclev10021827m|PACid:20806300	1	c	(CAG)7caaaatcaaccacctagacaaggacgcattccatacactgctgttaacaacgcatacaatgctgccaatgaagaatcatatggccgtggacggggtcgt(GGGAGA)4	144	418	561
Ciclev10023974m|PACid:20806302	1	p3	(GCA)6	18	168	185
Ciclev10023974m|PACid:20806302	2	p6	(ATGGGA)3	18	298	315
Ciclev10020172m|PACid:20806314	1	p6	(GCTCAA)3	18	155	172
Ciclev10019874m|PACid:20806328	1	p3	(CAA)6	18	167	184
Ciclev10023516m|PACid:20806329	1	p5	(AAAAG)3	15	60	74
Ciclev10021059m|PACid:20806334	1	p3	(TAA)8	24	888	911
Ciclev10024579m|PACid:20806335	1	p6	(TTGGAA)3	18	266	283
Ciclev10024031m|PACid:20806354	1	p3	(CTG)7	21	794	814
Ciclev10018524m|PACid:20806356	1	p3	(CTT)11	33	8	40
Ciclev10020271m|PACid:20806357	1	p3	(TCG)5	15	10	24
Ciclev10018460m|PACid:20806359	1	p5	(AAGAG)3	15	3939	3953
Ciclev10023881m|PACid:20806371	1	p3	(ATG)5	15	875	889
Ciclev10023201m|PACid:20806374	1	p4	(CAAA)5	20	163	182
Ciclev10024396m|PACid:20806407	1	p3	(GAT)5	15	82	96
Ciclev10019957m|PACid:20806410	1	p6	(CTTCTC)3	18	206	223
Ciclev10019976m|PACid:20806411	1	p6	(CTTCTC)3	18	206	223
Ciclev10021511m|PACid:20806429	1	p6	(GAAGAT)3	18	301	318
Ciclev10022103m|PACid:20806430	1	p6	(GAAGAT)3	18	301	318
Ciclev10020867m|PACid:20806432	1	p3	(CAG)5	15	475	489
Ciclev10024030m|PACid:20806442	1	p3	(ATA)7	21	407	427
Ciclev10018797m|PACid:20806461	1	p6	(AGAGCA)3	18	1830	1847
Ciclev10018825m|PACid:20806462	1	p6	(AGAGCA)3	18	1830	1847
Ciclev10022406m|PACid:20806464	1	p3	(CAG)5	15	204	218
Ciclev10019039m|PACid:20806474	1	p6	(AACCCT)4	24	973	996
Ciclev10019044m|PACid:20806475	1	p6	(AACCCT)4	24	973	996
Ciclev10020717m|PACid:20806498	1	p6	(CAATGG)3	18	810	827
Ciclev10020433m|PACid:20806505	1	p2	(TC)8	16	1192	1207
Ciclev10021550m|PACid:20806508	1	p6	(CAAAAC)3	18	42	59
Ciclev10018633m|PACid:20806513	1	p6	(GCGCCA)3	18	427	444
Ciclev10018493m|PACid:20806514	1	c	(CCT)6acttctagttctttcacttctgatccatttggaagtgttgtacagtcaacaggtagaaactctcgtatgccttctttggtgtccct(GCC)6	122	487	608
Ciclev10018494m|PACid:20806515	1	c	(CCT)6acttctagttctttcacttctgatccatttggaagtgttgtacagtcaacaggtagaaactctcgtatgccttctttggtgtccct(GCC)6	122	487	608
Ciclev10018502m|PACid:20806516	1	c	(CCT)6acttctagttctttcacttctgatccatttggaagtgttgtacagtcaacaggtagaaactctcgtatgccttctttggtgtccct(GCC)6	122	487	608
Ciclev10018503m|PACid:20806517	1	c	(CCT)6acttctagttctttcacttctgatccatttggaagtgttgtacagtcaacaggtagaaactctcgtatgccttctttggtgtccct(GCC)6	122	487	608
Ciclev10018534m|PACid:20806518	1	p3	(GCC)6	18	153	170
Ciclev10023328m|PACid:20806530	1	p6	(GAACCT)4	24	727	750
Ciclev10019166m|PACid:20806573	1	p3	(ATC)5	15	18	32
Ciclev10019730m|PACid:20806585	1	p3	(CCA)6	18	783	800
Ciclev10024355m|PACid:20806611	1	p3	(CAC)6	18	177	194
Ciclev10018458m|PACid:20806639	1	p3	(CTT)5	15	5	19
Ciclev10018470m|PACid:20806640	1	p3	(CTT)5	15	5	19
Ciclev10024023m|PACid:20806655	1	p5	(AAGAG)3	15	363	377
Ciclev10024023m|PACid:20806655	2	p5	(AAGAG)3	15	1269	1283
Ciclev10021937m|PACid:20806657	1	c*	(CAA)5(CAACAG)4*(CAG)6*	51	583	633
Ciclev10021733m|PACid:20806680	1	p3	(CAG)6	18	721	738
Ciclev10022763m|PACid:20806682	1	p3	(CGA)6	18	171	188
Ciclev10023057m|PACid:20806701	1	p6	(TTTTTC)3	18	121	138
Ciclev10020626m|PACid:20806705	1	p3	(TGC)5	15	804	818
Ciclev10020967m|PACid:20806713	1	p3	(TCA)6	18	894	911
Ciclev10021698m|PACid:20806714	1	p3	(TCA)6	18	666	683
Ciclev10019325m|PACid:20806766	1	p3	(CGC)10	30	140	169
Ciclev10020123m|PACid:20806767	1	p3	(CGC)10	30	140	169
Ciclev10021441m|PACid:20806786	1	p3	(AAT)5	15	64	78
Ciclev10021902m|PACid:20806787	1	p3	(AAT)5	15	64	78
Ciclev10021342m|PACid:20806789	1	p3	(AAC)5	15	92	106
Ciclev10021342m|PACid:20806789	2	p6	(CATCCT)3	18	835	852
Ciclev10021185m|PACid:20806807	1	p3	(GCT)6	18	13	30
Ciclev10019840m|PACid:20806813	1	p6	(GGAAGG)3	18	87	104
Ciclev10020326m|PACid:20806814	1	p6	(GGAAGG)3	18	87	104
Ciclev10020329m|PACid:20806815	1	p6	(GGAAGG)3	18	87	104
Ciclev10024044m|PACid:20806829	1	p3	(CCA)5	15	641	655
Ciclev10022224m|PACid:20806848	1	p3	(TGA)5	15	621	635
Ciclev10020624m|PACid:20806863	1	c	(TAG)6(TAA)5	33	333	365
Ciclev10020624m|PACid:20806863	2	c	(AGGGAA)3agagaa(AGAGAT)3	42	529	570
Ciclev10021662m|PACid:20806868	1	p3	(TCT)6	18	76	93
Ciclev10022346m|PACid:20806869	1	p3	(TCT)6	18	76	93
Ciclev10022354m|PACid:20806870	1	p3	(TCT)6	18	76	93
Ciclev10022401m|PACid:20806871	1	p3	(TCT)6	18	76	93
Ciclev10022636m|PACid:20806872	1	p3	(TCT)6	18	76	93
Ciclev10021189m|PACid:20806884	1	p3	(GAG)5	15	908	922
Ciclev10020320m|PACid:20806887	1	p3	(TTC)7	21	201	221
Ciclev10021995m|PACid:20806890	1	c	(CTT)7(CGT)6	39	581	619
Ciclev10021650m|PACid:20806891	1	p6	(TGCTAA)3	18	276	293
Ciclev10020246m|PACid:20806904	1	p3	(GAA)6	18	901	918
Ciclev10020085m|PACid:20806910	1	p6	(TCACCA)4	24	217	240
Ciclev10019669m|PACid:20806932	1	p2	(GA)9	18	3	20
Ciclev10018877m|PACid:20806936	1	p6	(CTCCAC)3	18	1582	1599
Ciclev10018877m|PACid:20806936	2	p3	(CAC)5	15	1718	1732
Ciclev10021004m|PACid:20806939	1	p5	(TGCTC)3	15	111	125
Ciclev10021100m|PACid:20806963	1	c	(AAT)7acgagtgttgaaactgtgtccgtgcattcttcgagttcagtgtcgaatgtgttgagtgccatgaacaacaacaac(AAT)5	111	403	513
Ciclev10023345m|PACid:20806973	1	p6	(ATGAAA)3	18	338	355
Ciclev10018755m|PACid:20806988	1	p3	(GCA)6	18	2659	2676
Ciclev10019145m|PACid:20807019	1	p9	(GATGATGAA)3	27	199	225
Ciclev10021532m|PACid:20807026	1	p6	(CATCGG)4	24	176	199
Ciclev10021559m|PACid:20807027	1	p6	(CATCGG)4	24	176	199
Ciclev10019625m|PACid:20807045	1	p4	(AAGA)4	16	85	100
Ciclev10019766m|PACid:20807066	1	p3	(ACA)7	21	657	677
Ciclev10021073m|PACid:20807080	1	p3	(AAG)5	15	283	297
Ciclev10019373m|PACid:20807099	1	p6	(GAGGAT)4	24	1213	1236
Ciclev10021017m|PACid:20807137	1	p4	(TTTA)4	16	40	55
Ciclev10020389m|PACid:20807141	1	p6	(CTACAT)3	18	1181	1198
Ciclev10023615m|PACid:20807159	1	c	(TTC)6tccatttactcgcttcagtgtaagtgtaaaaaacaacctcactgctatgac(CGG)5	84	30	113
Ciclev10018939m|PACid:20807215	1	p6	(AAGCTG)3	18	1979	1996
Ciclev10019133m|PACid:20807216	1	p6	(AAGCTG)3	18	1979	1996
Ciclev10018438m|PACid:20807239	1	p3	(TGC)6	18	2790	2807
Ciclev10018448m|PACid:20807240	1	p3	(TGC)6	18	2790	2807
Ciclev10023517m|PACid:20807258	1	p6	(TGGTGA)3	18	957	974
Ciclev10018446m|PACid:20807259	1	p3	(GAA)5	15	2931	2945
Ciclev10024282m|PACid:20807299	1	p3	(TCT)5	15	13	27
Ciclev10018943m|PACid:20807329	1	p6	(GCCTGT)3	18	78	95
Ciclev10019139m|PACid:20807330	1	p6	(GCCTGT)3	18	78	95
Ciclev10019913m|PACid:20807333	1	p3	(CAA)5	15	172	186
Ciclev10020401m|PACid:20807334	1	p3	(CAA)5	15	172	186
Ciclev10021862m|PACid:20807349	1	p3	(ATC)5	15	273	287
Ciclev10021862m|PACid:20807349	2	p3	(TCA)5	15	442	456
Ciclev10022026m|PACid:20807350	1	p3	(ATC)5	15	225	239
Ciclev10022026m|PACid:20807350	2	p3	(TCA)5	15	394	408
Ciclev10021692m|PACid:20807389	1	p6	(TGTTAG)3	18	225	242
Ciclev10019895m|PACid:20807426	1	p3	(CAG)5	15	919	933
Ciclev10024468m|PACid:20807431	1	p3	(AGA)5	15	78	92
Ciclev10018467m|PACid:20807447	1	p6	(TAGGGT)3	18	38	55
Ciclev10020499m|PACid:20807477	1	p3	(AAG)5	15	110	124
Ciclev10020499m|PACid:20807477	2	p6	(GCTGCC)3	18	325	342
Ciclev10020499m|PACid:20807477	3	p5	(GAAAA)3	15	609	623
Ciclev10019912m|PACid:20807486	1	p6	(ATAAAG)4	24	995	1018
Ciclev10024551m|PACid:20807498	1	p3	(CTT)9	27	3095	3121
Ciclev10024551m|PACid:20807498	2	p6	(CAGATT)5	30	3833	3862
Ciclev10021373m|PACid:20807509	1	p3	(TTC)5	15	57	71
Ciclev10021373m|PACid:20807509	2	p6	(ATTATG)4	24	284	307
Ciclev10021583m|PACid:20807510	1	p3	(TTC)5	15	57	71
Ciclev10021583m|PACid:20807510	2	p6	(ATTATG)4	24	284	307
Ciclev10018516m|PACid:20807513	1	p3	(TGG)6	18	162	179
Ciclev10021106m|PACid:20807517	1	c	(CCT)8(CAT)6	42	205	246
Ciclev10021152m|PACid:20807518	1	c	(CCT)8(CAT)6	42	205	246
Ciclev10021542m|PACid:20807519	1	c	(CCT)8(CAT)6	42	205	246
Ciclev10019532m|PACid:20807526	1	p3	(TGA)5	15	1323	1337
Ciclev10020005m|PACid:20807527	1	p3	(TGA)5	15	1323	1337
Ciclev10019480m|PACid:20807538	1	p3	(GCT)5	15	4	18
Ciclev10019488m|PACid:20807539	1	p3	(GCT)5	15	4	18
Ciclev10021162m|PACid:20807552	1	c	(CAT)6caatggctgccgagaat(AAGAAC)3	53	182	234
Ciclev10022316m|PACid:20807558	1	p2	(AC)9	18	563	580
Ciclev10024618m|PACid:20807560	1	p2	(AC)7	14	109	122
Ciclev10018520m|PACid:20807682	1	p3	(CTT)7	21	5	25
Ciclev10024637m|PACid:20807688	1	p2	(GT)9	18	367	384
Ciclev10023081m|PACid:20807737	1	p3	(TCA)6	18	35	52
Ciclev10020155m|PACid:20807763	1	p3	(TCT)5	15	148	162
Ciclev10023001m|PACid:20807772	1	p6	(CTTCAA)4	24	179	202
Ciclev10023710m|PACid:20807773	1	p3	(ATC)5	15	512	526
Ciclev10024661m|PACid:20807780	1	p3	(GGA)5	15	40	54
Ciclev10020034m|PACid:20807800	1	c	(CAC)7caatacacaacccagacccagcagctgcttcctcttaccactcatcatcaaaattacaaca(AAC)5cacaaatgggttcttggctattaggcaa(AAC)5	140	193	332
Ciclev10020034m|PACid:20807800	2	p3	(CTG)5	15	812	826
Ciclev10020034m|PACid:20807800	3	p3	(ACC)6	18	1071	1088
Ciclev10021453m|PACid:20807863	1	p6	(CTAAGG)3	18	497	514
Ciclev10020310m|PACid:20807879	1	p5	(TTTTA)3	15	49	63
Ciclev10018989m|PACid:20807912	1	p3	(AGA)8	24	42	65
Ciclev10019977m|PACid:20807916	1	p3	(ACA)5	15	249	263
Ciclev10021150m|PACid:20807928	1	p3	(CAT)5	15	464	478
Ciclev10021157m|PACid:20807929	1	p3	(CAT)5	15	464	478
Ciclev10020027m|PACid:20807944	1	c	(AG)6ac(AG)9	32	40	71
Ciclev10021296m|PACid:20807962	1	p3	(ACA)5	15	182	196
Ciclev10024143m|PACid:20807973	1	p3	(CTC)5	15	452	466
Ciclev10023420m|PACid:20807979	1	p3	(GGA)9	27	793	819
Ciclev10023420m|PACid:20807979	2	p3	(TGG)7	21	1485	1505
Ciclev10018602m|PACid:20808085	1	p3	(GAA)5	15	70	84
Ciclev10018648m|PACid:20808086	1	p3	(GAA)5	15	70	84
Ciclev10024599m|PACid:20808095	1	p3	(CTT)5	15	5	19
Ciclev10022899m|PACid:20808108	1	p3	(ACA)5	15	52	66
Ciclev10020033m|PACid:20808130	1	p6	(AAATCG)4	24	34	57
Ciclev10018552m|PACid:20808149	1	p3	(CTT)5	15	5	19
[truncated: 944 more rows]
