# Supplementary material for: Development and Characterization of Genomic and Expressed SSRs in Citrus by Genome-Wide Analysis
Source: PLoS One. 2013 Oct 28;8(10):e75149. doi: 10.1371/journal.pone.0075149 (PMC3810390; doi:10.1371/journal.pone.0075149)
Supplement: Table S4 — Characterization of 105 SSR primers in 18 citrus species. Note: null means numerous non-target bands. ND means not determined. (XLS) [file pone.0075149.s004.xls]

## Sheet: Sheet1
Sequence	Motif	No.of Repeats	SSR start	SSR end	SeqLength	Location	Alleles	Ho	He	PIC	forward (5'-3')	reverse (5'-3')
Ciclev10000296m	aaagtg	4	944	967	2463	exon	4	0.44	0.69	0.39	CGAGGATGACTCAAGTGATGAAGA	TCTTGGTCTTTGGCTTTTTCTCAG
Ciclev10001225m	tc	6	1654	1665	4552	UTR	2	0.67	0.46	0.22	AGATTGGAAAGGGAGTTGAT	GGGAAGCCATTATGAGTTTT
Ciclev10001229m	tcc	6	297	314	1293	exon	2	0	0	0.05	AAGTGGTTGGTGGATTAGCG	GCCTCCCCAGAACAAGAAAA
Ciclev10001304m	agaacc	3	313	330	1998	UTR	4	0.56	0.75	0.38	TTCATTTGGAACAAAACCCAATTC	GCTGCTAATCACAGCATCAAGAGA
Ciclev10001581m	ttgaga	4	76	99	1607	UTR	2	0.22	0.29	0.25	ACCCTCTCTTAGTGGGCAGTCTTT	ACAAAGAAAGGGATTGTGACGGTA
Ciclev10001597m	ag	6	94	105	1547	UTR	6	0.35	0.66	0.22	TGCAGTGGCAGTGAGCGTA	TCCCGTTGTCTTTTGGTTT
Ciclev10001636m	cct	7	331	351	1074	exon	5	0.44	0.75	0.35	AGGGGTAGGGCAATAAAC	ATGCAAGATTCAGAAGAGC
Ciclev10001783m	taa	8	425	448	1019	exon	ND	ND	ND	ND	CGTCCCCGTCAAGGAAATGC	GATTAGCGTAACCCTGTGGC
Ciclev10001956m	aatt	4	1385	1408	1521	UTR	7	0.56	0.81	0.25	CCAGAGCAAAACATAGAAAGAGCG	ACTCTAGCTCTGCTCCCTTCATCA
Ciclev10001989m	cttt	4	28	51	906	exon	2	0.28	0.65	0.49	CCCGTTAAAATTGTAAACCCACAG	TTTATAATACGGAACGTTGGGAGG
Ciclev10002156m	gag	8	430	453	813	exon	2	0	0	0.25	GTTGCTCTAGGGGATTTGTC	ATCTGAGGCTGGTTCTATGC
Ciclev10003120m	aat	8	436	459	1214	exon	6	0.67	0.79	0.33	CTTGCTTGGGAACATAAATC	CAGTGGCTGATGATGATTAC
Ciclev10004324m	aaaat	3	4266	4280	8161	intron	2	0.22	0.2	0.17	TGGCGTCTTTATCAGGAATT	AACCCTCTGAAGTTGGAATG
Ciclev10004324m	ttttc	3	262	276	8161	intron	4	0.11	0.72	0.25	GAGCGATTGGAAAATGGTCA	TAAAACAGGATACGGGGATT
Ciclev10004324m	ct	6	5135	5146	8161	intron	5	0.11	0.64	0.31	TCCAAACAAATCTGCGAACG	GTTGCCTTGTTGACCTTTTA
Ciclev10004324m	gt	10	6475	6494	8161	intron	3	0.17	0.56	0.36	CCGAAGTATTGCGTAAAGAA	TCATCTGCATAACCAAGGAC
Ciclev10005087m	cca	5	174	188	1218	exon	5	0.56	0.68	0.29	GCCAACTCCTTCACAGCAC	TCCATGTCCATCGACCTTT
Ciclev10005200m	gat	5	352	366	1119	exon	3	0.13	0.33	0.23	AAAAGAAGGCACGCACTAAT	TCTCCTGCTATCACCTCCAC
Ciclev10005200m	at	8	1865	1880	3114	intron	6	0.06	0.75	0.24	GTGAAGGAAAAGTTGTAGGGTT	TCGGCTACGAGAAAGTATTGGT
Ciclev10005200m	gat	5	408	422	3114	exon	5	0.17	0.54	0.24	AGAAAAGAAGGCACGCACTA	CCATCATACACTCCGAAAA
Ciclev10005200m	ta	7	782	795	3114	intron	5	0.22	0.71	0.31	GGAAGTGAATAGAGGGAGGT	CCCATAAGCAAGGAGACAAT
Ciclev10005203m	aac	8	412	435	1119	exon	5	0.67	0.76	0.39	TGTCCCTTTCATCATCGTTA	TTCCATTCCTCCGTCGTCAC
Ciclev10005481m	gga	6	225	242	936	exon	4	0.33	0.46	0.23	CTGCGTCCATTTAACAACCA	GAAAGGGCTTCGGGACTATG
Ciclev10005497m	ttaa	4	637	652	1633	intron	3	0.28	0.41	0.27	AAAGTTTAGGCACCATCAGA	AGGGAGGGGTATCACAGGAA
Ciclev10005954m	aca	8	85	108	588	exon	7	0.56	0.83	0.31	TAGCGCCTAAGGCCAAGT	ACGAAACCCACAACCACA
Ciclev10006149m	tagc	5	545	564	835	UTR	3	0.39	0.48	0.31	CCTAATCTCCCTCCCTAAAG	AGAGGAACTGAAAGGACCAA
Ciclev10006214m	ccaaag	4	117	140	378	exon	2	0.41	0.51	0.44	AAACCCAAGTCATAAACGTCAGGA	ATCTTCAATGCTTTTGGAGCAAAC
Ciclev10006439m	gct	5	487	501	546	intron	4	0.25	0.38	0.21	ACAAAGTCTGATAGAGGGAG	TAACTGCGGGAAGATGAAAC
Ciclev10007565m	gca	5	144	158	2235	exon	ND	ND	ND	ND	CAAAGACTGAAACCCGACC	CATTTCCTCCAAAGCACAG
Ciclev10008836m	ag	6	1200	1211	1713	UTR	4	0.28	0.63	0.32	TCTTCCCAGTTCCCACCCA	GCACCAGACGATCCAACGA
Ciclev10008999m	attcaa	4	734	757	1628	UTR	4	0.56	0.55	0.34	CCTCAGCTCTAGCAAAAGCACATT	AGAGGCTATAGATCGTGGATGCAG
Ciclev10009087m	gaacca	4	606	629	1493	UTR	3	0.56	0.61	0.35	CTACAAGTTCCCCAGTTATCCCG	ACTTGACCCGCTCTAGGAGTGAC
Ciclev10009358m	ct	6	730	741	1415	intron	3	0.18	0.61	0.27	TCTCCGTAGTTTGTATCTC	CACGTAACATTATTAGAGGG
Ciclev10009370m	tccaag	3	1050	1067	1436	UTR	3	0.22	0.61	0.4	ACAACATTTCAGGAATCCCACAAC	ATTCGGAGTGTTGCCAGAGAGTAG
Ciclev10009370m	ttggac	3	1050	1067	1436	UTR	3	0.22	0.61	0.4	ATTCGGAGTGTTGCCAGAGAGTAG	ACAACATTTCAGGAATCCCACAAC
Ciclev10009484m	aagatc	3	616	633	1072	UTR	3	0.94	0.65	0.3	CTTCAGTCCAAAAATTCAAGCCAC	TCCTCGTTCGTCTGAGAGAAGATT
Ciclev10009794m	tc	6	1319	1330	1642	intron	3	0	0.61	0.4	CGGGCGGACATTTACATATT	AGGGGAGACAGAACACTTGA
Ciclev10010088m	ct	7	221	234	1390	intron	5	0.28	0.76	0.35	ATTTTGCTTCCTCCTTTGGG	TCGGAACTAACGCTGCTGAT
Ciclev10011169m	cgtctc	4	202	225	2820	exon	6	0.56	0.77	0.31	GTCTTCAACGAAGTTGCAGGCT	TACTATTTCGAGAGAGCAGCAGCA
Ciclev10011184m	ttga	4	59	74	2587	UTR	2	0	0.2	0.2	ATATAGCCCCTAGGCCTCCCTATC	GAGTAACCATGGGAGGAGAAAGGA
Ciclev10011214m	ct	20	16	55	55	UTR	6	0.22	0.54	0.21	TTTTGGTCTTCCTCTTTCG	CTCGTCCACCAAGTCAAGT
Ciclev10011749m	cgcagc	4	26	55	1317	exon	7	0.78	0.86	0.31	GATACAAATTAGCATTTGATTGAATG	ATCGGGACTCGCATTAGGGT
Ciclev10011886m	ctgctc	5	398	427	1206	exon	null	null	null	null	CTACATCTCAGACTCCTGCACCAA	ACACATCCGATACTGAAGAGGCTG
Ciclev10012153m	ata	6	599	616	1098	exon	3	0.17	0.63	0.44	TCAATCAACTTCCTCCTCTT	ACGGTATCTTCGTCATCAAA
Ciclev10012593m	ag	11	1304	1325	5029	intron	null	null	null	null	CATCCTAAGAAATCTGGGTT	GACCTAAAAGGCGTAGTAAC
Ciclev10013479m	tct	5	29	43	1251	exon	2	0.22	0.54	0.44	CCAAAATGAAGTCAACAACC	CCGATCATGGAAGAGCAG
Ciclev10014065m	cacagg	3	259	276	4162	UTR	5	0.39	0.66	0.31	AAAAATCGAAATCGAGCACCC	GAAGTAACGGAGAATTCCGATGAG
Ciclev10014206m	tctcac	4	61	84	2685	exon	2	0.33	0.57	0.47	CGAAGAAGAATTGAAAGAGCCAGA	CAACAGATTTGTTACTGGAAGGGG
Ciclev10014519m	tgc	5	2299	2313	2676	UTR	ND	ND	ND	ND	TCACATATCATGCGTTCAGA	GTATTGCAGTGTCTCCGTTC
Ciclev10014674m	gatgac	3	1603	1620	1794	exon	6	0.61	0.78	0.34	TTTTAGGAAATTTCAATCACCCGA	TCATTGTCATCACCATCACCATC
Ciclev10014796m	aattc	4	62	86	2026	UTR	5	0.33	0.76	0.33	TCTCTTGTTCTCTTCTTTCCCCAA	AACTGGCTTGGAGAGAATCCATTA
Ciclev10014882m	tttct	4	1895	1909	2190	exon	4	0.39	0.67	0.35	CCTCGCCAATGACCTTTGTATTTA	CAATACGTTTGGGTTCTAGTTCCG
Ciclev10015882m	cgt	5	218	232	999	exon	2	0.17	0.16	0.14	CATAAAACCTCTTTCCCACA	CAACTTCGTCCTTCACCTTC
Ciclev10016374m	taaaa	4	864	883	989	UTR	5	0.47	0.7	0.34	CTCCATTACCACAACACTCACTCC	GACGAAGAAGAAAGAAAGGGAAG
Ciclev10016383m	aagaa	3	1646	1660	3698	intron	3	0	0.6	0.4	CTCCTACGCTCAGATTTTGC	TAAATGGGTTATGGGACAGG
Ciclev10016394m	agc	6	1794	1811	2439	intron	2	0	0	0.31	AATGTTGGAGGAGGAGAATG	GAACGGCTGATAATGAGGAA
Ciclev10016427m	tta	13	1925	1963	6828	intron	8	0.5	0.77	0.25	CGGTTTCTTTCCATTACTGAC	GCGGGATATTTGAATTTTAGC
Ciclev10016841m	gat	5	76	90	570	exon	2	0.28	0.44	0.39	CAACCTGAGCTTTGGCATG	GACGGCGGCTTTTGTGGAT
Ciclev10017008m	gttga	4	220	239	1513	UTR	9	0.35	0.86	0.22	CGTATAATAAGCATATCAGCAGCGG	ATCGTACGACATGTTGTTGTTGCT
Ciclev10017199m	atta	4	177	192	1401	UTR	4	0.06	0.34	0.16	GTGGCTGCAAGACTTCTTGTGTAG	TATAGATGTGGCAAGCAGAGCAAG
Ciclev10018474m	ttc	5	389	403	5600	UTR	ND	ND	ND	ND	CGGGGATTGATGGTAGTCGT	GGAATCCTGAGGTGGTTTGA
Ciclev10018930m	gcccca	5	314	343	2358	exon	3	0.67	0.73	0.35	TGTGTCAAACCATCACCCTG	TGCTGTCACGTTGGGTGTAT
Ciclev10019828m	tag	6	311	328	1936	exon	2	0.06	0.16	0.15	ATTTTCCCCTCCAAGTCCAA	AAGAATGGCTCCAAAACACC
Ciclev10020275m	tct	11	91	123	1968	UTR	4	0.11	0.56	0.35	GGTGCCACTGCCCACATAG	CCGCCGCTTTAGCACTTTA
Ciclev10020575m	at	11	4267	4288	6766	intron	3	0.13	0.53	0.43	CTATCGGAGCAATCCTGGTA	CTTAGTCTGACATGGCGTAG
Ciclev10021190m	gca	6	368	385	1451	UTR	5	0.39	0.62	0.34	CAGGCAGTAACCTCCCAGAC	AGCGAAAGCTAATGATGGTG
Ciclev10021319m	tttct	4	322	336	1717	UTR	3	0.5	0.63	0.38	CCATTAACGAGAAAACCAAACACTG	GGGGTTGCAAAGAAATGTAAAGAA
Ciclev10021320m	gctc	4	121	136	1417	UTR	3	0.33	0.51	0.34	GTTCGCTCCACGCGATTTAT	TGTGAAGAAAGATTTGGTGGGTTT
Ciclev10021357m	tg	11	2900	2921	6787	intron	6	0.39	0.81	0.31	GGGGCTTTTGAACATTAGATTG	AAGTTAGGTAGCTCCATAGTCG
Ciclev10022479m	ta	27	1672	1725	2447	intron	null	null	null	null	GTACACTTTCGCAATTCTCA	TCTTGGCTCAATAGCTTCTC
Ciclev10022680m	atg	5	567	581	885	exon	4	0.44	0.7	0.38	TCTTTCACCACCGCCACTAC	GAAGGACTCCGATCCACAGG
Ciclev10022936m	ca	12	1787	1810	2860	intron	5	0.13	0.76	0.28	CTGGTCAAATAAGCCGAAGA	GCATTAGTGATTGCTCCTGT
Ciclev10022976m	tca	5	43	57	654	UTR	2	0.06	0.17	0.2	GCACGCCAACGCTTCTATCT	CACCAATTCGGCAGCCATTA
Ciclev10023420m	tgg	7	1485	1505	1704	exon	2	0	0	0.1	TGATGACCCATTGACTGAT	ACCCTCATCCAAACCCACT
Ciclev10024855m	gag	5	1456	1470	2673	exon	2	0.39	0.33	0.05	AGGAAGCAGGTGATCGTGTA	AATCTTTGAGGCGTCAGTTA
Ciclev10024876m	tc	7	2777	2790	6738	intron	2	0	0	0.42	TTCAAGTTCAAAAGGGTCTC	AACCTGGTCATCAATGTCCTCA
Ciclev10024897m	cac	6	562	579	2496	exon	2	0.39	0.44	0.35	GACCTTGGCTGTGGATTC	GGGTTTGGGTTCATTAGG
Ciclev10025089m	attta	3	6340	6354	6412	UTR	3	0.17	0.47	0.32	AGTAGCGAGCACAGCACAAG	CCGCCATTAAGCCAATAGTT
Ciclev10025095m	agc	5	142	156	1989	exon	2	0.39	0.41	0.29	TCTTCACCAGGCTCAAAATA	TATCCAGAAACCTGAAAACG
Ciclev10025265m	cag	7	1558	1578	1719	exon	4	0.44	0.59	0.31	AGAGGACGATGGGGCTTAC	GGGGCGTCAAATCCAGGTA
Ciclev10026199m	ggctt	4	1159	1178	1403	UTR	3	0.22	0.54	0.37	AAGAATGGACCCTTTTCCAGTAGG	TACATCCCCTTGCACCAAGACTAT
Ciclev10026695m	aagca	4	55	74	952	exon	4	0.39	0.7	0.39	TTTGTTTGTTACAAGGCAAGGCA	TACAAGTTGTGAGGGGGTGAATTT
Ciclev10026695m	aag	5	289	303	986	exon	4	0.61	0.7	0.47	TGTTTGTTACAAGGCAAGGCAAG	CTGCAGAGGAGCTTCCTTACTCAA
Ciclev10027778m	gat	5	1066	1080	2709	exon	ND	ND	ND	ND	GCACTGCACTTCCGTAGATT	CTTCGAGGCTCAGTTACCAC
Ciclev10028294m	gagt	4	1666	1681	1930	UTR	3	0.44	0.6	0.39	ATGAAGGCTTTTTAGAGCCGAGTT	ATAATAGGGGCCCACTTGACTTG
Ciclev10028321m	atg	5	590	604	1455	exon	ND	ND	ND	ND	TCCCTAATGATTGGTCGTGT	CTTGCTCTTGCTTATGTGGC
Ciclev10029147m	aag	6	22	39	4177	UTR	5	0.44	0.73	0.34	GCCCGCACAAAACGATAAGA	CCGAGTCAGTCCGAGCCAAC
Ciclev10030393m	aacgcc	5	172	189	1698	exon	5	0.44	0.68	0.31	AGTGAACTGTCCATTGGATTTTCG	GTGTTGAATCCCGACCTTCTACC
Ciclev10030710m	ta	13	1722	1747	12748	intron	5	0.39	0.59	0.27	TGTTTCTGCGTTAATGAGTTGG	AAATAGCCTGTGCTCCTTGC
Ciclev10030710m	ac	8	3270	3285	12748	intron	3	0	0.72	0.3	ATGGGGTATAAGTGTCCTT	TTCAACATTAGAGGCAGAG
Ciclev10030710m	cag	6	11917	11934	12748	exon	5	0.39	0.73	0.31	CTGTGCTTCTTGGGTTGTTT	GTTAGGAGCCCCTTGTGATG
Ciclev10031224m	tccgga	3	315	332	2229	exon	3	0.28	0.6	0.45	TTCACCACAAACGAAGACTCAGAC	CTGTAATCCACTCGGTAATCCGAC
Ciclev10031407m	ta	9	819	836	2560	UTR	5	0.31	0.59	0.33	TTCACTCCGCTCTGCTCTGC	ATCAACATTGCTGCCGCCTC
Ciclev10031852m	tcgcaa	4	163	186	1131	exon	5	0.33	0.56	0.29	TAGGTTCTCTTTCAACCCCCTTTC	CTGCTTCGGCTGTAATTGTGATT
Ciclev10031963m	ag	9	3023	3040	4653	intron	4	0.5	0.67	0.34	TTCCAACCAGTTTCGGAGATGA	CCAAGCAAAAGGGAAAGCAATA
Ciclev10031983m	gaact	5	1526	1550	1830	UTR	3	0.5	0.51	0.32	AGGACGATTTCAGGTTCAGACTTG	GAGCAAAAATCGAAGAGATCAAGC
Ciclev10032489m	ca	11	2751	2772	3392	intron	5	0.44	0.73	0.33	TAGGAGCGAATGCTGGAGGA	TGAAGATGGTGATAAGGGTG
Ciclev10032490m	ct	15	328	357	5501	intron	3	0.17	0.67	0.4	AACAGGATCAATCGCCAAGT	CTGACCTCAAGTGCAGCAAA
Ciclev10032490m	ttta	5	988	1007	5501	intron	null	null	null	null	CACTGTAGTTACGCCGAATA	GGTTATAGCCAGTGAGTTCC
Ciclev10032507m	tc	10	356	375	6171	intron	3	0.17	0.54	0.36	GTCTTTGTGATGCTGAGGTT	GAAGAGGGAAACAGTGAAGC
Ciclev10032627m	atttt	3	60	74	1781	UTR	3	0.13	0.48	0.44	AATAACCCCCTTCAACCTCAAAAA	ATTAGTTCTTCGTCAGTTGGGTGG
Ciclev10032846m	ggctt	4	82	97	1273	UTR	4	0	0.56	0.27	AAACACACGGAGAGTTTTGGAGAA	ATCCACCACCTGTACCTCCTGTAA
Ciclev10032971m	cttgt	3	756	770	939	UTR	3	0.11	0.62	0.39	TGTTGATGTTTGCTACTGCC	AGAAACTGCTGGAAACTCCC
Ciclev10033222m	ct	12	82	105	246	exon	7	0.56	0.73	0.23	TACCGCGTCTCGTTGTCTT	TGTGAGCCGAAATCGTTGG
Ciclev10033283m	ctt	5	41	55	537	UTR	2	0.33	0.51	0.44	GCACGTCCATCACTGCTTAA	GGAAAGTCTCGGAACCCATT
